# Supplementary material for: Data in support of genetic architecture of glucosinolate variations in Brassica napus
Source: Data Brief. 2019 Aug 14;25:104402. doi: 10.1016/j.dib.2019.104402 (PMC6722234; doi:10.1016/j.dib.2019.104402)
Supplement: Supplementary file 1 [file mmc1.zip]

Archive with 19 entries (19 files):
- Appendix1_Cultivars_GSL.xlsx
- Appendix10_SeedAT.pdf
- Appendix11_LeafAli_GEM.xlsx
- Appendix12_rpkmGEM_A9C9.pdf
- Appendix13_TilePlot.pdf
- Appendix14_RootAro_SNP.xlsx
- Appendix15_Root-Differential-Expression.xlsx
- Appendix16_TopRDE.xlsx
- Appendix17_RPKMcorr_RootAro.pdf
- Appendix18_GTR.pdf
- Appendix19_LeafSeedGSL_v2.pdf
- Appendix2_Histograms.pdf
- Appendix3_Boxplot_croptype.pdf
- Appendix4_AllRootAT.pdf
- Appendix5_AllLeafAT.pdf
- Appendix6_QQRoot.pdf
- Appendix7_QQLeaf.pdf
- Appendix8_Heritability.xlsx
- Appendix9_LeafAli_SNP.xlsx
