# Supplementary material for: Data in support of genetic architecture of glucosinolate variations in Brassica napus
Source: Data Brief. 2019 Aug 14;25:104402. doi: 10.1016/j.dib.2019.104402 (PMC6722234; doi:10.1016/j.dib.2019.104402)
Supplement: Supplementary file 1 [file mmc1.zip › Appendix1_Cultivars_GSL.xlsx]

## Sheet: Leaf_raw data
Appendix 1. Raw glucosinolate data in the leaves of 288 B. napus accessions in this study.
					GSL concentration (µmol/g)
York accession_id	Replicate number	Cultivar name	Crop type description with accession	Crop type for cladogram	Aliphatic GSL									Aro GSL	Indole GSLs
					Progoitrin	Glucoraphanin	Glucoraphenin	Glucoputranjivin	Gluconapoleiferin	Glucoalyssin	Gluconapin	Glucobrassicanapin	Glucoerucin	Gluconasturtin	4-Hydroxybrassicin	Glucobrassicin	4-Methoxyglucobrassicin	Neoglucobrassicin
a-0000003	1	Robust	Modern winter OSR	WOSR	0.19399	0	0	0	0	0	0	0	0	0	0.173845	1.79149	0.265529	0.0347754
a-0000003	2	Robust	Modern winter OSR	WOSR	0	0	0	0	0	0	0	0	0	0	0	0.559626	0	0
a-0000003	3	Robust	Modern winter OSR	WOSR	0.334435	0	0	0	0	0	0	0	0	0	0	0.961988	0	0.0449239
a-0000004	1	Alaska	Modern winter OSR	WOSR	0	0	0	0	0	0	0	0	0	0	0.296991	3.82808	0.408338	0.093063
a-0000004	2	Alaska	Modern winter OSR	WOSR	0	0	0	0	0	0	0	0	0	0	0	1.12385	0.0625093	0.067782
a-0000004	3	Alaska	Modern winter OSR	WOSR	1.43506	0	0	0	0	0	0	0	0	0	0	4.84746	0.135615	0.187644
a-0000005	1	Pirola	Modern winter OSR	WOSR	0	0	0	0	0	0	0	0	0	0	0.202581	1.09731	0.227744	0
a-0000005	2	Pirola	Modern winter OSR	WOSR	0	0	0	0	0	0	0	0	0	0	0	0.0832527	0	0.0502619
a-0000005	3	Pirola	Modern winter OSR	WOSR	0	0	0	0	0	0	0	0	0	0	0	0.123807	0	0
a-0000005	1	Pirola	Modern winter OSR	WOSR	0	0	0	0	0	0	0	0	0	0	0.0404189	0.143778	0.0351954	0
a-0000008	2	Allure	Modern winter OSR	WOSR	0	0	0	0	0	0	0	0	0	0	0	1.5852	0.0721545	0.0817961
a-0000008	3	Allure	Modern winter OSR	WOSR	0	0	0	0	0	0	0	0	0	0	0	0.787305	0	0.119719
a-0000008	4	Allure	Modern winter OSR	WOSR	2.60465	0	0	0	0.137674	0.20175	0.460224	0.944185	0	0.115244	0.13711	4.11941	0.536685	0.371901
a-0000009	1	Agalon	Modern winter OSR	WOSR	0.239537	0	0	0	0	0.127994	0	0	0	0	0.282091	0.960046	0.0225351	0
a-0000009	2	Agalon	Modern winter OSR	WOSR	0	0	0	0	0	0	0	0	0	0	0	0.539061	0	0.0654102
a-0000009	3	Agalon	Modern winter OSR	WOSR	0	0	0	0	0	0	0	0	0	0	0	2.30462	0.16598	1.38502
a-0000009	4	Agalon	Modern winter OSR	WOSR	0	0	0	0	0	0	0	0	0	0	0.0977293	0.98518	0.0498387	0.390793
a-0000014	1	Rodeo	Modern winter OSR	WOSR	0.686127	0	0	0	0	0.333124	0	1.35654	0	0	0.321627	2.64136	0.168433	0
a-0000014	2	Rodeo	Modern winter OSR	WOSR	0.10163	0	0	0	0	0.0610372	0	0.222542	0	0	0.0186304	0.974263	0.0107731	0.107898
a-0000014	3	Rodeo	Modern winter OSR	WOSR	0.713533	0	0	0	0	0	0	0.219894	0	0	0.136269	1.1887	0.0403027	0.223905
a-0000014	4	Rodeo	Modern winter OSR	WOSR	3.14755	0	0	0	0.227811	0.760723	1.40101	2.74254	0	0.127378	0.0877473	1.07673	0.0838909	0.0980313
a-0000018	1	Montego	Modern winter OSR	WOSR	0	0	0	0	0	0	0	0	0	0	0.0964015	1.01474	0.046874	0.0346664
a-0000018	2	Montego	Modern winter OSR	WOSR	0.0579662	0	0	0	0	0	0	0.0709933	0	0	0	0.560165	0	0.0213879
a-0000018	3	Montego	Modern winter OSR	WOSR	0.229075	0.0698124	0	0	0	0	0	0.250459	0	0	0.0832608	0.460982	0.00538006	0.0154064
a-0000020	1	Pacific	Modern winter OSR	WOSR	0	0	0	0	0	0	0	0	0	0.220672	0.13057	2.20341	0.160577	0.79751
a-0000020	2	Pacific	Modern winter OSR	WOSR	0	0	0	0	0	0	0	0	0	0	0.0113417	0.559071	0	0.044542
a-0000020	3	Pacific	Modern winter OSR	WOSR	0	0	0	0	0	0	0	0	0	0	0	0.612731	0	0.0666348
a-0000020	4	Pacific	Modern winter OSR	WOSR	4.70208	0	0	0	0.21971	1.06733	1.92985	2.51108	0	0	0.193111	0.965954	0.045283	0.0519692
a-0000022	1	Missouri	Modern winter OSR	WOSR	0	0	0	0	0	0	0	0	0	0.176864	0.117646	0.976131	0.0672805	0.0476202
a-0000022	4	Missouri	Modern winter OSR	WOSR	0.648817	0	0	0	0.10223	0.111611	0.116481	0.516249	0	0	0.110435	1.29949	0.0739764	0
a-0000023	1	Manitoba	Modern winter OSR	WOSR	0.141541	0	0	0	0	0.0624845	0	0.1814	0	0	0.196308	0.768597	0.0771805	0.0715848
a-0000023	2	Manitoba	Modern winter OSR	WOSR	0.205473	0	0	0	0	0.099902	0.124303	0.440509	0	0	0.0294717	0.73315	0.0179901	0
a-0000023	3	Manitoba	Modern winter OSR	WOSR	0	0	0	0	0	0	0	0	0	0	0	0.538197	0	0
a-0000023	4	Manitoba	Modern winter OSR	WOSR	3.39783	0	0	0	0.172407	1.54433	2.0226	2.64529	0	0.327188	0.16396	1.94124	0.132875	0.146443
a-0000024	1	Ladoga	Modern winter OSR	WOSR	1.25752	0	0	0	0.237381	0.185332	0.209217	0.956284	0	0	0.570828	1.54484	0.143573	0.0998422
a-0000024	2	Ladoga	Modern winter OSR	WOSR	0	0	0	0	0	0	0	0	0	0	0.0583916	0.653617	0.0174693	0.120851
a-0000024	3	Ladoga	Modern winter OSR	WOSR	0	0	0	0	0	0	0	0	0	0	0	0.156706	0	0
a-0000024	4	Ladoga	Modern winter OSR	WOSR	2.28074	0	0	0	0.389654	0.34208	0.398383	1.64681	0	0.12232	0.145565	2.21505	0.248994	0.577819
a-0000025	1	Atlantic	Modern winter OSR	WOSR	0	0	0	0	0	0	0	0	0	0	0	0.0591038	0.0842956	0
a-0000025	2	Atlantic	Modern winter OSR	WOSR	0	0	0	0	0	0	0	0	0	0	0	0.0891484	0.0330348	0
a-0000025	3	Atlantic	Modern winter OSR	WOSR	0.123314	0	0	0	0	0	0	0	0	0	0	0.212349	0	0
a-0000025	4	Atlantic	Modern winter OSR	WOSR	2.24648	0	0	0	0.139423	0.359524	0.808308	2.67065	0	0.164503	0.147449	1.99762	0.130669	0.350357
a-0000026	1	Cooper	Modern winter OSR	WOSR	0	0	0	0	0	0	0	0	0	0	0.189809	2.5534	0.230139	0
a-0000026	2	Cooper	Modern winter OSR	WOSR	0	0	0	0	0	0	0	0	0	0	0	0.454669	0.0183878	0.0371849
a-0000026	3	Cooper	Modern winter OSR	WOSR	0	0	0	0	0	0	0	0	0	0	0.0862075	1.09474	0.0578073	0.0450141
a-0000026	4	Cooper	Modern winter OSR	WOSR	0	0	0	0	0	0	0	0	0	0	0.0457605	1.27502	0.257773	0.100148
a-0000027	1	Licapo	Modern winter OSR	WOSR	0	0	0	0	0	0	0	0	0	0	0.0782729	0.627253	0.351443	0
a-0000027	2	Licapo	Modern winter OSR	WOSR	0	0	0	0	0	0	0	0	0	0	0.0154603	0.0175342	0	0
a-0000027	3	Licapo	Modern winter OSR	WOSR	0	0	0	0	0	0	0	0	0	0	0.058379	0.601711	0.031885	0
a-0000027	4	Licapo	Modern winter OSR	WOSR	2.44916	0	0	0	0.435832	0.541684	0.505188	1.41903	0	0.477462	0.155813	1.37771	0.15702	0.0231599
a-0000028	1	Capitol	Modern winter OSR	WOSR	0	0	0	0	0	0	0	0	0	0	0.090928	0.828327	0.0859643	0.202946
a-0000028	2	Capitol	Modern winter OSR	WOSR	0	0	0	0	0	0	0	0	0	0	0	0.487502	0.0143543	0.0341027
a-0000028	3	Capitol	Modern winter OSR	WOSR	0.309591	0	0	0	0	0	0	0.131806	0	0	0.0264828	0.927696	0.0342056	0.0458456
a-0000028	4	Capitol	Modern winter OSR	WOSR	2.54784	0	0	0	0.233637	0.954104	1.2761	2.8055	0	0.140349	0.0938164	1.498	0.153886	0.602002
a-0000029	2	Idol	Modern winter OSR	WOSR	0	0	0	0	0	0	0	0	0	0	0	0.198035	0.0116334	0
a-0000029	3	Idol	Modern winter OSR	WOSR	0	0	0	0	0	0	0	0	0	0	0	0.392868	0	0
a-0000029	4	Idol	Modern winter OSR	WOSR	0.230115	0	0	0	0.127737	0.0969745	0	0.216467	0	0	0	1.40717	0.0778398	0.0589884
a-0000030	1	Vivol	Modern winter OSR	WOSR	1.17926	0	0	0	0	0	0	0.413509	0	0	0.364145	1.94738	0.189137	0
a-0000030	2	Vivol	Modern winter OSR	WOSR	1.03168	0	0	0	0	0.170591	0	0.360009	0	0	0.0609765	1.97249	0.0560234	0.339453
a-0000030	3	Vivol	Modern winter OSR	WOSR	0.312442	0	0	0	0	0	0	0	0	0	0	0.921969	0	0
a-0000030	4	Vivol	Modern winter OSR	WOSR	0	0	0	0	0	0	0	0	0	0	0.0312114	0.481926	0.0244192	0
a-0000031	1	BRISTOL	Modern winter OSR	WOSR	0	0	0	0	0	0	0	0	0	0	0.15901	0.786816	0.105586	0
a-0000031	2	BRISTOL	Modern winter OSR	WOSR	2.04409	0	0	0	0	0	0.134708	0.599854	0	0	0.137581	1.30064	0.0120999	0.0392144
a-0000031	3	BRISTOL	Modern winter OSR	WOSR	0	0	0	0	0	0	0	0	0	0	0	0.345738	0.0169013	0
a-0000031	4	BRISTOL	Modern winter OSR	WOSR	0.38262	0	0	0	0.0763513	0.0567333	0.16657	0.548613	0	0.165126	0.0908845	1.49732	0.0563916	0.163948
a-0000033	1	Lisabeth	Modern winter OSR	WOSR	0	0	0	0	0	0	0	0	0	0	0.098456	1.1215	0.184656	0
a-0000033	2	Lisabeth	Modern winter OSR	WOSR	0	0	0	0	0	0	0	0.505697	0	0	0	1.34302	0	0
a-0000033	3	Lisabeth	Modern winter OSR	WOSR	0.323521	0	0	0	0.0878712	0	0	0.408441	0	0	0	0.743037	0	0
a-0000033	4	Lisabeth	Modern winter OSR	WOSR	0	0	0	0	0	0	0	0.168075	0	0	0.0141562	0.315669	0.00916554	0
a-0000034	1	Lipid	Modern winter OSR	WOSR	0	0	0	0	0	0	0	0	0	0	0.0813186	0.629968	0.075732	0
a-0000034	2	Lipid	Modern winter OSR	WOSR	0	0	0	0	0	0	0	0	0	0	0.14348	0.727216	0	0
a-0000034	3	Lipid	Modern winter OSR	WOSR	0	0	0	0	0	0	0	0	0	0	0	0.299629	0.0416399	0
a-0000034	4	Lipid	Modern winter OSR	WOSR	1.20836	0	0	0	0.217879	0.0466788	1.60153	0.566002	0	0.233628	0.0496062	0.378456	0.0737607	0.0361382
a-0000036	2	Lisek	Modern winter OSR	WOSR	0	0	0	0	0	0	0	0	0	0	0	3.25977	0.165368	0
a-0000036	3	Lisek	Modern winter OSR	WOSR	0	0	0	0	0	0	0	0	0	0	0	2.3894	0.0843984	0
a-0000037	1	Contact	Modern winter OSR	WOSR	10.3907	0	0	0	0.336131	2.0168	2.38777	3.96648	0	0.72357	0.351859	1.76438	0.113307	0
a-0000037	2	Contact	Modern winter OSR	WOSR	8.35397	0	0	0	0.430249	2.25848	1.41033	3.76117	0	0.488529	0.0629166	1.40305	0.0310685	0
a-0000037	3	Contact	Modern winter OSR	WOSR	4.05659	0	0	0	0	1.07388	0.805674	1.65832	0	0.372992	0.136878	1.54838	0.0484345	0
a-0000037	4	Contact	Modern winter OSR	WOSR	0	0	0	0	0	0.078012	0.103447	0	0	0	0.0305087	0.681837	0.132482	0.0372424
a-0000038	1	Lion	Modern winter OSR	WOSR	1.47925	0	0	0	0	0.463178	0.26861	0.698168	0	0	0.76784	5.03498	0.228574	0
a-0000038	2	Lion	Modern winter OSR	WOSR	0	0	0	0	0	0	0	0	0	0	0.0345265	0.305454	0.0220862	0
a-0000038	3	Lion	Modern winter OSR	WOSR	0.167884	0	0	0	0	0.0785154	0	0.319077	0	0	0.0462	0.564032	0.01304	0
a-0000038	4	Lion	Modern winter OSR	WOSR	0.855096	0	0	0	0	0.413506	0.412937	0.92998	0	0	0.138711	1.38302	0.105138	0.0538711
a-0000040	1	Apex	Modern winter OSR	WOSR	0	0	0	0	0	0	0	0	0	0	0.118612	2.09648	0.291365	0
a-0000040	2	Apex	Modern winter OSR	WOSR	0	0	0	0	0	0	0	0	0	0	0	0.190627	0	0
a-0000040	3	Apex	Modern winter OSR	WOSR	0	0	0	0	0	0	0	0	0	0	0	0.390323	0	0
a-0000040	4	Apex	Modern winter OSR	WOSR	0	0	0	0	0	0	0	0.126298	0	0	0.00805875	0.466876	0.0385154	0.0532329
a-0000042	1	Magnum	Modern winter OSR	WOSR	0.174839	0	0	0	0	0.103777	0	0	0	0	0.291658	1.74954	0.169554	0
a-0000042	2	Magnum	Modern winter OSR	WOSR	0	0	0	0	0	0	0	0	0	0	0	0.153453	0	0
a-0000042	3	Magnum	Modern winter OSR	WOSR	0	0	0	0	0	0	0	0	0	0	0	0.31204	0	0
a-0000042	4	Magnum	Modern winter OSR	WOSR	1.45499	0	0	0	0	0.497508	1.19313	0.980149	0	0.122658	0.0486141	1.01409	0.0691415	0.0801418
a-0000044	1	Laser	Modern winter OSR	WOSR	0.0694747	0	0	0	0	0.0449556	0	0	0	0.0973574	0.0694351	0.39255	0.11198	0
a-0000044	2	Laser	Modern winter OSR	WOSR	0	0	0	0	0	0	0	0	0	0	0	0.181653	0.0403596	0
a-0000044	3	Laser	Modern winter OSR	WOSR	0	0	0	0	0	0	0	0	0	0.105209	0	0.326765	0.0456397	0.23831
a-0000044	4	Laser	Modern winter OSR	WOSR	0	0	0	0	0	0	0	0	0	0	0.0216261	0.104135	0.0225103	0.0427741
a-0000045	1	Fortis	Modern winter OSR	WOSR	0.227541	0	0	0	0	0	0	0	0	0	0.0988635	3.34917	0.135722	0
a-0000045	2	Fortis	Modern winter OSR	WOSR	0	0	0	0	0	0	0	0	0	0	0	0.42909	0	0
a-0000045	3	Fortis	Modern winter OSR	WOSR	0	0	0	0	0	0	0	0	0	0	0.0167735	0.60286	0	0
a-0000045	4	Fortis	Modern winter OSR	WOSR	0	0	0	0	0	0	0	0	0	0	0.0681653	0.455384	0.0998068	0.0639923
a-0000048	1	NK Bravour	Modern winter OSR	WOSR	0	0	0	0	0	0	0	0	0	0	1.00343	1.94401	0.383894	0
a-0000048	2	NK Bravour	Modern winter OSR	WOSR	0	0	0	0	0	0	0	0	0	0	0.181392	0.780917	0.102603	0
a-0000048	3	NK Bravour	Modern winter OSR	WOSR	0	0	0	0	0	0	0	0	0	0	0	2.36218	0	0
a-0000048	4	NK Bravour	Modern winter OSR	WOSR	0	0	0	0	0	0	0	0	0	0	0.129364	2.41532	0.221192	0.143385
a-0000049	1	NK Fair	Modern winter OSR	WOSR	0.563131	0	0	0	0	0	0	0.452666	0	0	0.153229	2.43742	0.0851507	0
a-0000049	2	NK Fair	Modern winter OSR	WOSR	0	0	0	0	0	0	0	0	0	0	0	0.764148	0.0178237	0.168306
a-0000049	3	NK Fair	Modern winter OSR	WOSR	0.212737	0	0	0	0	0	0	0	0	0	0.0489979	0.814541	0.0227812	0
a-0000049	4	NK Fair	Modern winter OSR	WOSR	0.67942	0	0	0	0.152908	0.28576	0.479233	0.688773	0	0.140702	0.0581839	1.24648	0.0783313	0.135883
a-0000050	1	Aviso	Modern winter OSR	WOSR	0.836781	0	0	0	0	0	0	0.271948	0	0.160636	0.299449	2.01292	0.103247	0
a-0000050	2	Aviso	Modern winter OSR	WOSR	0.135173	0	0	0	0	0	0	0	0	0	0	0.498839	0	0
a-0000050	3	Aviso	Modern winter OSR	WOSR	0	0	0	0	0	0	0	0	0	0	0	0.670088	0	0
a-0000050	4	Aviso	Modern winter OSR	WOSR	0	0	0	0	0	0	0	0	0	0	0.0429408	0.522356	0.0700622	0.0523684
a-0000053	1	Verona	Modern winter OSR	WOSR	0	0	0	0	0	0	0	0	0	0	0.0829796	2.67421	0.0839582	0
a-0000053	3	Verona	Modern winter OSR	WOSR	0.752613	0	0	0	0.0611263	0	0.135993	0.790758	0	0	0.132518	3.70748	0.264054	0
a-0000053	4	Verona	Modern winter OSR	WOSR	0	0	0	0	0	0	0	0	0	0	0.0471534	1.68994	0.055101	0.0309245
a-0000054	1	Tenor	Modern winter OSR	WOSR	0	0	0	0	0	0	0	0	0	0.17948	0.0648861	1.62938	0.0403179	0.100832
a-0000054	2	Tenor	Modern winter OSR	WOSR	0	0	0	0	0	0	0	0	0	0	0.0438502	3.59669	0.0451877	0.366994
a-0000054	3	Tenor	Modern winter OSR	WOSR	0	0	0	0	0	0	0	0	0	0	0.0200795	2.13443	0.0706154	0.0641103
a-0000054	4	Tenor	Modern winter OSR	WOSR	0.590628	0	0	0	0	0	0.131437	0.050283	0.0716115	0.142233	0.0664904	2.28393	0.10713	0.174434
a-0000055	1	Expert	Modern winter OSR	WOSR	0	0	0	0	0	0	0	0	0	0	0.00959642	0.110212	0.0265858	0
a-0000055	2	Expert	Modern winter OSR	WOSR	0.459352	0	0	0	0	0.0944212	0	0.42874	0	0	0.0415105	0.626699	0.0192882	0.067891
a-0000055	3	Expert	Modern winter OSR	WOSR	0.368882	0	0	0	0	0	0.144886	0.366499	0	0	0.155242	0.465687	0.0234947	0.0354868
a-0000055	4	Expert	Modern winter OSR	WOSR	4.49301	0	0	0	0.236057	0.427888	2.02214	3.51283	0	0.222771	0.0696891	0.822757	0.0576269	0.1181
a-0000056	1	Musette	Modern winter OSR	WOSR	0	0	0	0	0	0	0	0	0	0	0.0227091	0.420355	0.0360333	0
a-0000056	2	Musette	Modern winter OSR	WOSR	0	0	0	0	0	0	0	0	0	0	0.0620889	2.25758	0.0798659	0.0841319
a-0000056	3	Musette	Modern winter OSR	WOSR	0	0	0	0	0	0	0	0	0	0	0	0.893419	0.134084	0
a-0000057	1	Kvintett	Modern winter OSR	WOSR	0	0	0	0	0	0	0	0	0	0	0.0410867	1.07002	0.076161	0
a-0000057	2	Kvintett	Modern winter OSR	WOSR	0	0	0	0	0	0	0	0	0	0	0	0.711989	0.0194701	0
a-0000057	3	Kvintett	Modern winter OSR	WOSR	0.3213	0	0	0	0	0	0	0	0	0	0	2.89003	0.146699	0
a-0000057	4	Kvintett	Modern winter OSR	WOSR	3.07078	0	0	0.134963	0.189748	1.88938	0	2.02424	0	0.164104	0.0180171	2.10049	0.144055	0.0949839
a-0000058	1	Falstaff	Modern winter OSR	WOSR	1.4417	0	0	0	0	0	0	0	0	0	0.32653	5.66899	0.175642	0.0613844
a-0000058	2	Falstaff	Modern winter OSR	WOSR	0	0	0	0	0	0	0	0	0	0	0.0236235	0.776341	0.0315651	0
a-0000058	3	Falstaff	Modern winter OSR	WOSR	0.195608	0	0	0	0	0	0	0	0	0	0.0591186	1.48153	0.0907705	0.0444716
a-0000058	4	Falstaff	Modern winter OSR	WOSR	0.530687	0	0	0	0.0463685	0.0764697	0	0.159604	0	0	0.0662658	2.19795	0.0725216	0.0266796
a-0000059	1	SW Sinatra	Modern winter OSR	WOSR	0	0	0	0	0	0	0	0	0	0	0.050718	1.19711	0.0562257	0.0310307
a-0000059	2	SW Sinatra	Modern winter OSR	WOSR	0	0	0	0	0	0	0	0	0	0	0	0.246164	0.0330816	0.0192196
a-0000059	3	SW Sinatra	Modern winter OSR	WOSR	0.424055	0	0	0	0	0	0	0.177426	0	0	0	0.505685	0.0446223	0.0799115
a-0000059	4	SW Sinatra	Modern winter OSR	WOSR	0	0	0	0	0	0.0685733	0	0.194478	0	0	0.0213003	0.527407	0.0657135	0.0526587
a-0000060	1	Viking	Modern winter OSR	WOSR	0	0	0	0	0	0	0	0	0	0	0	0.212524	0.0292562	0.0351396
a-0000060	2	Viking	Modern winter OSR	WOSR	0	0	0	0	0	0	0	0	0	0	0	0.366776	0.0379988	0.0261494
a-0000060	4	Viking	Modern winter OSR	WOSR	0.340276	0	0	0	0	0	0	0.133899	0.062219	0	0	0.890892	0.0673638	0.100822
a-0000062	1	Aurum	Modern winter OSR	WOSR	0	0	0	0	0.0749096	0	0	0.102125	0	0	0.015128	0.283308	0	0
a-0000062	2	Aurum	Modern winter OSR	WOSR	0	0	0	0	0	0	0	0	0	0	0	0.32587	0.0157387	0
a-0000062	3	Aurum	Modern winter OSR	WOSR	0	0	0	0	0	0	0	0	0	0	0	0.333077	0.0386091	0
a-0000062	4	Aurum	Modern winter OSR	WOSR	4.1637	0	0	0.250849	0.847023	1.59372	0	2.89602	0.0440198	0.149302	0.007894	0.334235	0.0356816	0.0543387
a-0000065	1	Rasmus	Modern winter OSR	WOSR	0	0	0	0	0	0	0	0	0	0	0	0.255171	0.0386121	0
a-0000065	2	Rasmus	Modern winter OSR	WOSR	0	0	0	0	0	0	0	0	0	0	0.0268082	0.60071	0.0266856	0
a-0000065	3	Rasmus	Modern winter OSR	WOSR	0	0	0	0	0	0	0	0	0	0	0	0.242691	0.0254711	0
a-0000065	4	Rasmus	Modern winter OSR	WOSR	2.11476	0	0	0.220994	0.13797	1.26413	0	2.89898	0.0269421	0.154928	0.0155719	0.650673	0.046359	0.0458284
a-0000066	1	Gefion	Modern winter OSR	WOSR	1.67231	0	0	0	0	0.540455	0.17928	0.861244	0	0	0.107132	0.369009	0.0129105	0.0451999
a-0000066	2	Gefion	Modern winter OSR	WOSR	0	0	0	0	0	0	0	0	0	0	0	0.143362	0	0.035477
a-0000066	3	Gefion	Modern winter OSR	WOSR	0	0	0	0	0	0.0797864	0	0	0	0	0	0.267333	0.0344063	0.0333373
a-0000066	4	Gefion	Modern winter OSR	WOSR	4.82459	0	0	0.0965753	0.806951	1.63255	0	1.66297	0	0.609958	0.0229989	2.80496	0.172329	0.268389
a-0000067	1	Nugget	Modern winter OSR	WOSR	0	0	0	0	0	0	0	0	0	0	0.0414171	1.08133	0.0806832	0.0450679
a-0000067	2	Nugget	Modern winter OSR	WOSR	0	0	0	0	0	0	0	0	0	0	0	1.28353	0.0495078	0.0375843
a-0000067	3	Nugget	Modern winter OSR	WOSR	0.178791	0	0	0	0	0	0	0	0	0	0	0.85361	0.0526811	0.0816413
a-0000067	4	Nugget	Modern winter OSR	WOSR	0.555255	0	0	0	0	0.495404	0	0.50437	0	0.0971554	0.0242775	0.90612	0.0314134	0.0288991
a-0000068	1	Zephir	Modern winter OSR	WOSR	0	0	0	0	0	0	0	0	0	0	0.218279	1.32101	0.044074	0.0364639
a-0000068	2	Zephir	Modern winter OSR	WOSR	0	0	0	0	0	0	0	0	0	0	0	1.67216	0.0362362	0.062205
a-0000068	3	Zephir	Modern winter OSR	WOSR	0	0	0	0	0	0	0	0	0	0	0	1.17069	0.0819615	0
a-0000068	4	Zephir	Modern winter OSR	WOSR	0	0	0	0	0.0433019	0	0	0.0809687	0	0.0577989	0.0074486	2.19285	0.0680894	0.126046
a-0000069	1	SLM 0413	Modern winter OSR	WOSR	0	0	0	0	0	0	0	0	0	0	0.0336789	1.143	0	0
a-0000069	2	SLM 0413	Modern winter OSR	WOSR	0	0	0	0	0	0	0	0	0	0	0	0.234075	0	0.0238073
a-0000069	3	SLM 0413	Modern winter OSR	WOSR	0	0	0	0	0	0	0	0	0	0	0	1.25704	0.0478058	0.0283591
a-0000069	4	SLM 0413	Modern winter OSR	WOSR	1.06991	0	0	0	0.115539	0.406486	0	0.477294	0	0.274	0.0335553	2.10913	0.0652264	0.0418894
a-0000071	1	LSF 0519	Modern winter OSR	WOSR	0	0	0	0	0	0	0	0	0	0	0	0.0991907	0.0328992	0.0214459
a-0000071	3	LSF 0519	Modern winter OSR	WOSR	0	0	0	0	0	0	0	0.0790262	0	0.0379158	0	0.468495	0.0180446	0.0237054
a-0000071	4	LSF 0519	Modern winter OSR	WOSR	0.787223	0	0	0	0.0766745	0.0881981	0.179234	0.739055	0	0.0644225	0.19807	1.13326	0.17931	0.0714254
a-0000072	1	Beluga	Modern winter OSR	WOSR	0.642475	0	0	0	0.182051	0.103217	0.472116	1.01853	0	0.153805	0	0.331882	0	0.0139392
a-0000072	2	Beluga	Modern winter OSR	WOSR	0	0	0	0	0	0	0	0	0	0	0	0.281225	0.0249851	0
a-0000072	3	Beluga	Modern winter OSR	WOSR	4.7903	0	0	0	0.207802	0.741788	2.6869	2.89074	0	0.579045	0.0245333	1.14094	0.0343318	0.0552621
a-0000072	4	Beluga	Modern winter OSR	WOSR	0.527979	0	0	0	0.0545381	0.0603576	0.620934	0.760023	0	0.191541	0.178619	0.863007	0.157585	0.107892
a-0000073	1	Amor	Modern winter OSR	WOSR	0.345241	0	0	0	0	0	0.0846234	0.185574	0	0.0656106	0	0.766581	0.0198462	0.0364753
a-0000073	2	Amor	Modern winter OSR	WOSR	0	0	0.179888	0	0	0	0	0	0	0	0	0.503846	0.0410672	0.105689
a-0000073	3	Amor	Modern winter OSR	WOSR	0.24503	0	0	0	0	0.0254249	0.0256673	0.0440376	0	0.0475141	0	0.35396	0.0142729	0.0340037
a-0000073	4	Amor	Modern winter OSR	WOSR	0	0	0	0	0	0	0	0	0	0	0.0128677	0.292333	0.0683464	0.124313
a-0000075	1	Campari	Modern winter OSR	WOSR	0	0	0	0	0	0	0	0	0	0.103979	0	0.499924	0.0336509	0.0181951
a-0000075	2	Campari	Modern winter OSR	WOSR	0	0	0.153694	0	0	0	0	0	0	0.168581	0.0223353	1.44616	0.0816175	0.0415254
a-0000075	3	Campari	Modern winter OSR	WOSR	0.170321	0	0	0	0	0	0	0	0	0.339918	0	2.46632	0.107769	0.32821
a-0000075	4	Campari	Modern winter OSR	WOSR	0.252526	0	0	0	0.0460885	0.0644588	0	0	0	0.148403	0.0902287	2.90865	0.303442	0.320658
a-0000077	1	Duell	Modern winter OSR	WOSR	0	0	0	0	0	0	0	0	0	0	0	0.833019	0.0272077	0.0139363
a-0000077	2	Duell	Modern winter OSR	WOSR	0	0	0	0	0	0	0	0	0	0	0	2.77854	0.110881	0.109836
a-0000077	3	Duell	Modern winter OSR	WOSR	0.468678	0	0	0	0	0.117411	0.126839	0.412761	0	0.0723934	0	3.82138	0.194047	0.201455
a-0000079	1	Jessica	Modern winter OSR	WOSR	0.202318	0	0	0	0.165382	0.0794771	0.0599926	0.332753	0	0.0586911	0	0.184618	0.00691589	0.0169412
a-0000079	2	Jessica	Modern winter OSR	WOSR	0	0	0.0534223	0	0	0	0	0	0	0	0	0.589296	0.0433244	0.087236
a-0000079	3	Jessica	Modern winter OSR	WOSR	0.166479	0	0	0	0	0	0	0	0	0	0	0.27919	0.0206885	0.0360194
a-0000079	4	Jessica	Modern winter OSR	WOSR	3.50028	0	0	0	0.104765	0.982864	3.06089	3.41029	0	0.145297	0.235265	1.46737	0.300382	0.249296
a-0000080	1	Orlando	Modern winter OSR	WOSR	0.102963	0	0	0	0	0.0459773	0	0.128453	0	0.0403263	0	0.448895	0.0145995	0
a-0000080	2	Orlando	Modern winter OSR	WOSR	0	0	0	0	0	0	0	0	0	0	0	0.261803	0.0317219	0
a-0000080	3	Orlando	Modern winter OSR	WOSR	0.319798	0	0	0	0	0.110345	0.228647	0.228589	0	0.0777552	0.0119306	0.588416	0.0313644	0.0218945
a-0000081	1	Pollen	Modern winter OSR	WOSR	1.05889	0	0	0	0.20633	0.116738	0.435725	1.28831	0	0.194954	0	0.545617	0.0160385	0.0198916
a-0000081	2	Pollen	Modern winter OSR	WOSR	0.674252	0	0	0	0.0918386	0.144341	0.214985	0.678228	0	0.186828	0.0174049	0.550652	0.046107	0.0144504
a-0000081	3	Pollen	Modern winter OSR	WOSR	0.597447	0	0	0	0	0.120606	0.172197	0.554106	0	0.131379	0	0.557237	0.0248302	0.0528143
a-0000082	1	Prince	Modern winter OSR	WOSR	0	0	0	0	0	0	0	0	0	0	0	0.542371	0.0448688	0.0895492
a-0000082	2	Prince	Modern winter OSR	WOSR	0.229023	0	0	0	0.0928894	0.1549	0	0.0931486	0	0	0.0258838	0.687234	0.042183	0
a-0000082	3	Prince	Modern winter OSR	WOSR	0.554044	0	0	0	0.127542	0.228067	0	0.296521	0	0	0	1.78932	0.0287455	0
a-0000082	4	Prince	Modern winter OSR	WOSR	0	0	0	0	0	0	0	0	0	0	0.0644743	1.22028	0.127557	0
a-0000083	1	Wotan	Modern winter OSR	WOSR	0.156206	0	0	0	0	0	0	0	0	0	0	1.95006	0.0445334	0.0156511
a-0000083	3	Wotan	Modern winter OSR	WOSR	0.093422	0	0	0	0	0	0	0	0	0	0	1.67939	0.0467052	0.0282055
a-0000083	4	Wotan	Modern winter OSR	WOSR	0.210011	0	0	0	0.0789287	0.062516	0	0.264774	0	0	0.105647	2.53327	0.24183	0.0756341
a-0000084	1	NK Nemax	Modern winter OSR	WOSR	0	0	0	0	0	0	0	0	0	0	0	4.20637	0.143628	0.0483569
a-0000084	2	NK Nemax	Modern winter OSR	WOSR	0	0	0	0	0	0	0	0	0	0	0	3.24109	0.16912	0
a-0000084	3	NK Nemax	Modern winter OSR	WOSR	0	0	0	0	0	0	0	0	0	0	0	2.01376	0.0608304	0.0509534
a-0000085	1	NK Passion	Modern winter OSR	WOSR	0	0	0	0	0	0	0	0.0520362	0	0.0322398	0	0.251554	0.0161814	0
a-0000085	2	NK Passion	Modern winter OSR	WOSR	0	0	0	0	0	0	0	0	0	0	0	0.138542	0.0300723	0.01185
a-0000085	3	NK Passion	Modern winter OSR	WOSR	0.361038	0	0	0	0	0	0	0.175999	0	0.0684192	0	1.44888	0.0496511	0.0487893
a-0000085	4	NK Passion	Modern winter OSR	WOSR	0.614567	0	0	0	0.0544753	0.280244	0.286148	0.765028	0	0.111463	0.131456	0.859145	0.149045	0.0706514
a-0000089	1	AMBER X COMMANCHE DH LINE	Winter OSR	WOSR	0.408983	0	0	0	0.227244	0.0891836	0	0.441155	0	0.0782309	0	0.600622	0.0149757	0.0233392
a-0000089	2	AMBER X COMMANCHE DH LINE	Winter OSR	WOSR	0	0	0	0	0	0	0	0	0	0	0.0574466	1.27668	0.0586819	0
a-0000089	3	AMBER X COMMANCHE DH LINE	Winter OSR	WOSR	0.905803	0	0	0	0	0.102481	0.219358	0.538713	0	0.0736735	0.0176028	2.06565	0.111493	0.0948177
a-0000089	4	AMBER X COMMANCHE DH LINE	Winter OSR	WOSR	0	0	0	0	0.0457544	0.0538405	0	0	0	3.24158	0.0235225	0.0396715	0.062796	0.0185227
a-0000090	1	APEX-93_5 X GINYOU_3 DH LINE	Winter OSR	WOSR	2.87162	0	0	0	0	0.478306	1.46967	1.73175	0	0.144005	0	0.289019	0.00968134	0.0214139
a-0000090	3	APEX-93_5 X GINYOU_3 DH LINE	Winter OSR	WOSR	1.22315	0	0	0	0	0.291225	0.355374	0.620232	0	0.112692	0	0.608352	0.0191399	0.0695125
a-0000090	4	APEX-93_5 X GINYOU_3 DH LINE	Winter OSR	WOSR	3.48952	0	0	0	0.101555	0.458873	1.46375	2.6472	0	0.325886	0.147014	0.979779	0.0915762	0.0925445
a-0000093	1	CANBERRA x COURAGE DH LINE	Winter OSR	WOSR	0	0	0	0	0	0	0	0	0	0	0	0.196817	0	0
a-0000093	2	CANBERRA x COURAGE DH LINE	Winter OSR	WOSR	0	0	0	0	0.301898	0	0	0	0	0	0	0.135009	0.0223952	0
a-0000093	3	CANBERRA x COURAGE DH LINE	Winter OSR	WOSR	0	0	0	0	0	0	0	0	0	0	0	0.231245	0	0.0844564
a-0000093	4	CANBERRA x COURAGE DH LINE	Winter OSR	WOSR	0	0	0	0	0	0	0	0	0	0	0	0.198818	0.036239	0.205572
a-0000096	1	HANSEN X GASPARD DH LINE	Winter OSR	WOSR	3.59005	0	0	0.329772	0	0.179865	0.600508	2.5872	0	0.140025	0	0.283823	0.0169032	0
a-0000096	2	HANSEN X GASPARD DH LINE	Winter OSR	WOSR	0.468441	0	0	0.104084	0	0	0	0.631544	0	0.0843235	0	0.526186	0.0187997	0.0769727
a-0000096	3	HANSEN X GASPARD DH LINE	Winter OSR	WOSR	0.454025	0	0	1.02403	0	0	0	2.22519	0	0.239672	0	0.951257	0.0191732	0.015848
a-0000097	1	MADRIGAL x RECITAL DH LINE	Winter OSR	WOSR	0.144971	0	0	0	0	0.0514652	0	0	0	0	0.0305618	2.09763	0.0502702	0.0867823
a-0000097	2	MADRIGAL x RECITAL DH LINE	Winter OSR	WOSR	0.281613	0	0	0.146335	0	0	0	0.58317	0	0.0904978	0	1.091	0.0292898	0.0532967
a-0000097	3	MADRIGAL x RECITAL DH LINE	Winter OSR	WOSR	0.594218	0	0	3.64213	0	0	0	2.91488	0	0.623336	0	1.27865	0.0393225	0.117352
a-0000097	4	MADRIGAL x RECITAL DH LINE	Winter OSR	WOSR	0.188064	0	0	0	0	0	0	2.31548	0	0.159691	0	1.0903	0.0841634	0.0306557
a-0000099	1	TAPIDOR DH	Winter OSR	WOSR	2.50239	0	0	0.952505	0	0.287583	0.129551	2.02924	0	0.293771	0	0.279088	0.00863934	0.0663909
a-0000099	2	TAPIDOR DH	Winter OSR	WOSR	0	0	0	0	0	0	0	0	0	0	0	0.520582	0	0
a-0000099	4	TAPIDOR DH	Winter OSR	WOSR	0	0	0	0	0	0	0	0	0	0	0	2.63618	0.175026	0.314772
a-0000101	2	EUROL	Winter OSR	WOSR	0.423354	0	0	0	0	0	0	0.327295	0	0.158107	0	0.346067	0.029963	0.0208991
a-0000101	3	EUROL	Winter OSR	WOSR	1.18482	0	0	0.161608	0	0	0	2.0097	0	0.394715	0	0.995428	0.0226781	0.0350932
a-0000101	4	EUROL	Winter OSR	WOSR	0.703439	0	0	0	0	0	0	2.74358	0	0.654307	0	0.894236	0.0971611	0.0668323
a-0000105	1	LICROWN X EXPRESS DH LINE	Winter OSR	WOSR	0	0	0	0	0	0	0	0	0	0	0	0.421639	0.0161566	0.0134133
a-0000105	2	LICROWN X EXPRESS DH LINE	Winter OSR	WOSR	0.146706	0	0	0	0	0	0	0.252782	0	0	0	0.955494	0.0223791	0.0227921
a-0000105	3	LICROWN X EXPRESS DH LINE	Winter OSR	WOSR	0	0	0	0	0	0	0	0.519336	0	0.0608832	0	1.30874	0.0307807	0.0395903
a-0000105	4	LICROWN X EXPRESS DH LINE	Winter OSR	WOSR	0.150663	0	0	0	0	0	0	2.45659	0	0.145801	0	2.07178	0.168161	0.0651407
a-0000106	1	SHANNON x WINNER DH LINE	Winter OSR	WOSR	0	0	0	0	0	0	0	0	0	0.0683213	0	0.867138	0.23506	0.0563107
a-0000106	2	SHANNON x WINNER DH LINE	Winter OSR	WOSR	0.148041	0	0	0.243539	0	0	0	0.621422	0	0.158134	0	0.835088	0.0438181	0.0816481
a-0000106	3	SHANNON x WINNER DH LINE	Winter OSR	WOSR	0.184277	0	0	0.13913	0	0	0	0.320478	0	0	0	1.54603	0.0927279	0.156044
a-0000106	4	SHANNON x WINNER DH LINE	Winter OSR	WOSR	0.124301	0	0	0	0	0	0	1.85247	0	0.0981379	0	1.45242	0.333051	0.118047
a-0000107	1	JANETZKIS SCHLESISCHER	Winter OSR	WOSR	3.84844	0	0	0.23082	0	0.215718	0.911483	2.56472	0	0.764367	0.0268673	1.04339	0.0245868	0.0711098
a-0000107	2	JANETZKIS SCHLESISCHER	Winter OSR	WOSR	1.15758	0	0	2.36209	0	0	0	6.84048	0	1.08724	0	0.959891	0.0551624	0.0166223
a-0000107	3	JANETZKIS SCHLESISCHER	Winter OSR	WOSR	1.11586	0	0	0.891736	0	0	0	3.5775	0	1.17987	0	1.3906	0.057975	0.199214
a-0000110	1	OLIMPIADE	Winter OSR	WOSR	1.86219	0	0	0.952951	0	0.150637	0.105496	1.09698	0	0.0685857	0	2.34668	0.0554594	0.0565469
a-0000110	2	OLIMPIADE	Winter OSR	WOSR	0.365892	0	0	0	0	0	0	0.148858	0	0.114284	0	0.434229	0.0249826	0.0605706
a-0000110	3	OLIMPIADE	Winter OSR	WOSR	0	0	0	0	0	0	0	0	0	0	0	0.330521	0	0.0478446
a-0000113	1	Samourai	Winter OSR	WOSR	0.555314	0	0	0.0643661	0	0.425481	0	0.483387	0	0.0337599	0.023449	0.385509	0.0384808	0.0137422
a-0000113	2	Samourai	Winter OSR	WOSR	0	0	0	0	0	0	0	0	0	0	0	0.813151	0.037877	0.0512044
a-0000113	3	Samourai	Winter OSR	WOSR	0.184845	0	0	0.507112	0	0	0	1.08893	0	0.0635651	0	1.71533	0.0601714	0.0518516
a-0000113	4	Samourai	Winter OSR	WOSR	0	0	0	0	0	0	0	0	0	0.512627	0	0.971486	0.105834	0.010472
a-0000114	1	Sollux	Winter OSR	WOSR	0.511313	0	0	0.129443	0	0.240314	0.279326	0.957836	0	0.283	0	0.130086	0	0
a-0000114	2	Sollux	Winter OSR	WOSR	0.251912	0	0	0	0	0	0	0.372451	0	0.284987	0	0.378213	0.0283452	0.0228292
a-0000114	3	Sollux	Winter OSR	WOSR	4.77215	0	0	6.93439	0	0	0	6.21307	0	1.16584	0	1.8773	0.0652689	0.0996038
a-0000114	4	Sollux	Winter OSR	WOSR	0.471286	0	0	0	0	0	0	7.34386	0	0.889088	0	2.81009	0.194297	0.0957051
a-0000115	1	Akela	Winter OSR	WOSR	1.21897	0	0	0.59855	0	0.0633637	0.118418	1.58831	0	0.3964	0	0.313299	0.0223851	0.0381552
a-0000115	2	Akela	Winter OSR	WOSR	0	0	0	0	0	0	0	0	0	0	0	0.341228	0.0355913	0.0273673
a-0000115	3	Akela	Winter OSR	WOSR	0.381291	0	0	0	0	0	0	0.258644	0	0.124969	0	2.26894	0.0328082	0.10535
a-0000115	4	Akela	Winter OSR	WOSR	1.01469	0	0	0	0	0	0.11563	6.36042	0	0.578136	0	0.43013	0.115554	0.0431425
a-0000117	1	Maplus	Winter OSR	WOSR	0.534189	0	0	0.129864	0	0.197516	0.0475566	0.311889	0	0.403216	0.0131351	0.58609	0.0237042	0.0123741
a-0000117	2	Maplus	Winter OSR	WOSR	0.539562	0	0	0	0	0	0	0.275828	0	0.293674	0.0534432	3.92271	0.164767	0.627587
a-0000117	3	Maplus	Winter OSR	WOSR	0.508577	0	0	0.18345	0	0	0	0.950772	0	0.628924	0	1.55499	0.0425203	0.054329
a-0000117	4	Maplus	Winter OSR	WOSR	0	0	0	0	0	0	0	0.190641	0	0.0522583	0	0.406573	0.0431677	0.0460955
a-0000118	1	Askari	Winter OSR	WOSR	5.07283	0	0	0.384951	0	0.325176	1.04936	4.508	0	0.25178	0.0282294	1.80385	0.0386332	0.223521
a-0000118	2	Askari	Winter OSR	WOSR	0.581596	0	0	0	0.474931	0	0	2.88398	0	0.173171	0.0246142	2.24042	0.052916	0.391285
a-0000118	3	Askari	Winter OSR	WOSR	0.557876	0	0	0.290124	0	0	0	2.77844	0	0.16918	0	2.54775	0.0816896	0.560018
a-0000119	1	Lirabon	Winter OSR	WOSR	1.36954	0	0	0.346859	0	0.152912	0.367641	2.03155	0	0.189627	0	0.346364	0.0113766	0.120261
a-0000119	2	Lirabon	Winter OSR	WOSR	0.453694	0	0	0	0	0	0	0.413603	0	0	0.0382086	3.12965	0.104925	0.108936
a-0000119	3	Lirabon	Winter OSR	WOSR	0.938507	0	0	1.7842	0	0	0	6.11472	0	0.59973	0	0.60911	0.0408318	0.0528418
a-0000119	4	Lirabon	Winter OSR	WOSR	0.312618	0	0	0	0	0	0.0949129	3.91023	0	0.330958	0	1.56537	0.109273	0.0729013
a-0000121	2	JetNeuf	Winter OSR	WOSR	0.569067	0	0	0	0.454627	0	0	2.70459	0	0.282213	0	0.211591	0	0
a-0000121	3	JetNeuf	Winter OSR	WOSR	1.38151	0	0	1.75642	0	0	0	5.192	0	1.15418	0	0.920809	0.0294123	0.0784094
a-0000121	4	JetNeuf	Winter OSR	WOSR	0.333528	0	0	0	0	0	0	2.47146	0	0.0616768	0	1.49906	0.103389	0.196905
a-0000122	1	Cobra	Winter OSR	WOSR	6.91491	0	0	0	0.931401	1.9646	0.954316	4.59795	0	0.616253	0.0148832	0.747602	0.0662577	0.0288053
a-0000122	2	Cobra	Winter OSR	WOSR	3.20422	0	0	0.273349	0.925536	1.2915	0	5.45093	0	0	0	1.07802	0	0
a-0000122	3	Cobra	Winter OSR	WOSR	2.76085	0	0	0	0.839179	0.396969	0.318015	3.38587	0	0.376371	0	0.662889	0.0533053	0.0222139
a-0000122	4	Cobra	Winter OSR	WOSR	6.55336	0	0	0	1.20088	1.1628	0.680988	5.34198	0	0.656762	0.0149456	2.27258	0.18557	0.0943471
a-0000123	1	Falcon	Winter OSR	WOSR	0	0	0	0	0	0.0657161	0	0	0	0.0487915	0	0.779372	0.0921169	0.0413692
a-0000123	2	Falcon	Winter OSR	WOSR	0	0	0	0	0	0	0	0	0	0	0	0.998132	0.0987282	0
a-0000123	3	Falcon	Winter OSR	WOSR	2.15288	0	0	0	0.235127	0.488617	0.212922	0.802408	0	0.234095	0	1.76325	0.0974837	0.116018
a-0000123	4	Falcon	Winter OSR	WOSR	0.124652	0	0	0	0	0	0	0.0437294	0	0.348485	0	1.24739	0.108625	0.0121427
a-0000124	1	Mohican	Winter OSR	WOSR	0.366418	0	0	0	0.252368	0	0	0.155747	0	0.04075	0	0.691222	0.030361	0.0157918
a-0000124	2	Mohican	Winter OSR	WOSR	0	0	0	0	0	0	0	0	0	0	0	0.242075	0	0
a-0000124	3	Mohican	Winter OSR	WOSR	1.98763	0	0	0	0.414178	0.162022	0.3644	1.47449	0	0	0	1.56681	0.0801497	0.108189
a-0000124	4	Mohican	Winter OSR	WOSR	1.05392	0	0	0	0	0	0.195696	0.609813	0	0.0961678	0.0540049	0.933019	0.0766457	0.10107
a-0000125	1	Flip	Winter OSR	WOSR	0.349374	0	0	0	0	0.142419	0	0.212948	0	0	0.010744	0.985344	0.0464929	0.0197963
a-0000125	2	Flip	Winter OSR	WOSR	0	0	0	0	0	0.0838306	0	0	0	0	0.0591548	2.65947	0.0754366	0
a-0000125	3	Flip	Winter OSR	WOSR	0.499057	0	0	0	0.269723	0.319237	0	0.316852	0	0	0	2.25104	0.125688	0.0488966
a-0000125	4	Flip	Winter OSR	WOSR	0	0	0	0	0	0	0	0	0	0.372058	0	0.272066	0.0102595	0.0630487
a-0000127	1	Phil	Winter OSR	WOSR	1.93696	0	0	0	0.352902	0.0610179	0.230202	1.6448	0	0.130574	0.0215874	1.21043	0.0584799	0.0431822
a-0000127	2	Phil	Winter OSR	WOSR	0	0	0	0	0	0	0	0	0	0	0	0.603258	0.0487268	0
a-0000127	4	Phil	Winter OSR	WOSR	2.28709	0	0	0	0.17724	0.145875	0.41056	1.88203	0	0.199511	0.104001	2.64365	0.157672	0.0759025
a-0000128	1	Leopard	Winter OSR	WOSR	0.268921	0	0	0	0	0	0	0.251331	0	0	0	0.324183	0	0.0961507
a-0000128	4	Leopard	Winter OSR	WOSR	0	0	0	0	0	0	0	0	0	0	0.0264813	0.738433	0.054458	0.169223
a-0000129	1	RESYN-H048	Winter OSR	WOSR	5.01408	0	0	0	0.369709	0.298579	5.34006	3.93171	0	0.328793	0	0.209446	0.040173	0
a-0000129	2	RESYN-H048	Winter OSR	WOSR	0	0.525237	0	0	0.101148	0.119458	0	0.143155	0	0	0	1.86664	0	0.34102
a-0000129	3	RESYN-H048	Winter OSR	WOSR	1.89358	0	0	0	0.40251	0.661594	0	0.742449	0	0.127491	0	2.02871	0.0761991	0.278923
a-0000129	4	RESYN-H048	Winter OSR	WOSR	0.192535	0	0	0	0	0.0704196	0	0.0933367	0	0.0711634	0	0.977928	0.112547	0.104504
a-0000130	2	Resyn-G_ S4	Winter OSR	WOSR	0.617326	0	0	0	0.205672	0	0	0.368422	0	0	0	0.353524	0	0
a-0000130	3	Resyn-G_ S4	Winter OSR	WOSR	4.60004	0	0	0	0.366124	0.248965	1.19564	2.52072	0	0.192421	0	0.69316	0.0542051	0.0650278
a-0000132	1	Anja	Winter OSR	WOSR	3.01639	0	0	0	0	0.598035	0.808438	1.67642	0	0.360535	0.028641	1.54616	0.0652598	0.129979
a-0000132	3	Anja	Winter OSR	WOSR	0.808014	0	0	0	0	0.155403	0	0.211458	0	0.143301	0	1.47954	0.0874283	0.137021
a-0000132	4	Anja	Winter OSR	WOSR	0	0	0	0	0	0	0	0	0	0.265121	0.00974424	0.925861	0.0864549	0.0141058
a-0000133	1	Baltia	Winter OSR	WOSR	1.23079	0	0	0	0.222667	0.381154	0.112711	0.777768	0	0.0699556	0.016196	1.55354	0.0422152	0.0795621
a-0000133	2	Baltia	Winter OSR	WOSR	0	0.18213	0	0	0.07793	0.0700763	0	0.0718376	0	0	0.0711026	2.11995	0.0429531	0
a-0000133	3	Baltia	Winter OSR	WOSR	0.558837	0	0	0	0.205388	0.165261	0	0.247001	0	0	0	0.86868	0.0323523	0.174016
a-0000133	4	Baltia	Winter OSR	WOSR	0.736731	0	0	0	0.101529	0.351557	0	0.54158	0	0.321577	0.0425134	3.75327	0.167049	0.0231725
a-0000135	1	Brink	Winter OSR	WOSR	4.6949	0	0.259881	0	0.28462	2.76956	1.04745	1.28842	0	0.323532	0.0382673	3.69443	0.144465	1.45658
a-0000135	2	Brink	Winter OSR	WOSR	5.19239	0	0	0	0.939021	0.0966845	0.323017	3.28312	0	0	0	1.53175	0	0
a-0000135	3	Brink	Winter OSR	WOSR	3.01442	0	0	0	0.432692	0.100918	0.309111	2.803	0	0.210433	0	0.720829	0.0221746	0.0473876
a-0000135	4	Brink	Winter OSR	WOSR	0.69706	0	0	0	0.557578	0.119559	0.255714	2.64835	0	0.250095	0	0.97311	0.0544836	0.0341789
a-0000137	1	Coriander	Winter OSR	WOSR	6.08701	0	0	0	0.813934	0.448843	1.08679	5.74538	0	0.575531	0	0.512563	0.0471012	0.0233177
a-0000137	2	Coriander	Winter OSR	WOSR	0	0	0	0	0.217305	0	0	0	0	0	0.0280167	0.819212	0	0
a-0000137	3	Coriander	Winter OSR	WOSR	2.26782	0	0	0	0.74734	0.190556	0.222934	3.02557	0	0.370143	0	0.370032	0.0312075	0.0419584
a-0000138	1	Diamant	Winter OSR	WOSR	5.33485	0	0	0	1.55569	0.776385	0.686911	7.32479	0	0.302847	0.070119	1.95542	0.0645278	0.125977
a-0000138	2	Diamant	Winter OSR	WOSR	0	0	0	0	0	0	0	0	0	0.134948	0	0.260254	0.019418	0
a-0000138	3	Diamant	Winter OSR	WOSR	2.28406	0	0	0	0.890109	0.580288	0.2357	2.95786	0	0.144097	0	0.8463	0.0331349	0.0520002
a-0000138	4	Diamant	Winter OSR	WOSR	5.43875	0	0	0	0.841846	0.855823	0.22878	1.94244	0	0.520889	0	2.64764	0.115352	0.783461
a-0000140	1	Doral	Winter OSR	WOSR	4.05801	0	0.292823	0	0.666458	0.357441	1.22004	5.20757	0	0.275105	0	0.485366	0.18452	0.0758718
a-0000140	3	Doral	Winter OSR	WOSR	0.720474	0	0	0	0.427285	0	0	0.420212	0	0.205252	0	1.8865	0.0989827	0.292994
a-0000140	4	Doral	Winter OSR	WOSR	2.32697	0	0	0	0.292157	0.58605	0.137968	1.10952	0	0.206765	0	1.14552	0.232774	0.418694
a-0000141	1	Edita	Winter OSR	WOSR	2.75575	0	0	0	0.465231	0.638353	0	0.430944	0	0	0.0538171	3.67168	0.297708	0.95272
a-0000141	2	Edita	Winter OSR	WOSR	1.73676	0	0	0	1.13319	0	0.408605	3.57976	0	0	0	0.821687	0	0
a-0000141	3	Edita	Winter OSR	WOSR	0	0	0	0	0	0	0	0	0	0	0	0.229532	0.107681	0
a-0000141	4	Edita	Winter OSR	WOSR	4.50746	0	0	0	0.551214	0.314073	0.593439	3.25625	0	0.189679	0	1.47508	0.176825	0.973161
a-0000144	1	G™lzower Älquell	Winter OSR	WOSR	1.53594	0	0	0	0.788222	0.168668	0.805507	4.70987	0	0.351223	0	0.944071	0.0500347	0.101451
a-0000144	2	G™lzower Älquell	Winter OSR	WOSR	1.39941	0	0	0	0.646489	0.349607	0	0.360542	0	0	0	2.79103	0.240405	0.422183
a-0000144	3	G™lzower Älquell	Winter OSR	WOSR	3.76348	0	0	0	0.67088	0	0.151331	2.09834	0	0.253964	0	0.571754	0.030095	0.0544118
a-0000144	4	G™lzower Älquell	Winter OSR	WOSR	1.60573	0	0	0	1.65766	0	0	2.41327	0	0	0	0.75491	0.0587382	0.0416029
a-0000146	1	Janpol	Winter OSR	WOSR	1.26527	0	0	0	1.79691	0.10755	0	1.34135	0	0.0410419	0	0.40325	0.0538349	0
a-0000146	2	Janpol	Winter OSR	WOSR	2.08641	0	0	0	1.71278	0.10747	0	1.5664	0	0	0.0269101	0.459362	0.0348423	0
a-0000148	1	Jupiter	Winter OSR	WOSR	11.1222	0	0	0	1.56051	0.739333	1.12907	5.48018	0	0.512358	0.0167476	1.23156	0.0541123	0.0231331
a-0000148	2	Jupiter	Winter OSR	WOSR	0	0	0	0	0.926034	0	0	0.564405	0	0	0.0354997	0.747628	0	0.054248
a-0000148	3	Jupiter	Winter OSR	WOSR	6.63214	0	0	0	0.848402	1.07536	1.04971	3.04183	0	0.564858	0.013837	0.560258	0.0333626	0
a-0000148	4	Jupiter	Winter OSR	WOSR	10.5213	0	0	0	1.75407	1.21499	1.08196	5.8411	0	0.740423	0.012766	1.14285	0.0605324	0.0318524
a-0000149	1	Krapphauser	Winter OSR	WOSR	5.4771	0	0	0	0.638439	0	0.547788	3.5449	0	0.283713	0	1.72759	0.157987	0.105789
a-0000149	2	Krapphauser	Winter OSR	WOSR	0	0	0	0	0.376326	0.031609	0	0.718329	0	0	0	0.77786	0	0.0419024
a-0000149	3	Krapphauser	Winter OSR	WOSR	0	0	0	0	0.0519452	0	0	0	0	0.0187716	0	0.253764	0.0386273	0.0475084
a-0000150	1	Kromerska	Winter OSR	WOSR	0.922436	0	0	0	0	0.245322	0.127816	0.125796	0	0.143332	0	0.31309	0.0260053	0
a-0000150	2	Kromerska	Winter OSR	WOSR	0	0	0	0	0	0	0	0	0	0	0	0.205965	0.0384582	0
a-0000150	3	Kromerska	Winter OSR	WOSR	0.346379	0	0	0	0	0	0	0	0	0.0456186	0	1.38281	0.0642973	0.0653192
a-0000150	4	Kromerska	Winter OSR	WOSR	0.79607	0	0	0	0	0.114208	0.476046	0.467534	0	0.0742293	0	0.472128	0.0477967	0.0697552
a-0000151	1	Librador	Winter OSR	WOSR	0.12026	0	0	0	0.326566	0	0	0	0	0.117286	0	1.43958	0.0497986	0.0501149
a-0000151	2	Librador	Winter OSR	WOSR	0	0	0	0	0	0	0	0	0	0	0.0574524	0.633982	0.0704892	0.169197
a-0000151	3	Librador	Winter OSR	WOSR	0	0	0	0	0	0	0	0	0	0	0	0.680649	0.0664395	0
a-0000151	4	Librador	Winter OSR	WOSR	0.546366	0	0	0	0.172615	0.111614	0.073185	0.405872	0	0.07896	0	0.90101	0.0694742	0.228329
a-0000152	1	Libritta	Winter OSR	WOSR	0.39694	0	0	0	0	0	0	0	0	0.355425	0	0.440323	0.0659576	0.0236989
a-0000152	2	Libritta	Winter OSR	WOSR	0	0	0	0	0	0	0	0	0	0	0.0650337	0.397857	0	0.176239
a-0000152	3	Libritta	Winter OSR	WOSR	0.161689	0	0	0	0	0	0	0	0	0.118007	0	0.486526	0.0345503	0.0452111
a-0000152	4	Libritta	Winter OSR	WOSR	4.89533	0	0.266178	0	0.251493	2.83935	0.706874	0.991406	0	0.329845	0	1.76004	0.0568236	0.178679
a-0000156	1	Lirakotta	Winter OSR	WOSR	0.143466	0	0	0	0.1501	0.0892423	0	0	0	0.0891604	0	0.248586	0.0148677	0.0286448
a-0000156	2	Lirakotta	Winter OSR	WOSR	0	0	0	0	0.760309	0.434524	0	0.790515	0	0	0.041863	0.157521	0.32977	0
a-0000156	3	Lirakotta	Winter OSR	WOSR	8.87089	0	0	0	1.20112	1.37001	1.30554	4.58208	0	0.727817	0.0326434	0.964873	0.0607962	0.0688221
a-0000157	1	Madora	Winter OSR	WOSR	1.53184	0	0	0	0.326645	0.10613	0.172919	1.56716	0	0.0833924	0	0.530278	0.0240093	0.0483359
a-0000157	2	Madora	Winter OSR	WOSR	1.66659	0	0	0	0.29143	0.0667513	0.222519	1.48586	0	0	0.0549944	0	0.675657	0.130861
a-0000157	3	Madora	Winter OSR	WOSR	2.65265	0	0	0	0.261629	0	0	0.628481	0	0.339202	0	0.936044	0	0.183974
a-0000157	4	Madora	Winter OSR	WOSR	5.02597	0	0	0	0.564062	0.207185	1.13935	5.68109	0	0.172775	0	0.959639	0.0489374	0.103218
a-0000162	1	Moldavia	Winter OSR	WOSR	0.322171	0	0	0	0.297077	0	0.60025	0.860249	0	0.116716	0	0.218591	0.0296462	0.0226713
a-0000162	2	Moldavia	Winter OSR	WOSR	8.58593	0	0	0	0	1.02351	5.0533	6.02205	0	0.746654	0.195598	1.91919	0	0.752637
a-0000162	3	Moldavia	Winter OSR	WOSR	3.05368	0	0	0	0.732297	0.24713	1.38098	4.07717	0	0.248435	0	0.733093	0.041159	0.0531797
a-0000162	4	Moldavia	Winter OSR	WOSR	3.42009	0	0	0	0.691134	0.320907	8.27504	10.9707	0	0.526884	0	0.643322	0.0220685	0.0884082
a-0000163	1	Mytnickij	Winter OSR	WOSR	2.76701	0	0	0	1.02278	0.269301	0.248465	3.3701	0	0.131796	0	1.10501	0.0551158	0.0497726
a-0000163	2	Mytnickij	Winter OSR	WOSR	0	0	0	0.39025	0	0	0	0.171953	0	0	0	0.522855	0.0391579	0.0433815
a-0000163	3	Mytnickij	Winter OSR	WOSR	0.40459	0	0	0	0.864091	0	0	0.195639	0	0.0771285	0	0.320225	0.034448	0.06186
a-0000164	1	Nemertschanskij 1	Winter OSR	WOSR	3.68688	0	0	0	1.43222	0.145192	0.13369	2.71913	0	0.12613	0	1.62163	0.0798671	0
a-0000164	2	Nemertschanskij 1	Winter OSR	WOSR	3.8012	0.181917	0	0	0	0	0.208105	3.22008	0	0	0.0270613	0.491103	0	0
a-0000164	3	Nemertschanskij 1	Winter OSR	WOSR	5.97848	0	0	0	1.62652	0.420617	0.371865	4.6781	0	0.221779	0.0173907	0.963803	0.0548522	0.0395719
a-0000166	1	Panter	Winter OSR	WOSR	0.551681	0	0	0	0.605016	0.0577939	0.115049	0.995461	0	0.587077	0	0.170989	0.0278734	0.0276883
a-0000166	2	Panter	Winter OSR	WOSR	0	0	0	0	0	0	0	2.36866	0	0	0.0359597	0.573643	0	0.0230623
a-0000166	3	Panter	Winter OSR	WOSR	4.98198	0	0	0	0.940397	0.358283	0.789798	5.41987	0	0.456307	0.0331294	1.15914	0.0609883	0.0181943
a-0000168	1	Ramses	Winter OSR	WOSR	1.86689	0	0	0	0.777973	0.0994431	0.335898	2.16084	0	0.0734967	0	0.445333	0.0510984	0.0643025
a-0000168	2	Ramses	Winter OSR	WOSR	0.877654	0	0	0	0.754947	0	0.0996554	0.965137	0	0	0	0.417125	0.0508479	0.103136
a-0000168	3	Ramses	Winter OSR	WOSR	9.02357	0	0	0	1.31445	0.208277	0.606058	5.53512	0	0.147684	0	1.86858	0.149826	0.232064
a-0000168	4	Ramses	Winter OSR	WOSR	9.39479	0	0	0	1.781	1.14491	3.03376	12.7419	0	0.397485	0	0.726495	0.108129	0.0891023
a-0000169	1	Sarepta	Winter OSR	WOSR	0	0	0	0	0	0	0	0	0	0	0	0.541819	0.144	0.0314827
a-0000169	2	Sarepta	Winter OSR	WOSR	0	0	0	0	0	0	0	0	0	0	0	1.66649	0	0
a-0000169	3	Sarepta	Winter OSR	WOSR	2.91748	0	0	0	0.681012	0.161109	0.211543	2.56512	0	0.168024	0	0.36738	0.0326153	0.0125738
a-0000169	4	Sarepta	Winter OSR	WOSR	1.04477	0	0	0	0	0.111051	0.592591	1.18732	0	0.0597292	0.0142997	0.966769	0.0309143	0.0182132
a-0000170	1	Skrzeszowicki	Winter OSR	WOSR	0.666711	0	0	0	0.441315	0.0745685	0.0806279	0.683852	0	0.11413	0	0.472802	0.0167534	0.0286282
a-0000170	2	Skrzeszowicki	Winter OSR	WOSR	2.98902	0	0	0	1.05226	0.225209	0.8259	4.98128	0	0.187476	0	0.436383	0.026873	0.0168725
a-0000170	3	Skrzeszowicki	Winter OSR	WOSR	0.164001	0	0	0	0.200818	0	0.080398	0	0	0.0504647	0.0187269	0.408361	0.0375409	0.0188907
a-0000170	4	Skrzeszowicki	Winter OSR	WOSR	0.266305	0	0	0.337	0	0.0789537	0.0913226	0.436917	0	0.0812738	0	0.377648	0.0113404	0
a-0000171	1	Skziverskij	Winter OSR	WOSR	5.20564	0	0	0	1.72106	0.134739	0.786925	7.54284	0	0.190662	0	1.02827	0.0469043	0.0245644
a-0000171	2	Skziverskij	Winter OSR	WOSR	2.7806	0	0	0	0.77918	0.367171	0.363251	2.89701	0	0.219949	0.0895293	2.36813	0.0962668	0.123565
a-0000171	3	Skziverskij	Winter OSR	WOSR	3.47155	0	0	0	0.901948	0.214098	0.912786	4.87937	0	0.145047	0.0356504	0.646109	0.0321333	0.0192121
a-0000172	2	Slovenska Krajova	Winter OSR	WOSR	4.69219	0	0	0	1.07701	0.136086	0.444622	5.85397	0	0.441143	0.0409663	1.1788	0.0658444	0.125457
a-0000172	3	Slovenska Krajova	Winter OSR	WOSR	0.144037	0	0	0	0.248214	0	0	0.278548	0	0.0903896	0.0214736	0.280146	0.0291109	0.0298672
a-0000172	4	Slovenska Krajova	Winter OSR	WOSR	0	0	0	0	0	0	0	0.0797835	0	0	0	0.322122	0	0.0480216
a-0000175	1	Start	Winter OSR	WOSR	0.16279	0	0	0	0.089123	0.155372	0	0	0	0.181392	0.0162834	0.964513	0.0506943	0.0177076
a-0000175	2	Start	Winter OSR	WOSR	0.587086	0	0	0	0.154719	0.397658	0	0	0	0.131018	0.0761683	1.04988	0.10795	0.0106316
a-0000175	3	Start	Winter OSR	WOSR	0	0	0	0	0	0.11105	0.0480944	0.185776	0	0.125582	0.020488	0.215528	0.0334945	0
a-0000175	4	Start	Winter OSR	WOSR	2.72489	0	0	0	0	1.26599	1.55349	1.57693	0	0.394024	0.0670057	4.06691	0.152997	0.211865
a-0000176	1	Trebicska	Winter OSR	WOSR	0	0	0	0	0	0	0	0.161949	0	0	0	0.496464	0	0
a-0000176	2	Trebicska	Winter OSR	WOSR	0	0	0	0	0	0.139994	0	0	0	0	0.0128126	0.301908	0.0560277	0.0912295
a-0000176	3	Trebicska	Winter OSR	WOSR	2.31579	0	0	0	0.863575	0.462337	0.257698	2.99633	0	0.197629	0.0228401	0.587393	0.0385922	0.032055
a-0000178	1	Vinnickij 15/59	Winter OSR	WOSR	0.207639	0	0	0	0.106046	0.0987171	0.135376	0.207009	0	0.197343	0	0.494608	0	0.0414872
a-0000178	2	Vinnickij 15/59	Winter OSR	WOSR	2.37889	0	0	0	0.406475	0.337902	0.726615	2.36759	0	0.101293	0.0327639	0.790981	0.0627236	0.0734502
a-0000178	3	Vinnickij 15/59	Winter OSR	WOSR	0.156648	0	0	0	0.0592522	0.0753596	0.0775765	0.132341	0	0.147261	0	0.330801	0	0.0236828
a-0000179	1	Wolynski	Winter OSR	WOSR	3.98787	0	0	0	1.0444	2.34859	0.659795	3.99962	0	0.133419	0	0.694808	0.036624	0.0427464
a-0000179	2	Wolynski	Winter OSR	WOSR	1.60007	0	0	0	0.74553	1.40072	0.160152	1.5088	0	0.131867	0.0293584	1.02262	0.0559491	0.102734
a-0000179	3	Wolynski	Winter OSR	WOSR	1.52753	0	0	0	0.754724	0.902083	0.169949	1.31082	0	0.123107	0.023765	0.8881	0.068502	0.213237
a-0000179	4	Wolynski	Winter OSR	WOSR	2.39001	0	0	0.884816	0	0.602564	0.176958	1.11107	0	0.147078	0	0.44693	0.0377051	0.164529
a-0000185	1	CANARD	Winter fodder	Fodder	0.309119	0	0	0	0.345233	0.299969	0	0.204285	0	0	0	0.414651	0	0.0202679
a-0000185	2	CANARD	Winter fodder	Fodder	0.387208	0	0	0	0.171097	0	0	0	0	0	0.0195811	0.149539	0.0353146	0.0256278
a-0000185	3	CANARD	Winter fodder	Fodder	1.12584	0	0	0	0.314307	0.160484	0	0.373697	0	0.0285632	0.0182379	0.383819	0.0422242	0.0272739
a-0000185	4	CANARD	Winter fodder	Fodder	4.05308	0	0	0.283501	0	1.51722	1.36427	1.51841	0	0.099317	0	0.201413	0.00657794	0.0307796
a-0000188	1	EMERALD	Winter fodder	Fodder	0.319485	0	0	0	0.188948	0	0	0.152363	0	0.080746	0.0147145	0.457427	0.0214134	0
a-0000188	3	EMERALD	Winter fodder	Fodder	0	0	0	0	0	0	0	0	0	0	0	0.0566423	0.0351771	0
a-0000189	1	FORA	Winter fodder	Fodder	2.26461	0	0	0	1.02418	0.356066	1.5458	6.04437	0	0.296872	0	2.64688	0.0304229	0
a-0000189	2	FORA	Winter fodder	Fodder	0.228451	0	0	0	0.320461	0	0.0746483	0.759681	0	0.111852	0.0281718	2.87194	0.0590009	0.0741738
a-0000189	3	FORA	Winter fodder	Fodder	1.43146	0	0	0	0.619299	0.0886698	0.23892	2.17371	0	0.22109	0	6.57292	0.168338	0.260275
a-0000189	4	FORA	Winter fodder	Fodder	1.91992	0	0	0	0.682356	0.0727391	0.986755	4.80821	0	0.437828	0.0954517	5.80384	0.109098	0.260654
a-0000190	1	Aphid Resistant Rape	Winter fodder	Fodder	1.01844	0	0	0	0.28861	0	0	0.277691	0	0.117554	0	0.898694	0.00698732	0.0390016
a-0000190	2	Aphid Resistant Rape	Winter fodder	Fodder	6.96336	0	0	0	1.27826	0.822805	0	0	0	0	0	2.43224	0.156464	0.169462
a-0000190	3	Aphid Resistant Rape	Winter fodder	Fodder	4.01437	0	0	0	1.30326	0.758477	0	0	0	0	0	3.16418	0.132017	0.619499
a-0000190	4	Aphid Resistant Rape	Winter fodder	Fodder	0.200886	0	0	0	0	0	0	0	0	0	0	1.11652	0.0431682	0.260736
a-0000193	1	Dwarf Essex	Winter fodder	Fodder	0.935876	0	0	0	0.547761	0	0	0	0	0.0884872	0	0.676465	0.0187313	0
a-0000193	2	Dwarf Essex	Winter fodder	Fodder	1.01919	0	0	0	0.240872	0.0832466	0	0.362569	0	0.0727993	0.0150756	0.453136	0.0235533	0.0531624
a-0000193	3	Dwarf Essex	Winter fodder	Fodder	0.658009	0	0	0	0.279144	0	0	0.180735	0	0	0	0.674572	0.0348705	0
a-0000193	4	Dwarf Essex	Winter fodder	Fodder	4.36171	0	0	0.346947	0	0.326477	0.899789	2.20133	0	0.24378	0.00679702	1.26971	0.0403236	0.0687835
a-0000200	1	Samo	Winter fodder	Fodder	0.369233	0	0	0	0	0	0	2.76014	0	0.398575	0	1.59271	0.0547761	0.210325
a-0000200	2	Samo	Winter fodder	Fodder	4.23293	0	0.0753916	0	0.238513	0.642581	0	1.85639	0	0.331813	0.0197252	1.54361	0.0665877	0.215181
a-0000200	3	Samo	Winter fodder	Fodder	0.305951	0	0	0	0	0	0	4.23958	0	0.668966	0	0.433162	0.0350806	0.0543837
a-0000200	4	Samo	Winter fodder	Fodder	6.28002	0	0	0	0.286252	0.842378	2.38275	4.12775	0	0.648414	0	1.61308	0.057537	0.314515
a-0000209	1	RAGGED JACK	Exotics rape kale	Kale	0	0	0	0	0	0	0	0	0	0.19606	0	0.525351	0.0339314	0.0151434
a-0000209	2	RAGGED JACK	Exotics rape kale	Kale	0.580901	0	0	0	0	0	0	0	0	0.176939	0.00938598	0.59916	0.0337935	0.0401363
a-0000209	3	RAGGED JACK	Exotics rape kale	Kale	0	0	0	0	0	0	0	0	0	0.404591	0	1.59408	0.0604656	0.0618428
a-0000209	4	RAGGED JACK	Exotics rape kale	Kale	3.2417	0	0	0	0	0.169829	0	0	0	0.348571	0	1.68932	0.0300126	0.322404
a-0000210	1	RED RUSSIAN	Exotics Siberian kale	Kale	0	0	0	0	0	0	0	0	0	0.0520868	0	1.39101	0.0449866	0.0416365
a-0000210	2	RED RUSSIAN	Exotics Siberian kale	Kale	1.42007	0	0	0	0	0	0	0	0	0.12509	0.0137949	0.958967	0.0434714	0.035048
a-0000210	3	RED RUSSIAN	Exotics Siberian kale	Kale	0	0	0	0	0	0	0	0	0	0.0702062	0	0.694409	0.0602824	0.0168573
a-0000210	4	RED RUSSIAN	Exotics Siberian kale	Kale	1.61267	0	0	0	0	0	0	0	0	0.0817055	0	0.667721	0.0278211	0.0458195
a-0000211	1	SIBERISCHE BOERENKOOL	Exotics Siberian kale	Kale	0.826653	0	0	0	0	0	0	0.42746	0	0.274006	0	1.8304	0.030294	0.0324425
a-0000211	2	SIBERISCHE BOERENKOOL	Exotics Siberian kale	Kale	0.551823	0	0	0	0.260449	0.16388	0	0	0	0.118943	0.0220461	0.525133	0.00878343	0.0484883
a-0000211	3	SIBERISCHE BOERENKOOL	Exotics Siberian kale	Kale	0.197609	0	0	0	0	0	0	0	0	0.0622354	0	0.780829	0.0175948	0.0557179
a-0000211	4	SIBERISCHE BOERENKOOL	Exotics Siberian kale	Kale	3.08909	0	0	0	0.725962	0.494332	0	0.439373	0	0.162124	0	1.06575	0	0
a-0000226	1	SWU Chinese 1	Exotics Semiwinter OSR	Semiwinter OSR	0	0	0	0	0	0	0	0.419552	0	0.0695151	0	0.48278	0.0156358	0.0215036
a-0000226	2	SWU Chinese 1	Exotics Semiwinter OSR	Semiwinter OSR	0.516739	0	0	0	0.0655617	0.194367	0	0.155256	0	0	0.0125084	0.704447	0.0259609	0.0929273
a-0000226	3	SWU Chinese 1	Exotics Semiwinter OSR	Semiwinter OSR	0	0	0	0	0	0	0	0.432128	0	0.223149	0	0.540792	0.0554802	0.209765
a-0000226	4	SWU Chinese 1	Exotics Semiwinter OSR	Semiwinter OSR	1.82967	0	0	0	0	0.66943	0.947107	1.1179	0	0.655344	0	1.02747	0.0255971	0.100195
a-0000227	1	SWU Chinese 2	Exotics Semiwinter OSR	Semiwinter OSR	0.246786	0	0	0	0	0	0	0.300273	0	0.0745294	0	0.638708	0.0411696	0.535994
a-0000227	2	SWU Chinese 2	Exotics Semiwinter OSR	Semiwinter OSR	0	0	0	0	0	0	0	0	0	0	0	0.067706	0.0170915	0.0807843
a-0000227	3	SWU Chinese 2	Exotics Semiwinter OSR	Semiwinter OSR	0	0	0	0	0	0	0	0	0	0	0	0.335272	0.0311348	0.0375831
a-0000227	4	SWU Chinese 2	Exotics Semiwinter OSR	Semiwinter OSR	0	0	0	0	0	0	0	0	0	0	0.0161767	1.90916	0.0616627	0.336484
a-0000228	1	SWU Chinese 3	Exotics Semiwinter OSR	Semiwinter OSR	0.0834869	0	0	0	0	0	0.866905	0	0	0.160462	0	0.97956	0.0264312	0.13773
a-0000228	2	SWU Chinese 3	Exotics Semiwinter OSR	Semiwinter OSR	0	0	0	0	0	0	0	0	0	0.0563968	0.0130675	0.372948	0.0306698	0.247643
a-0000228	3	SWU Chinese 3	Exotics Semiwinter OSR	Semiwinter OSR	0	0	0	0	0	0	0	0	0	0	0	0.228256	0.0335507	0.113639
a-0000228	4	SWU Chinese 3	Exotics Semiwinter OSR	Semiwinter OSR	0	0	0	0	0	0	0.112723	0	0	0.0851484	0	0.695543	0.0215066	0.307417
a-0000232	1	SWU Chinese 8	Exotics Semiwinter OSR	Semiwinter OSR	0	0	0	0	0	0	0.307838	0	0	0.0686447	0	1.71939	0.0677707	0.10311
a-0000232	2	SWU Chinese 8	Exotics Semiwinter OSR	Semiwinter OSR	0.804866	0	0	0	0	0	0	0	0	0	0.0196501	0.925125	0.0948149	0.118922
a-0000232	3	SWU Chinese 8	Exotics Semiwinter OSR	Semiwinter OSR	0	0	0	0	0	0	0	0	0	0.121856	0	0.621868	0.124502	0.0637329
a-0000232	4	SWU Chinese 8	Exotics Semiwinter OSR	Semiwinter OSR	0	0	0	0	0	0	0	0	0	0	0	1.57347	0.0546106	0.0495286
a-0000233	1	SWU Chinese 9	Exotics Semiwinter OSR	Semiwinter OSR	0	0	0	0	0	0.153768	0.407047	0.377765	0	0.140595	0	0.586446	0	0.287514
a-0000233	3	SWU Chinese 9	Exotics Semiwinter OSR	Semiwinter OSR	0.116727	0	0	0	5.10306	0	0	0.364708	0	0.141438	0	1.41812	0.0346244	0.382896
a-0000233	4	SWU Chinese 9	Exotics Semiwinter OSR	Semiwinter OSR	0.847581	0	0	0	0.111023	0.506542	0.433493	0.371333	0	0.26265	0	0.996925	0.0344206	0.211585
a-0000234	1	Zhouyou	Exotics Semiwinter OSR	Semiwinter OSR	0	0	0	0	0	0	0	0	0	0	0	0.70887	0.048957	0.191635
a-0000234	2	Zhouyou	Exotics Semiwinter OSR	Semiwinter OSR	0.112418	0	0	0	0	0	9.06769	0.83159	0	0.135861	0	1.10657	0.0305767	0.246581
a-0000234	3	Zhouyou	Exotics Semiwinter OSR	Semiwinter OSR	0	0	0	0	3.51158	0	0	0.781928	0	0	0	0.501397	0.0142527	0.272577
a-0000234	4	Zhouyou	Exotics Semiwinter OSR	Semiwinter OSR	2.17918	0	0	0	0.220557	1.39411	1.73863	1.83044	0	0.316231	0	1.14933	0.0232154	0.205689
a-0000235	1	Drakkar	Spring OSR	SpOSR	0.426762	0	0	0	0	0.270646	0	0	0	0	0	2.12482	0	0.130273
a-0000235	2	Drakkar	Spring OSR	SpOSR	0	0	0	0	0	0	0	0	0	0	0	0.394397	0.0283871	0
a-0000235	3	Drakkar	Spring OSR	SpOSR	0	0	0	0	0	0	0	0	0	0	0	0.122679	0.0228797	0
a-0000235	4	Drakkar	Spring OSR	SpOSR	0.327136	0	0	0	0	0	0	0	0	0	0	1.40166	0.0853655	0.0935718
a-0000236	1	STELLAR DH	Spring OSR	SpOSR	0	0	0	0	0	0	0	0	0	0	0	2.64083	0.0269007	0
a-0000236	2	STELLAR DH	Spring OSR	SpOSR	0	0	0	0	0	0	0	0	0	0	0	0.69586	0.0254422	0
a-0000236	3	STELLAR DH	Spring OSR	SpOSR	0	0	0	0	0	0	0	0	0	0	0	1.24372	0.041415	0.0240544
a-0000237	1	WESTAR DH	Spring OSR	SpOSR	0	0	0	0	0	0	0	0	0	0	0	0.526218	0.0267406	0
a-0000237	2	WESTAR DH	Spring OSR	SpOSR	0	0	0	0	0	0	0	0	0	0	0	0.0482272	0.00550453	0.00483874
a-0000237	3	WESTAR DH	Spring OSR	SpOSR	0	0	0	0	0	0	0	0	0	0	0	0.886512	0.0630778	0
a-0000237	4	WESTAR DH	Spring OSR	SpOSR	0	0	0	0	0	0	0	0	0	0	0	0.291995	0.0740336	0
a-0000238	1	YUDAL	Spring OSR	SpOSR	5.8517	0	0	0	0.325551	0	1.94338	4.18938	0	0.853843	0	4.01828	0.0995343	0.262518
a-0000238	2	YUDAL	Spring OSR	SpOSR	0	0	0	0	0	0	0	0	0	0.0801562	0	0.0817007	0.0112477	0.201637
a-0000238	3	YUDAL	Spring OSR	SpOSR	0.201863	0	0	0	0	0	0	1.41729	0	0.405263	0	0.843574	0.0516969	0.0588114
a-0000238	4	YUDAL	Spring OSR	SpOSR	0.45316	0	0	0	0.0630197	0	0.17604	0.618549	0	0.311849	0.0172595	0.513474	0.0413163	0.0450433
a-0000239	1	BRUTOR	Spring OSR	SpOSR	0	0	0	0	0.374126	0.13137	0	0	0	0	0	0.456001	0	0
a-0000239	2	BRUTOR	Spring OSR	SpOSR	0.222578	0	0	0	0	0	0	0.0920728	0	0	0	0.102176	0	0
a-0000239	3	BRUTOR	Spring OSR	SpOSR	0.242493	0	0	0	0	0	0	0	0	0.0663877	0	0.0900047	0	0
a-0000241	1	COMET	Spring OSR	SpOSR	0	0	0	0	0	0	0	0	0	0	0	0.380195	0	0
a-0000241	2	COMET	Spring OSR	SpOSR	0	0	0	0	0	0	0	0	0	0	0	0.1093	0	0
a-0000241	3	COMET	Spring OSR	SpOSR	0	0	0	0	0	0	0	0	0	0.0418298	0	0.0497812	0	0
a-0000241	4	COMET	Spring OSR	SpOSR	0	0	0	0	0	0	0	0	0	0	0.0325234	2.12172	0.0832708	0.0534359
a-0000242	1	CRESOR	Spring OSR	SpOSR	3.71086	0	0	0	1.0865	0.255295	0.30135	4.43791	0	0.308615	0	0.455612	0.0368748	0.0239512
a-0000242	2	CRESOR	Spring OSR	SpOSR	0.450312	0	0	0	0	0	0	0.180692	0	0.0817828	0	0.144196	0.0955085	0.0807053
a-0000242	3	CRESOR	Spring OSR	SpOSR	1.06625	0	0	0	0	0	0	2.40507	0	0.231477	0.0172569	0.333937	0.0772109	0.0653864
a-0000242	4	CRESOR	Spring OSR	SpOSR	6.31306	0	0	0	0.603473	0.659595	1.39143	7.07916	0	0.717058	0	1.18966	0.0528333	0.231855
a-0000247	2	INDUSTRY	Spring OSR	SpOSR	0.067369	0	0	0	0	0	0.0727802	0.0787782	0	0.0465885	0	1.25395	0.0274268	0.0269224
a-0000247	3	INDUSTRY	Spring OSR	SpOSR	0.0908435	0	0	0	0	0	0	0	0	0.0469264	0	0.52553	0.024949	0.0146253
a-0000247	4	INDUSTRY	Spring OSR	SpOSR	0.988403	0	0	0	0.0442467	0.31962	0.145606	0.659445	0	0.143356	0.0576167	3.57906	0.0704305	0.0269532
a-0000248	1	KARAT	Spring OSR	SpOSR	0	0	0	0	0	0	0	0	0	0	0	1.39085	0.0441387	0
a-0000248	2	KARAT	Spring OSR	SpOSR	0	0	0	0	0	0	0	0	0	0	0	0.233772	0.0321736	0.123297
a-0000248	3	KARAT	Spring OSR	SpOSR	0	0	0	0	0	0	0	0	0	0	0	0.131078	0.0184782	0.0214712
a-0000248	4	KARAT	Spring OSR	SpOSR	0	0	0	0	0	0	0	0	0	0	0.0106866	0.473684	0.0425143	0
a-0000249	1	MARINKA	Spring OSR	SpOSR	0	0	0	0	0	0	0	0	0	0	0	0.268128	0	0
a-0000249	2	MARINKA	Spring OSR	SpOSR	0	0	0	0	0	0	0	0	0	0	0	0.388846	0.0151025	0.111843
a-0000249	3	MARINKA	Spring OSR	SpOSR	0	0	0	0	0	0	0	0	0	0	0	0.659653	0.0198623	0.119881
a-0000249	4	MARINKA	Spring OSR	SpOSR	0	0	0	0	0	0	0	0	0	0.0660843	0	0.470352	0.0287555	0.0516837
a-0000250	1	NIKLAS	Spring OSR	SpOSR	2.94716	0	0	0	0.727506	0.166108	0.110245	2.14501	0	0.272605	0	1.45781	0	0
a-0000250	2	NIKLAS	Spring OSR	SpOSR	0.528053	0	0	0	0	0	0	0.377679	0	0	0	0.409623	0	0
a-0000250	3	NIKLAS	Spring OSR	SpOSR	0	0	0	0	0	0	0	0	0	0	0	5.15828	0	0.570866
a-0000250	4	NIKLAS	Spring OSR	SpOSR	0.146669	0	0	0	0.260344	0	0	0	0	0	0.0294664	2.19747	0.0428221	0
a-0000251	1	TARGET	Spring OSR	SpOSR	0	0	0	0	0.202746	0	0	0.133832	0	0	0	0.237744	0	0
a-0000251	2	TARGET	Spring OSR	SpOSR	0.217047	0	0	0	0	0	0	0.174961	0	0.0778358	0	0.191159	0.0159543	0
a-0000251	3	TARGET	Spring OSR	SpOSR	0.357713	0	0	0	0	0	0	1.30179	0	0.151642	0	0.508232	0.0283462	0.0135597
a-0000251	4	TARGET	Spring OSR	SpOSR	5.33119	0	0	0	0.460795	0.212569	1.06983	4.39228	0	0.711875	0.0457939	1.16075	0.0594652	0.0101432
a-0000253	1	KAROO-057DH	Spring OSR	SpOSR	0	0	0	0	0	0	0	0	0	0.222347	0	4.42827	0.0713402	0.240129
a-0000253	2	KAROO-057DH	Spring OSR	SpOSR	0	0	0	0	0	0	0	0	0	0	0	0.468714	0	0.14063
a-0000253	3	KAROO-057DH	Spring OSR	SpOSR	0	0	0	0	0	0	0	0	0	0.803208	0	3.1776	0.0984653	1.06283
a-0000253	4	KAROO-057DH	Spring OSR	SpOSR	0	0	0	0	0	0	0	0	0	0.109676	0.0130226	1.11258	0.0681074	0.16795
a-0000254	1	MONTY-028DH	Spring OSR	SpOSR	0	0	0	0	0	0	0	0	0	0	0	0.0563971	0.00987102	0.0157471
a-0000254	3	MONTY-028DH	Spring OSR	SpOSR	0	0	0	0	0	0	0	0	0	0.176646	0	0.117559	0.0694167	0
a-0000254	4	MONTY-028DH	Spring OSR	SpOSR	0	0	0	0	0	0	0	0	0	0.149243	0	0.172323	0.0188977	0
a-0000255	1	N01D-1330	Spring OSR	SpOSR	0	0	0	0	0	0	0	0	0	0	0	0.175307	0.0165666	0
a-0000255	3	N01D-1330	Spring OSR	SpOSR	0	0	0	0	0	0	0	0	0	0.164021	0	1.08503	0.0430104	0.0325016
a-0000255	4	N01D-1330	Spring OSR	SpOSR	0.112961	0	0	0	0	0	0	0	0	0.0564694	0	1.00997	0.0211849	0.0360897
a-0000256	1	N02D-1952	Spring OSR	SpOSR	0	0	0	0	0	0	0	0	0	0	0	3.19328	0.0904241	0.0697941
a-0000256	3	N02D-1952	Spring OSR	SpOSR	0	0	0	0	0	0	0	0	0	0	0	0.383387	0.0368459	0
a-0000256	4	N02D-1952	Spring OSR	SpOSR	0	0	0	0	0	0	0	0	0	0	0.0234056	1.57293	0.0353067	0.0552035
a-0000257	1	SURPASS400-024DH	Spring OSR	SpOSR	0	0	0	0	0	0	0	0	0	0	0.0143795	1.98703	0.0947953	0.0113278
a-0000257	3	SURPASS400-024DH	Spring OSR	SpOSR	0	0	0	0	0	0	0	0	0	0	0	3.06884	0.149921	0
a-0000257	4	SURPASS400-024DH	Spring OSR	SpOSR	0	0	0	0	0	0	0	0.138423	0	0	0.0417512	3.5702	0.153062	0
a-0000258	1	CUBS ROOT	Spring OSR	SpOSR	1.32102	0	0	0	0.10062	0.165857	0.614887	1.81862	0	0.185273	0	0.634488	0.0512781	0.0694031
a-0000258	3	CUBS ROOT	Spring OSR	SpOSR	0.197324	0	0	0	0	0	0	1.44718	0	0.134771	0	0.723591	0.123484	0.24483
a-0000258	4	CUBS ROOT	Spring OSR	SpOSR	0	0	0	0	0	0	0	0	0	0	0	0.48709	0.0763031	0.120295
a-0000259	1	DUX	Spring OSR	SpOSR	0	0	0	0	0	0	0	0	0	0	0	0.322146	0.0545214	0.0192821
a-0000259	3	DUX	Spring OSR	SpOSR	0.0466729	0	0	0	0	0	0	0	0	0.0364892	0	1.04148	0.0395166	0.0407092
a-0000259	4	DUX	Spring OSR	SpOSR	0	0	0	0	0.0662464	0	0	0	0	0	0	0.807166	0.0535168	0.0403165
a-0000260	1	ERGLU	Spring OSR	SpOSR	0	0	0	0	0	0	0	0	0	0	0	1.7695	0.0705683	0.0205714
a-0000260	3	ERGLU	Spring OSR	SpOSR	0.103777	0	0	0	0	0	0	0	0	0	0	1.99997	0.0439661	0
a-0000260	4	ERGLU	Spring OSR	SpOSR	0.324915	0	0	0	0.104984	0.0853274	0	0.296979	0	0	0.0547492	2.54935	0.0384435	0
a-0000261	1	HELIOS	Spring OSR	SpOSR	0	0	0	0	0	0	0	0	0	0	0	1.5223	0.0643484	0
a-0000261	2	HELIOS	Spring OSR	SpOSR	1.73941	0	0	0	0.690564	0.168836	0.611377	3.45259	0	0	0.0521034	3.10474	0.0646436	0.101628
a-0000261	3	HELIOS	Spring OSR	SpOSR	0.0463939	0	0	0	0	0	0	0.0664388	0	0.0350166	0	0.939327	0.0210796	0
a-0000261	4	HELIOS	Spring OSR	SpOSR	0	0	0	0	0	0	0	0	0	0	0.0140977	0.633338	0.0284095	0
a-0000262	1	KROKO	Spring OSR	SpOSR	0.114516	0	0	0	0	0	0.0540326	0.214683	0	0	0	0.264078	0.0500329	0
a-0000262	4	KROKO	Spring OSR	SpOSR	0.383003	0	0	0	0	0.182122	2.16164	2.23306	0	0.0472432	0.00993019	0.416769	0.0979829	0
a-0000264	1	LINETTA	Spring OSR	SpOSR	2.43368	0	0	0	0.412811	0.151818	0.283706	1.43997	0	0.24206	0	0.246347	0.019224	0.0133221
a-0000264	2	LINETTA	Spring OSR	SpOSR	11.4416	0	0.825206	0	5.02272	1.0233	1.18303	4.09726	0	1.71086	0	1.9151	0.240262	0.326362
a-0000264	3	LINETTA	Spring OSR	SpOSR	0.454591	0	0	0	0	0	0	0.265638	0	0.14329	0	0.0565222	0.0338249	0.0115921
a-0000264	4	LINETTA	Spring OSR	SpOSR	1.58225	0	0	0	0.182613	0	0.562983	1.12071	0	0.196351	0	0.0279604	0	0
a-0000265	1	MAZOWIECKI	Spring OSR	SpOSR	0	0	0	0	0	0	0	0	0	0	0	0.202934	0.0487962	0
a-0000265	3	MAZOWIECKI	Spring OSR	SpOSR	1.01938	0	0	0	0	0	0	5.74931	0	0.698599	0	5.82856	0.157977	0.211216
a-0000265	4	MAZOWIECKI	Spring OSR	SpOSR	4.00039	0	0	0	0.778248	1.13622	0.780257	5.70226	0	0.328912	0.0313322	2.61852	0.0805654	0.141123
a-0000267	1	WEIHENSTEPHANER	Spring OSR	SpOSR	0.861588	0	0	0	0.291648	0.217347	0	0.416968	0	0.111776	0	0.229183	0.0339493	0
a-0000267	3	WEIHENSTEPHANER	Spring OSR	SpOSR	1.0439	0	0	0	0	0	0	0.63375	0	0.191038	0	1.06204	0.149827	0.0269755
a-0000267	4	WEIHENSTEPHANER	Spring OSR	SpOSR	3.49866	0	0	0	0.791398	0.359008	0	1.29032	0	0.0881678	0.0421798	0.949259	0.0759005	0.05815
a-0000269	1	Alku	Spring OSR	SpOSR	0	0	0	0	0.184219	0	0	0	0	0	0	2.76177	0.27221	0.207079
a-0000269	3	Alku	Spring OSR	SpOSR	1.74841	0	0	0	0	0	0	3.23231	0	0	0	7.30268	0.158841	0.442158
a-0000269	4	Alku	Spring OSR	SpOSR	1.95702	0	0	0	0.863879	0.0800724	0	0.902983	0	0	0.0439132	1.71236	0.0947453	0.0921337
a-0000270	1	Bronowski	Spring OSR	SpOSR	0	0	0	0	0	0	0	0	0	0	0	0.565408	0.115785	2.81392
a-0000270	3	Bronowski	Spring OSR	SpOSR	0	0	0	0	0	0	0	0	0	0	0	1.16112	0.11772	0.037132
a-0000270	4	Bronowski	Spring OSR	SpOSR	0	0	0	0	0	0.0877543	0	0	0	0	0	0.747476	0.129901	0.042572
a-0000271	2	Ceska Krajova	Spring OSR	SpOSR	0	0	0	0	0.207427	0	0	0	0	0	0.00981356	0.468036	0	0
a-0000271	3	Ceska Krajova	Spring OSR	SpOSR	0	0	0	0	0	0	0	0.205849	0	0	0	0.226255	0.0303324	0
a-0000271	4	Ceska Krajova	Spring OSR	SpOSR	0.708394	0	0	0	0.372126	0.0669823	0	0.32838	0	0.0474872	0	0.997704	0.0464913	0
a-0000272	1	Duplo	Spring OSR	SpOSR	0	0	0	0	0	0	0	0	0	0	0	1.52589	0	0
a-0000272	2	Duplo	Spring OSR	SpOSR	0	0	0	0	0	0	0	0	0	0	0	1.26557	0	0
a-0000272	3	Duplo	Spring OSR	SpOSR	0	0	0	0	0	0	0	0	0	0	0	0.5451	0.0528908	0
a-0000272	4	Duplo	Spring OSR	SpOSR	0	0	0	0	0	0	0	0	0	0	0	0.422879	0.0211355	0
a-0000273	1	Janetzkis Sommerraps	Spring OSR	SpOSR	0.540286	0	0	0	0.633908	0	0	0.188214	0	0	0	0.522442	0.034782	0
a-0000273	2	Janetzkis Sommerraps	Spring OSR	SpOSR	0.215096	0	0	0	0.604727	0.106404	0	0.097877	0	0	0.0268607	0.860274	0.035642	0.0487313
a-0000273	3	Janetzkis Sommerraps	Spring OSR	SpOSR	3.42044	0	0	0	1.29271	0.438241	0.0625435	2.11943	0	0.22437	0	3.13279	0.111534	0.0778977
a-0000273	4	Janetzkis Sommerraps	Spring OSR	SpOSR	2.85314	0	0	0	1.26305	0.169837	0	2.05124	0	0.182336	0.0295669	2.67072	0.135931	0.162398
a-0000274	2	Line	Spring OSR	SpOSR	0	0	0	0	0	0	0	0	0	0	0	0.395147	0.022469	0
a-0000274	3	Line	Spring OSR	SpOSR	0	0	0	0	0	0	0	0	0	0	0	0.411677	0.0447102	0
a-0000274	4	Line	Spring OSR	SpOSR	0	0	0	0	0	0	0	0	0	0	0	0.14668	0.0235847	0
a-0000275	1	Marnoo	Spring OSR	SpOSR	0.219416	0	0	0	0.177228	0	0	0	0	0	0	0.655711	0.0232528	0
a-0000275	2	Marnoo	Spring OSR	SpOSR	1.32694	0	0	0	0.56305	0.241233	0	0.693531	0	0.190462	0.0443423	1.43448	0.0621137	0.01584
a-0000275	3	Marnoo	Spring OSR	SpOSR	0	0	0	0	0	0	0	0	0	0.0449573	0	0.154582	0.0222058	0
a-0000275	4	Marnoo	Spring OSR	SpOSR	0.651735	0	0	0	0.51858	0.163623	0	0.598425	0	0.111702	0.0118312	1.11431	0.0414992	0.0134753
a-0000276	1	Nugget	Spring OSR	SpOSR	0	0	0	0	0	0	0	0	0	0	0	0.0895177	0	0
a-0000276	2	Nugget	Spring OSR	SpOSR	0	0	0	0	0	0	0	0	0	0	0	0.2976	0.0229758	0.0290849
a-0000276	3	Nugget	Spring OSR	SpOSR	0	0	0	0	0	0	0	0.125225	0	0	0	0.479851	0.0318191	0
a-0000276	4	Nugget	Spring OSR	SpOSR	0.224994	0	0	0	0	0	0.378869	0.743101	0	0.22946	0	0.244578	0.0130112	0.0186132
a-0000277	1	Olga	Spring OSR	SpOSR	0.934636	0	0	0	0.324884	0.178435	0	0	0	0	0	0.858469	0.0263723	0
a-0000277	3	Olga	Spring OSR	SpOSR	2.35562	0	0	0	0.868472	0.315278	0.135522	1.37505	0	0.143333	0	1.16924	0.0396078	0
a-0000277	4	Olga	Spring OSR	SpOSR	0.385994	0	0	0	0.144283	0.0837363	0	0	0	0	0	0.317728	0.0371045	0
a-0000278	1	Spaeths Zollerngold	Spring OSR	SpOSR	0	0	0	0	0	0	0	0	0	0	0	1.53228	0.0355839	0
a-0000278	2	Spaeths Zollerngold	Spring OSR	SpOSR	0	0	0	0	0	0	0	0	0	0	0	1.93892	0.0483831	0.0356233
a-0000278	3	Spaeths Zollerngold	Spring OSR	SpOSR	0.734792	0	0	0	0.105631	0.209714	0	0.314764	0	0.1104	0.0339962	1.70717	0.0382387	0.0250995
a-0000278	4	Spaeths Zollerngold	Spring OSR	SpOSR	0.722659	0	0	0	0.222174	0.112333	0	0.430993	0	0.145184	0	2.84056	0.0559459	0.0691427
a-0000279	1	Sval_fs Gulle	Spring OSR	SpOSR	0	0	0	0	0	0	0	0	0	0	0	0.334608	0.0356506	0
a-0000279	2	Sval_fs Gulle	Spring OSR	SpOSR	0.0999298	0	0	0	0.152996	0.0832248	0	0	0	0	0	0.242375	0.03038	0.0148648
a-0000279	3	Sval_fs Gulle	Spring OSR	SpOSR	0.469799	0	0	0	0.29917	0.238841	0	0.145529	0	0.105077	0	0.263216	0.042954	0
a-0000279	4	Sval_fs Gulle	Spring OSR	SpOSR	1.04319	0	0	0	0	0.348228	0.109964	0.603271	0	0.0431355	0	1.51791	0.0946002	0.0747956
a-0000281	1	Tribute	Spring OSR	SpOSR	0	0	0	0	0	0	0	0	0	0	0	0.140684	0	0
a-0000281	2	Tribute	Spring OSR	SpOSR	0	0	0	0	0	0	0	0	0	0	0.0703634	2.9067	0.0823397	0.0542622
a-0000281	3	Tribute	Spring OSR	SpOSR	0	0	0	0	0	0	0	0	0	0	0	0.333501	0	0
a-0000281	4	Tribute	Spring OSR	SpOSR	0	0	0	0	0	0	0	0	0	0	0	0.22176	0.0443803	0
a-0000282	1	Wesway	Spring OSR	SpOSR	0.494163	0	0	0	0	0	0	1.35515	0	0	0	0.0290887	0	0
a-0000282	2	Wesway	Spring OSR	SpOSR	0.409803	0	0	0	0.133771	0	0	0	0	0	0	0.0286459	0	0.011983
a-0000282	3	Wesway	Spring OSR	SpOSR	0.207343	0	0	0	0	0	0	0	0	0	0	0.0247562	0	0
a-0000282	4	Wesway	Spring OSR	SpOSR	0	0	0	0	0	0	0	0	0	0	0	0.0250847	0	0.0210436
a-0000283	1	Fido	Spring OSR	SpOSR	3.16733	0	0	0	0	2.48562	0.805937	1.5036	0	0	0	2.30882	0.176203	0.166668
a-0000283	2	Fido	Spring OSR	SpOSR	4.28368	0	0	0	0.249666	3.27642	1.25522	2.19602	0	0.829059	0.0847072	2.63415	0.0608582	0.180909
a-0000283	4	Fido	Spring OSR	SpOSR	9.19287	0	0	0	0.239647	3.80031	4.14279	4.08944	0	1.23245	0	1.58399	0.0402478	0.0745035
a-0000284	1	Oro	Spring OSR	SpOSR	0	0	0	0	0	0	0	0	0	0	0	0.212464	0.0375605	0
a-0000284	2	Oro	Spring OSR	SpOSR	0	0	0	0	0.306227	0	0	0	0	0	0	0.910882	0.0851855	0
a-0000284	3	Oro	Spring OSR	SpOSR	0	0	0	0	0	0	0	0	0	0	0	0.129172	0.0265576	0
a-0000284	4	Oro	Spring OSR	SpOSR	3.99002	0	0	0	0.766434	0.116696	0.24733	1.97525	0	0.112306	0.0176993	0.590176	0.0210114	0
a-0000285	1	Tower	Spring OSR	SpOSR	0	0	0	0	0	0	0	0	0	0	0	2.74887	0.0750318	0.134792
a-0000285	2	Tower	Spring OSR	SpOSR	0.143146	0	0	0	0	0.0801921	0	0	0	0	0	0.855375	0.0724325	0.0231578
a-0000285	3	Tower	Spring OSR	SpOSR	0	0	0	0	0	0.15094	0	0	0	0	0	0.808912	0.0816883	0
a-0000285	4	Tower	Spring OSR	SpOSR	0.34653	0	0	0	0.158814	0	0	0	0	0.188236	0.0149624	1.67158	0.0355362	0.0173357
a-0000286	1	Regina II	Spring OSR	SpOSR	1.42681	0	0	0	0	0	0	0	0	0	0	3.03091	0	0
a-0000286	2	Regina II	Spring OSR	SpOSR	0.218437	0	0	0	0.136496	0	0	0	0	0	0	0.240815	0.0263828	0.0157688
a-0000286	3	Regina II	Spring OSR	SpOSR	0.164183	0	0	0	0.220617	0	0	0	0	0.0735099	0	0.400988	0.0401067	0
a-0000286	4	Regina II	Spring OSR	SpOSR	2.2668	0	0	0	0.203774	0.147221	0.109867	1.43606	0	0.282241	0.0131039	1.50925	0.0360491	0.0549252
a-0000288	1	Campino	Spring OSR	SpOSR	3.66576	0	0	0.458227	0	0.162858	0.443883	2.12739	0	0	0.12554	2.45344	0.115903	0
a-0000288	2	Campino	Spring OSR	SpOSR	0.202062	0	0	0	0.135628	0	0	0.218632	0	0.176874	0	0.173363	0	0
a-0000288	3	Campino	Spring OSR	SpOSR	0	0	0	0	0	0	0	0	0	0	0	1.02378	0.194941	0
a-0000288	4	Campino	Spring OSR	SpOSR	1.076	0	0	0	0.488184	0.0422138	0	0.20863	0	0.0703487	0.0136604	0.875179	0.0587928	0.0120069
a-0000289	1	Clipper	Spring OSR	SpOSR	1.55032	0	0	0	0.381729	0	0.119488	1.25785	0	0	0.0454275	0.762165	0.0406051	0.0224614
a-0000289	2	Clipper	Spring OSR	SpOSR	0	0	0	0	0	0	0	0	0	0	0	0.246781	0.0157632	0.0832541
a-0000289	3	Clipper	Spring OSR	SpOSR	0.279368	0	0	0	0	0.0507547	0	0.141364	0	0	0	0.215089	0	0.0222148
a-0000289	4	Clipper	Spring OSR	SpOSR	0	0	0	0	0	0	0	0	0	0.802766	0	0.0221643	0.0542695	0.198234
a-0000290	1	Larissa	Spring OSR	SpOSR	0	0	0	0	0	0	0	0	0	0.284616	0	0.437364	0.00821347	0
a-0000290	2	Larissa	Spring OSR	SpOSR	0	0	0	0	0	0	0	0	0	0.0445399	0.0291564	2.30446	0.0324519	0.0194001
a-0000290	3	Larissa	Spring OSR	SpOSR	0	0	0	0	2.12781	0	0	0	0	0	0	0.0844087	0	0
a-0000290	4	Larissa	Spring OSR	SpOSR	0	0	0	0	0	0	0	0	0	0	0	0.130811	0.0182986	0.0115397
a-0000291	1	Magma	Spring OSR	SpOSR	0	0	0	0	0	0	0	0	0	0	0	0.858937	0	0
a-0000291	2	Magma	Spring OSR	SpOSR	0	0	0	0	0	0	0	0	0	0	0.0273702	0.543322	0	0
a-0000291	3	Magma	Spring OSR	SpOSR	0	0	0	0	0	0	0	0	0	0	0	0.954196	0.056576	0.0162375
a-0000291	4	Magma	Spring OSR	SpOSR	0.127078	0	0	0	0	0	0	0.0784518	0	0	0	0.547887	0	0
a-0000292	1	Monty	Spring OSR	SpOSR	0	0	0	0	0	0	0	0	0	0.138683	0.0162608	0.104756	0.064145	0
a-0000292	2	Monty	Spring OSR	SpOSR	0	0	0	0	0	0	0	0	0	0	0	0.037888	0	0
a-0000292	3	Monty	Spring OSR	SpOSR	0	0	0	0	0	0	0	0	0	0.659253	0	0	0.104168	0
a-0000292	4	Monty	Spring OSR	SpOSR	0	0	0	0	0	0	0	0	0	0.0186348	0	0.0516189	0.0254777	0.00636006
a-0000294	1	Pauline	Spring OSR	SpOSR	0	0	0	0	0	0	0	0	0	0.545918	0.0123629	0.630824	0.0365065	0.0209472
a-0000294	2	Pauline	Spring OSR	SpOSR	0	0	0	0	0	0	0	0	0	0.111156	0.0152895	0.253019	0	0.0184497
a-0000294	3	Pauline	Spring OSR	SpOSR	0.278446	0	0	0	0.204681	0.118894	0	0	0	0.475453	0	0.674964	0.0413858	0
a-0000294	4	Pauline	Spring OSR	SpOSR	0	0	0	0	0	0	0	0	0	0.0845835	0.00551878	0.716	0.0248758	0.163211
a-0000295	1	Sophia	Spring OSR	SpOSR	0	0	0	0	0	0	0	0	0	0	0	1.12129	0.0687894	0.0593822
a-0000295	2	Sophia	Spring OSR	SpOSR	0	0	0	0	0	0	0	0	0	0	0	0.170649	0.0159632	0
a-0000295	3	Sophia	Spring OSR	SpOSR	0.108075	0	0	0	0	0.0342006	0	0	0	0	0	1.97694	0.0604158	0.0795611
a-0000295	4	Sophia	Spring OSR	SpOSR	0.093154	0	0	0	0	0.0353918	0	0	0.0268821	0.0371248	0.021834	1.34404	0.0580626	0.0379345
a-0000296	1	Tribune	Spring OSR	SpOSR	0	0	0	0	0	0	0	0	0	0	0	0.29625	0.108518	0
a-0000296	2	Tribune	Spring OSR	SpOSR	0	0	0	0	0	0	0	0	0	0	0	0.741018	0.0419645	0
a-0000296	3	Tribune	Spring OSR	SpOSR	0	0	0	0	0	0	0	0	0	0	0	0.422466	0.0533537	0
a-0000296	4	Tribune	Spring OSR	SpOSR	0	0	0	0	0	0	0	0	0	0	0	0.0743989	0.0241305	0
a-0000297	1	Trigold	Spring OSR	SpOSR	0	0	0	0	0	0	0	0	0	0	0	0.194526	0.0549557	0
a-0000297	2	Trigold	Spring OSR	SpOSR	0	0	0	0	0	0	0	0	0	0	0	0.592038	0.0879301	0
a-0000297	3	Trigold	Spring OSR	SpOSR	0	0	0	0	0	0	0	0	0	0	0	0.456829	0	0
a-0000297	4	Trigold	Spring OSR	SpOSR	0	0	0	0	0	0	0	0	0	0.066921	0	0.454013	0.0493845	0
a-0000298	1	Rivette	Spring OSR	SpOSR	0	0	0	0	0	0	0	0	0	0	0.0238479	0.513111	0.0654309	0
a-0000298	2	Rivette	Spring OSR	SpOSR	0	0	0	0	0	0	0	0	0	0	0	0.0822854	0.0223384	0
a-0000298	3	Rivette	Spring OSR	SpOSR	0	0	0	0	0	0	0	0	0	0	0	0.295131	0.0270003	0
a-0000298	4	Rivette	Spring OSR	SpOSR	0	0	0	0	0	0	0	0	0	0.0262119	0	0.473565	0.0489142	0.0191784
a-0000300	1	Adamo	Spring OSR	SpOSR	1.3402	0	0	0	0.681003	0.102389	0	0.560661	0	0.0920215	0	0.785437	0.0443653	0
a-0000300	2	Adamo	Spring OSR	SpOSR	1.70566	0	0	0	1.22925	0.237722	0.245822	1.70223	0	0.16975	0	0.317795	0.0111234	0
a-0000300	3	Adamo	Spring OSR	SpOSR	0.543126	0	0	0	0	0.565942	0	0.152806	0	0.0461425	0	0.454404	0.056264	0
a-0000301	1	Altex	Spring OSR	SpOSR	0	0	0	0	0	0	0	0	0	0	0	0.414215	0.0444677	0
a-0000301	2	Altex	Spring OSR	SpOSR	0	0	0	0	0	0	0	0	0	0	0	0.237051	0.0483372	0
a-0000301	3	Altex	Spring OSR	SpOSR	0	0	0	0	0	0.471026	0	0	0	0	0	0.929241	0.0549291	0
a-0000301	4	Altex	Spring OSR	SpOSR	0.074625	0	0	0	0	0	0	0.0229515	0	0.0209529	0	0.234339	0.0191499	0
a-0000302	1	Andor	Spring OSR	SpOSR	0	0	0	0	0	0	0	0	0	0	0	0.231808	0.0369526	0.0124341
a-0000302	2	Andor	Spring OSR	SpOSR	0	0	0	0	0	0	0	0	0	0	0	0.410151	0.0372985	0
a-0000302	3	Andor	Spring OSR	SpOSR	0	0	0	0	0	0	0	0	0	0	0	0.395942	0.0530057	0
a-0000302	4	Andor	Spring OSR	SpOSR	0	0	0	0	0	0	0	0	0	0	0	0.433487	0.0191966	0.0332429
a-0000303	1	Astor	Spring OSR	SpOSR	0	0	0	0	0	0	0	0	0	0	0	0.297726	0.0107965	0.0171233
a-0000303	2	Astor	Spring OSR	SpOSR	0	0	0	0	0	0	0	0	0	0	0	0.26652	0	0
a-0000303	3	Astor	Spring OSR	SpOSR	0	0	0	0	0	0	0	0	0	0	0	0.83443	0.0475345	0
a-0000303	4	Astor	Spring OSR	SpOSR	0	0	0	0	0	0	0	0	0	0	0	0.107425	0	0.097983
a-0000305	1	Bingo	Spring OSR	SpOSR	0	0	0	0	0	0	0	0	0	0	0	1.18085	0.117719	0.0688379
a-0000305	2	Bingo	Spring OSR	SpOSR	0	0	0	0	0	0	0	0	0.654162	0	0	0.311773	0.0834199	0
a-0000305	3	Bingo	Spring OSR	SpOSR	0	0	0	0	0	0	0	0	0	0	0	1.38871	0.0653416	0.0606304
a-0000305	4	Bingo	Spring OSR	SpOSR	0	0	0	0	0	0	0	0	0	0	0	0.338136	0.0325569	0.0492601
a-0000306	1	Callypso	Spring OSR	SpOSR	0	0	0	0	0	0	0	0	0	0	0	0.876531	0.101934	0.0211903
a-0000306	3	Callypso	Spring OSR	SpOSR	0	0	0	0	0	0	0	0	0	0	0	0.88962	0.0559768	0.0174226
a-0000306	4	Callypso	Spring OSR	SpOSR	0	0	0	0	0	0	0	0	0	0	0	0.291753	0.0495865	0
a-0000307	1	Concord	Spring OSR	SpOSR	1.40483	0	0	0	0.102627	0.176563	0.202994	0.290269	0	0	0	3.07193	0.132774	0.03493
a-0000307	3	Concord	Spring OSR	SpOSR	0.487269	0	0	0	0	0.123421	0.0915895	0.159115	0	0	0	0.778412	0.0171661	0.0213723
a-0000307	4	Concord	Spring OSR	SpOSR	0.547172	0	0	0	0	0.169212	0.12207	0.120995	0	0	0	0.738957	0.0257115	0.0318112
a-0000308	1	Conny	Spring OSR	SpOSR	0.882393	0	0	0	0.833357	0.0476169	0	0.21559	0	0.14635	0	0.516105	0.03355	0.0143464
a-0000308	3	Conny	Spring OSR	SpOSR	0.520938	0	0	0	0.82482	0.120079	0	0.0759798	0	0.0615176	0	1.00795	0.0449377	0.0218616
a-0000308	4	Conny	Spring OSR	SpOSR	0.089995	0	0	0	0	0	0	0	0.0510406	0.0200005	0.00672416	1.98538	0.0583747	0.193399
a-0000309	1	Czyzowska	Spring OSR	SpOSR	0.942468	0	0	0	0.255224	0.268548	0	0.16211	0	0	0	0.767578	0.0516571	0
a-0000309	2	Czyzowska	Spring OSR	SpOSR	0.310817	0	0	0	0	0.371795	0	0	0	0	0.0162978	0.348384	0.026757	0
a-0000309	3	Czyzowska	Spring OSR	SpOSR	3.41892	0	0	0	0.606114	0.459368	0	0.908968	0	0	0	1.64662	0.0612733	0
a-0000309	4	Czyzowska	Spring OSR	SpOSR	7.59292	0	0	0	0.789001	1.48466	0.518728	3.17971	0	0.0945604	0.00597224	1.41723	0.123426	0.0261031
a-0000310	1	Daichousen (fuku)	Spring OSR	SpOSR	3.4712	0	0.174975	0	0.093711	1.74755	1.57233	1.43854	0	0.67782	0	2.41481	0.190225	0.514204
a-0000310	2	Daichousen (fuku)	Spring OSR	SpOSR	0.306581	0	0	0	0.0609976	0.139161	0	0.574755	0	0.107146	0.0279146	0.937065	0.060451	0.671777
a-0000310	3	Daichousen (fuku)	Spring OSR	SpOSR	0.851992	0	0	0	0.147135	0.0748761	0.203703	0.900912	0	0.106231	0	1.0409	0.0365902	0.255495
a-0000310	4	Daichousen (fuku)	Spring OSR	SpOSR	0.520271	0	0	0	0	0.111953	0.706812	1.4773	0	0.150505	0.00319189	0.801794	0.0395892	0.202446
a-0000311	1	Daichousen (mizuyasu)	Spring OSR	SpOSR	0.148845	0	0	0	0	0.0358184	0.0387499	0	0	0.447605	0	0.105087	0.0164447	0
a-0000311	2	Daichousen (mizuyasu)	Spring OSR	SpOSR	0	0	0	0	0	0	0	0	0	0.0641432	0	0.578553	0.010628	0.0199279
a-0000311	3	Daichousen (mizuyasu)	Spring OSR	SpOSR	0	0	0	0	0	0	0	0	0	0.203366	0	0.0787154	0	0
a-0000311	4	Daichousen (mizuyasu)	Spring OSR	SpOSR	0	0	0	0	0	0	0	0	0	0	0	0.0256979	0	0.0202872
a-0000312	1	Daichousen (nakano)	Spring OSR	SpOSR	0	0	0	0	0.13546	0	0	0	0	0.0561896	0	0.827604	0.107957	0.0129451
a-0000312	2	Daichousen (nakano)	Spring OSR	SpOSR	0	0	0	0	0.131579	0	0	0	0	0.0561394	0	0.961352	0.12206	0
a-0000312	3	Daichousen (nakano)	Spring OSR	SpOSR	0	0	0	0	0	0	0	0	0	0	0	1.69139	0.0785624	0.0175892
a-0000312	4	Daichousen (nakano)	Spring OSR	SpOSR	0	0	0	0	0	0	0	0	0	0	0	0.601744	0.0927983	0.0275501
a-0000313	1	Erake	Spring OSR	SpOSR	0	0	0	0	0	0	0	0	0	0	0	0.952208	0.0565617	0
a-0000313	2	Erake	Spring OSR	SpOSR	0	0	0	0	0	0	0	0	0	0.041336	0.0203822	0.496796	0.022991	0
a-0000313	3	Erake	Spring OSR	SpOSR	0	0	0	0	0	0	0	0	0	0	0	0.335442	0.0323251	0
a-0000313	4	Erake	Spring OSR	SpOSR	1.1972	0	0	0	0	0.0802596	1.05365	1.84085	0	0.0549805	0	0.567666	0.0160655	0
a-0000314	1	Furax	Spring OSR	SpOSR	0.717442	0	0	0	0.217398	0.256492	0	0.0890051	0	0.343551	0	1.75546	0.13865	0.127862
a-0000314	2	Furax	Spring OSR	SpOSR	1.81443	0	0	0	0.367348	0.878025	0	0.206375	0	0.537254	0.0769316	4.45761	0.227507	0.398588
a-0000314	3	Furax	Spring OSR	SpOSR	0.752084	0	0	0	0.195211	0.206928	0	0	0	0.113659	0	1.71586	0.0952674	0.134794
a-0000314	4	Furax	Spring OSR	SpOSR	0	0	0	0	0	0	0	0	0	0.0242409	0	0.134554	0.0136499	0.029451
a-0000316	1	Galant	Spring OSR	SpOSR	7.37163	0	0	0	0.764635	0.0484365	0.21117	1.11544	0	0	0	0.924923	0.0353545	0.0144243
a-0000316	2	Galant	Spring OSR	SpOSR	2.23067	0	0	0	0.71942	0	0.267073	0.54375	0	0	0	0.466434	0	0
a-0000316	3	Galant	Spring OSR	SpOSR	1.03606	0	0	0	0.559448	0.0439651	0	0.132957	0	0.0386257	0	0.520613	0.0164263	0
a-0000316	4	Galant	Spring OSR	SpOSR	0.661117	0	0	0	0	0	0.0773875	0	0	0.0594182	0	0.274168	0.0197192	0.0220166
a-0000317	1	Giant Xr707	Spring OSR	SpOSR	2.3588	1.08043	0	0	0.337156	0.318308	0.570402	3.0868	0	0.17339	0	0.944903	0.245374	0.0465232
a-0000317	2	Giant Xr707	Spring OSR	SpOSR	0.746581	0	0	0	0	0	0.864505	2.24615	0	0.25735	0	0.203281	0.201962	0.0395447
a-0000317	3	Giant Xr707	Spring OSR	SpOSR	2.3431	0	0	0	0.325887	0.216807	0.293643	2.30157	0	0.0718783	0	1.56125	0.110981	0.493597
a-0000318	1	Gisora	Spring OSR	SpOSR	0	0	0	0	0	0	0	0	0	0	0	1.35034	0.0523044	0.00674056
a-0000318	2	Gisora	Spring OSR	SpOSR	0	0	0	0	0	0	0	0	0	0	0.0138117	0.651987	0.0162301	0
a-0000318	3	Gisora	Spring OSR	SpOSR	0	0	0	0	0	0	0	0	0	0	0	0.50921	0.0199217	0.0442899
a-0000318	4	Gisora	Spring OSR	SpOSR	0	0	0	0	0	0	0	0	0	0	0	0.186624	0.0190034	0
a-0000321	1	Granit	Spring OSR	SpOSR	0.216805	0	0	0	0	0.10912	0.303148	0.632898	0	0.105862	0	0.585355	0.0211738	0.00777578
a-0000321	2	Granit	Spring OSR	SpOSR	0	0	0	0	0	0	0	0.142632	0	0.0430057	0	0.389335	0.00994504	0.0318673
a-0000321	3	Granit	Spring OSR	SpOSR	1.13594	0	0	0	0	1.07088	0.757386	0.757633	0	0.0877363	0	1.22282	0.0255721	0.044962
a-0000321	4	Granit	Spring OSR	SpOSR	1.65064	0	0	0	0	0.150467	0.914223	2.6284	0	0.0907926	0	1.70528	0.0621269	0.0776121
a-0000323	1	Hankkija's Lauri	Spring OSR	SpOSR	0	0	0	0	0	0	0	0	0	0	0	1.20041	0.0392824	0.00747723
a-0000323	2	Hankkija's Lauri	Spring OSR	SpOSR	0	0	0	0	0	0	0	0	0	0	0	0.52237	0.0212664	0
a-0000323	3	Hankkija's Lauri	Spring OSR	SpOSR	0	0	0	0	0	0	0	0	0	0	0	0.495998	0.0404538	0
a-0000323	4	Hankkija's Lauri	Spring OSR	SpOSR	0	0	0	0	0	0	0	0	0	0.0283246	0	0.209213	0.0128029	0.0140658
a-0000326	1	Kajsa	Spring OSR	SpOSR	0	0	0	0	0	0	0	0	0	0	0	0.56779	0.0276868	0.0127699
a-0000326	2	Kajsa	Spring OSR	SpOSR	0	0	0	0	0	0	0	0	0	0	0.0726108	5.30486	0.165432	0.399559
a-0000326	3	Kajsa	Spring OSR	SpOSR	0	0	0	0	0	0	0	0	0	0	0	0.180539	0.0253707	0.0766902
a-0000326	4	Kajsa	Spring OSR	SpOSR	0	0	0	0	0	0	0	0	0	0	0	0.464453	0.0245376	0.0210171
a-0000327	1	Korall	Spring OSR	SpOSR	2.30263	0	0	0.159622	0.401192	0.172957	0.0701961	0.478306	0	0.204849	0.0185187	3.61414	0.0742848	0.0458898
a-0000327	2	Korall	Spring OSR	SpOSR	8.39393	0	0	0.200732	0.732245	1.44227	0.670983	1.67717	0	0.303042	0.0804894	4.15708	0.313039	0.0590549
a-0000327	3	Korall	Spring OSR	SpOSR	3.4374	0	0	0	0.573757	0.569893	0.361508	1.77108	0	0.35731	0	5.07312	0.210207	0.0766884
a-0000327	4	Korall	Spring OSR	SpOSR	0.803444	0	0	0	0	0.151179	0.115144	0.619217	0	0.120215	0	0.630216	0.0612481	0
a-0000328	1	Korinth	Spring OSR	SpOSR	4.91498	0	0	0	0.458236	0.0925041	2.43312	7.00385	0	0.500817	0.0280809	0.674589	0.0633828	0
a-0000328	2	Korinth	Spring OSR	SpOSR	4.72168	0	0	0	1.02326	0	2.70838	9.68007	0	0.287314	0	0.218564	0	0
a-0000328	3	Korinth	Spring OSR	SpOSR	0	0	0	0	0	0	0	0	0	0	0	0.606451	0.0933876	0
a-0000328	4	Korinth	Spring OSR	SpOSR	1.99767	0	0	0	0	0.871045	0.450923	3.62648	0	0.329077	0	0.459364	0.0868685	0
a-0000329	1	Kosa	Spring OSR	SpOSR	0.363498	0	0	0	0	0	0	0	0	0	0.0326458	2.31028	0.0710162	0.158455
a-0000329	2	Kosa	Spring OSR	SpOSR	0	0	0	0	0	0	0	0	0	0	0.0124497	0.614288	0.122441	0.0316663
a-0000329	3	Kosa	Spring OSR	SpOSR	0	0	0	0	0	0	0	0	0	0	0	1.12658	0.0491653	0.0997947
a-0000329	4	Kosa	Spring OSR	SpOSR	0	0	0	0	0	0	0	0	0	0	0	0.495271	0.0524657	0.0536023
a-0000330	1	Kruglik	Spring OSR	SpOSR	0	0	0	0	0	0	0	0	0	0	0	0.423877	0.0319621	0.0102049
a-0000330	2	Kruglik	Spring OSR	SpOSR	0	0	0	0	0	0	0	0	0	0	0	0.105487	0.035334	0.0316221
a-0000330	3	Kruglik	Spring OSR	SpOSR	0	0	0	0	0	0	0	0	0	0	0.0410521	1.87518	0.0270816	0
a-0000330	4	Kruglik	Spring OSR	SpOSR	0	0	0	0	0	0	0	0	0	0	0	0.292575	0.025839	0.0152836
a-0000332	1	Lirafox	Spring OSR	SpOSR	0	0	0	0	0	0	0	0	0	0	0.021799	0.43436	0.0356418	0.0320466
a-0000332	2	Lirafox	Spring OSR	SpOSR	0	0	0	0	0	0	0	0	0	0	0.0428993	1.68093	0.107785	0.0246485
a-0000332	3	Lirafox	Spring OSR	SpOSR	0.288969	0	0	0	0	0	0	0.122607	0	0	0.0130011	0.709714	0.0436339	0.0374616
a-0000332	4	Lirafox	Spring OSR	SpOSR	0	0	0	0	0	0	0	0	0	0	0	0.448592	0.0625308	0.0761688
a-0000333	1	Lirasol	Spring OSR	SpOSR	0.310715	0	0	0	0	0.0832157	0.120528	0.093201	0	0	0.0353483	0.857823	0.0259959	0.0180366
a-0000333	2	Lirasol	Spring OSR	SpOSR	0	0	0	0	0	0	0	0	0	0	0	0.148221	0.0460387	0
a-0000333	3	Lirasol	Spring OSR	SpOSR	0	0	0	0	0	0	0	0	0	0.0501494	0.016275	1.19325	0.0313725	0.0253845
a-0000333	4	Lirasol	Spring OSR	SpOSR	0	0	0	0	0	0	0	0	0	0	0	0.394917	0.0195971	0.034032
a-0000334	1	Liraspa	Spring OSR	SpOSR	0.636847	0	0	0	0	0.0691389	0.148482	0.854303	0	0	0.0326289	1.03803	0.027685	0
a-0000334	2	Liraspa	Spring OSR	SpOSR	0.109114	0	0	0	0	0	0	0	0	0	0.0185904	0.88058	0.211987	0
a-0000334	3	Liraspa	Spring OSR	SpOSR	0.628768	0	0	0	0	0	0.478568	0.595657	0	0.0255157	0.0266784	0.386054	0.0260736	0
a-0000334	4	Liraspa	Spring OSR	SpOSR	0.0647837	0	0	0	0	0	0	0.148162	0	0	0	0.0491645	0.0138313	0
a-0000335	1	Lirawell	Spring OSR	SpOSR	0.0777264	0	0	0	0	0	0	0	0	0	0	0.721423	0.168778	0.0196027
a-0000335	3	Lirawell	Spring OSR	SpOSR	0	0	0	0	0	0	0	0	0	0	0	0.60339	0.148475	0.0509215
a-0000335	4	Lirawell	Spring OSR	SpOSR	0	0	0	0	0	0	0	0	0	0	0	0.2335	0.0430673	0.00702248
a-0000336	1	Lisandra	Spring OSR	SpOSR	0	0	0	0	0	0	0	0	0	0	0	0.545748	0.040089	0.0243148
a-0000336	2	Lisandra	Spring OSR	SpOSR	0.52049	0	0	0	0.117648	0.0871816	0	0.694725	0	0	0.0657866	4.1574	0.197941	0.0125333
a-0000336	3	Lisandra	Spring OSR	SpOSR	0.361278	0	0	0	0	0	0.128682	0.498627	0	0	0.0188757	2.8556	0.116898	0
a-0000336	4	Lisandra	Spring OSR	SpOSR	0.075757	0	0	0	0	0	0	0.150969	0	0	0	0.817536	0.0643305	0
a-0000337	1	Loras	Spring OSR	SpOSR	0	0	0	0	0	0	0	0	0	0	0	0.339925	0.0565171	0.0225316
a-0000337	2	Loras	Spring OSR	SpOSR	0	0	0	0	0	0	0	0	0	0	0.0143646	0.531021	0.0487133	0.0375715
a-0000337	3	Loras	Spring OSR	SpOSR	0	0	0	0	0	0	0	0	0	0	0	0.218174	0.049451	0.0248844
a-0000337	4	Loras	Spring OSR	SpOSR	0	0	0	0	0	0	0	0	0	0	0	0.062688	0.0257103	0.0117114
a-0000338	1	Mali	Spring OSR	SpOSR	2.87267	0	0.40916	0.0853049	0.241158	0.0525163	0.184171	0	0	0	0.0140029	2.30548	0.0326362	0.0174087
a-0000338	2	Mali	Spring OSR	SpOSR	0.723383	0	0.255981	0.0653481	0	0	0	0	0	0	0	0.608982	0.0804992	0.0215206
a-0000338	3	Mali	Spring OSR	SpOSR	3.41179	0	0.682227	0	0	0.331612	0.449548	0	0	0	0	1.41298	0.032316	0.0238511
a-0000338	4	Mali	Spring OSR	SpOSR	0.269349	0	0	0	0	0	0	0	0	0	0	0.31636	0.0300557	0
a-0000339	1	Maris Haplona	Spring OSR	SpOSR	3.26212	0	0	0	0.932308	0.114376	0.114132	1.78574	0	0.182354	0.0102323	0.311345	0.0132695	0
a-0000339	2	Maris Haplona	Spring OSR	SpOSR	4.30824	0	0	0	0.692078	0.216898	0.257374	1.5166	0	0.101808	0.0114288	0.104994	0.0212989	0
a-0000339	3	Maris Haplona	Spring OSR	SpOSR	10.6083	0	0	0	0.763393	0.5577	2.40125	5.18183	0	0.512829	0	0.359431	0.0176612	0
a-0000339	4	Maris Haplona	Spring OSR	SpOSR	0.0517966	0	0	0	0	0	0	0.215298	0	0.0966923	0	0.132738	0.0917434	0.204034
a-0000340	1	Masora	Spring OSR	SpOSR	0	0	0	0	0	0	0	0	0	0	0	0.079752	0	0
a-0000340	2	Masora	Spring OSR	SpOSR	0	0	0	0	0	0	0	0	0	0	0.124766	3.10311	0.111575	0.0418252
a-0000340	3	Masora	Spring OSR	SpOSR	0	0	0	0	0	0	0	0	0	0	0.0223292	4.48366	0.063751	0.0331943
a-0000340	4	Masora	Spring OSR	SpOSR	2.41133	0	0	0	0	0.0860151	0.541077	1.95944	0	0.129029	0	0.0751046	0.0171949	0
a-0000342	1	Miyauchi Na	Spring OSR	SpOSR	0.345405	0	0	0	0	0.108253	0	0.175344	0	0.179029	0.00861426	0.943703	0.0848033	0.708412
a-0000342	2	Miyauchi Na	Spring OSR	SpOSR	2.5169	0	0	0	0.144338	0.456039	0.275502	1.55789	0	0.745156	0.0550781	2.61674	0.421287	0.440489
a-0000342	3	Miyauchi Na	Spring OSR	SpOSR	0.712434	0	0	0	0	0.0998159	0.299265	0.477294	0	0.280305	0.0346078	0.764912	0.0825371	0.23981
a-0000342	4	Miyauchi Na	Spring OSR	SpOSR	0	0	0	0	0	0	0	0	0	0	0	0.22043	0.0213355	0
a-0000343	1	Mlochowski	Spring OSR	SpOSR	0	0	0	0	0.134487	0.0811265	0	0.0522448	0	0	0	0.577252	0.0398578	0.023753
a-0000343	2	Mlochowski	Spring OSR	SpOSR	0	0	0	0	0	0	0	0	0	0	0.0829151	0.737142	0.0964525	0.0266634
a-0000343	3	Mlochowski	Spring OSR	SpOSR	0.527532	0	0	0	0	0.318591	0	0.551155	0	0.0727318	0	2.57336	0.0606485	0.0915578
a-0000343	4	Mlochowski	Spring OSR	SpOSR	0.13994	0	0	0	0	0	0	0	0	0	0	1.04223	0.0832687	0.150191
a-0000345	1	Nakate Chousen	Spring OSR	SpOSR	2.00691	0	0	0	0.279811	0.657468	0.734701	2.81242	0	0.254281	0	0.711086	0.0397145	0.110796
a-0000345	2	Nakate Chousen	Spring OSR	SpOSR	1.02588	0	0	0	0.296526	0.33227	0.531658	2.44947	0	0.299188	0	0.815494	0.0446877	0.0468273
a-0000345	3	Nakate Chousen	Spring OSR	SpOSR	0	0	0	0	0	0	0	0.118954	0	0.0797357	0	0.542518	0.0776165	0.0295732
a-0000345	4	Nakate Chousen	Spring OSR	SpOSR	0.46373	0	0	0	0.225171	0.113907	0.307717	0	0	0.23058	0.0127851	0.963674	0.0531022	0.254211
a-0000346	1	Nosovskij 9	Spring OSR	SpOSR	0.990838	0	0	0	0	0.143537	1.09887	1.89227	0	0.225707	0.0529958	1.67599	0.0932033	0.0425401
a-0000346	2	Nosovskij 9	Spring OSR	SpOSR	0.301919	0	0	0	0.0828061	0	0.17161	0.399488	0	0.0740251	0.074688	0.275837	0.0636475	0
a-0000346	3	Nosovskij 9	Spring OSR	SpOSR	0.787351	0	0	0	0	0.119002	1.25593	1.68253	0	0.174011	0.042182	0.937662	0.0472941	0
a-0000346	4	Nosovskij 9	Spring OSR	SpOSR	1.52577	0	0	0	0.232087	3.86172	0	4.65502	0	0.275376	0	0.912596	0.0306748	0.0335051
a-0000347	1	Odin	Spring OSR	SpOSR	0.144245	0	0	0	0	0	0	0	0	0.725245	0.0327796	4.54135	0	0.0764661
a-0000347	2	Odin	Spring OSR	SpOSR	0	0	0	0	0	0	0	0	0	0	0	2.85228	0.370132	0
a-0000347	3	Odin	Spring OSR	SpOSR	0	0	0	0	0	0	0	0	0	0	0.0277368	0.638076	0.0619947	0
a-0000347	4	Odin	Spring OSR	SpOSR	0	0	0	0	0	0	0	0	0	0	0.0366708	3.22803	0.105991	0.0381271
a-0000348	1	Olivia	Spring OSR	SpOSR	2.73529	0	0	0	2.47027	0.288877	0.0508684	2.2307	0	0.365352	0	0.964294	0.0440773	0
a-0000348	2	Olivia	Spring OSR	SpOSR	1.15075	0	0	0	1.81132	0.254205	0	0.655671	0	0.218758	0.0361431	0.422934	0.0184274	0.0122608
a-0000348	3	Olivia	Spring OSR	SpOSR	1.28432	0	0	0	1.33966	0.179706	0	0.897075	0	0.301117	0.0353554	0.940659	0.0825664	0.0306333
a-0000348	4	Olivia	Spring OSR	SpOSR	7.42154	0	0	0	2.30971	0.199468	0.352555	6.87629	0	0.756222	0.0173151	2.03768	0.110156	0.0149216
a-0000349	1	Omega	Spring OSR	SpOSR	0	0	0	0	0	0	0	0	0	0	0.0135488	1.52313	0.0229412	0.0279028
a-0000349	2	Omega	Spring OSR	SpOSR	0	0	0	0	0	0	0	0	0	0	0	0.180654	0.0198994	0
a-0000349	3	Omega	Spring OSR	SpOSR	0	0	0	0	0	0	0	0	0	0.170198	0.0484577	1.08938	0	0
a-0000349	4	Omega	Spring OSR	SpOSR	0	0	0	0	0	0	0	0	0	0	0	0.428216	0.0843597	0
a-0000350	1	Optima	Spring OSR	SpOSR	0.966819	0	0	0	0.712615	0.0763033	0.107216	1.00537	0	0.162279	0.0290835	1.35767	0.0390588	0.0110787
a-0000350	2	Optima	Spring OSR	SpOSR	0.172749	0	0	0	0.424539	0	0	0	0	0	0.0509948	1.3393	0.0518586	0
a-0000350	3	Optima	Spring OSR	SpOSR	0.63863	0	0	0	0.37845	0.113636	0	0.085038	0	0.169919	0.0783505	1.39714	0.134492	0
a-0000350	4	Optima	Spring OSR	SpOSR	2.36009	0	0	0	0	0.216794	0.0634564	1.2012	0	0.349623	0.00815781	1.59687	0.0941994	0.0114539
a-0000351	1	Orpal	Spring OSR	SpOSR	2.64586	0	0	0	1.75069	0.156334	0.0811676	2.40005	0	0.190018	0.0138078	2.97328	0.0928015	0.0354618
a-0000351	2	Orpal	Spring OSR	SpOSR	0	0	0	0	0	0	0	0	0	0	0.0862826	3.19655	0.321963	0
a-0000351	3	Orpal	Spring OSR	SpOSR	0.748093	0	0	0	0.915742	0.111494	0	0.836054	0	0.108305	0.058542	1.81644	0.0724526	0
a-0000351	4	Orpal	Spring OSR	SpOSR	6.90059	0	0	0	1.53882	0.434617	0.800427	7.75218	0	0.345053	0.0212856	1.34201	0.0420344	0
a-0000352	1	Orriba	Spring OSR	SpOSR	2.07479	0	0	0	1.87764	0.455378	0.163243	3.44899	0	0.142175	0	3.38884	0.045292	0
a-0000352	2	Orriba	Spring OSR	SpOSR	0.391506	0	0	0	0.652837	0	0.815498	0	0	0	0	3.03075	0.118109	0
a-0000352	3	Orriba	Spring OSR	SpOSR	0.864308	0	0	0	1.05472	0.117011	0	1.17364	0	0.129103	0.0395818	1.33745	0.0521728	0
a-0000352	4	Orriba	Spring OSR	SpOSR	3.19364	0	0	0	1.06796	0.12996	0.229478	3.10502	0	0.0919138	0	0.931994	0.0240842	0
a-0000353	1	Pera	Spring OSR	SpOSR	4.7584	0	0	0	0.650333	0.289199	2.95931	5.76597	0	0.336011	0	0.286439	0.0184181	0.0187343
a-0000353	2	Pera	Spring OSR	SpOSR	8.64177	0	0	0	0.829969	0.997015	4.39723	9.7741	0	0.328066	0	0.537227	0	0.0232229
a-0000353	3	Pera	Spring OSR	SpOSR	3.26746	0	0	0	0.247901	0.139402	1.07562	2.83681	0	0.158554	0.0270875	0.18769	0.0656774	0.0111995
a-0000353	4	Pera	Spring OSR	SpOSR	7.37084	0	0	0	0	0.684441	2.77843	5.45762	0	0.28924	0	0.401019	0.0262764	0.0442788
a-0000354	1	Pivot	Spring OSR	SpOSR	8.79098	0	0	0	0.972707	0.185107	1.98204	5.74246	0	0.263425	0.0273294	0.636713	0.0246067	0
a-0000354	2	Pivot	Spring OSR	SpOSR	0.780866	0	0	0	0.677168	0	0	0.53589	0	0.072414	0	0.211166	0.0254747	0
a-0000354	4	Pivot	Spring OSR	SpOSR	0.173319	0	0	0	0	0	0	0	0	0.029417	0	0.125978	0.0115474	0
a-0000355	1	Pobeda	Spring OSR	SpOSR	6.71315	0	0	0	0.892406	0.947558	2.0846	6.41222	0	0.304173	0.0102817	0.481962	0.0370593	0.0419017
a-0000355	3	Pobeda	Spring OSR	SpOSR	4.24429	0	0	0	0.694489	0.166551	0.252016	2.66847	0	0.175411	0.034498	0.542253	0.0844737	0
a-0000355	4	Pobeda	Spring OSR	SpOSR	0	0	0	0	0	0	0	0	0	0	0	0.106974	0.0161238	0
a-0000356	1	Puma	Spring OSR	SpOSR	0	0	0	0	0	0	0	0	0	0	0	1.17876	0.070032	0.0322993
a-0000356	2	Puma	Spring OSR	SpOSR	0	0	0	0	0	0	0.179085	0	0	0	0.0315037	0.526539	0.0557551	0
a-0000356	3	Puma	Spring OSR	SpOSR	0	0	0	0.205844	0	0	0	0	0	0	0	0.0958505	0.0582792	0.0252489
a-0000356	4	Puma	Spring OSR	SpOSR	0	0	0	0	0	0	0	0	0	0.0216501	0	0.607307	0.046486	0.0216501
a-0000357	1	Pura	Spring OSR	SpOSR	0	0	0	0	0	0	0	0	0	0	0.0517058	1.33421	0.0600942	0.0707078
a-0000357	2	Pura	Spring OSR	SpOSR	0	0	0	0	0	0	0	0	0	0	0.284598	2.62335	0.157513	0.0953065
a-0000357	3	Pura	Spring OSR	SpOSR	0	0	0	0.147417	0	0	0	0	0	0	0.153283	2.62054	0.154632	0.15148
a-0000357	4	Pura	Spring OSR	SpOSR	0	0	0	0	0	0	0	0	0	0	0	0.425496	0.0209129	0
a-0000359	1	Reston	Spring OSR	SpOSR	2.56547	0	0	0	0.526025	0.346327	0.409869	1.43999	0	0.337026	0.00889306	0.404496	0.0226994	0
a-0000359	2	Reston	Spring OSR	SpOSR	5.19477	0	0	0	0.61707	1.4046	0.493642	1.81988	0	0.515397	0.0926168	1.56739	0.120073	0
a-0000359	3	Reston	Spring OSR	SpOSR	2.07561	0	0	0	0.434602	0.527718	0	0.427067	0	0.0749298	0.0454969	2.34083	0.185904	0.0615401
a-0000359	4	Reston	Spring OSR	SpOSR	0.210537	0	0	0	0	0	0	0.177874	0	0.0172395	0	0.17797	0.0260785	0.0122825
a-0000360	1	Rsio	Spring OSR	SpOSR	0.156905	0	0	0	0	0	0	0	0	0	0.0185345	1.08319	0.036115	0.0672363
a-0000360	2	Rsio	Spring OSR	SpOSR	0.190935	0	0	0	0	0	0	0	0	0	0.0346936	0.469396	0.0700072	0
a-0000360	3	Rsio	Spring OSR	SpOSR	0	0	0	0	0.262407	0	0	0	0	0	0.0214319	0.419835	0.0747783	0.0298886
a-0000360	4	Rsio	Spring OSR	SpOSR	1.99644	0	0	0	0.889135	0.362349	0.0982434	1.56474	0	0.245152	0	0.647871	0.0324135	0
a-0000361	1	Rucabo	Spring OSR	SpOSR	5.87384	0	0	0	1.11273	0.526367	0.267929	3.10293	0	0.533461	0.0299318	2.05517	0.144924	0.18291
a-0000361	2	Rucabo	Spring OSR	SpOSR	0.735452	0	0	0	0.462461	0	0.376608	0.517937	0	0.311454	0	0.528822	0.0488142	0
a-0000361	4	Rucabo	Spring OSR	SpOSR	0.359773	0	0	0.47671	0	0	0	0.221828	0	0.12055	0	0.812826	0.0779008	0.0739787
a-0000362	1	Sabine	Spring OSR	SpOSR	0.162287	0	0	0	0.409292	0.103329	0	0.2441	0	0	0	0.278514	0.0205464	0.0167248
a-0000362	2	Sabine	Spring OSR	SpOSR	0	0	0	0	0.343207	0	0	0.314712	0	0	0	0.148223	0	0
a-0000362	3	Sabine	Spring OSR	SpOSR	0.869349	0	0	0	0.423461	0.29625	0.0818809	0.814586	0	0.0437363	0.023065	0.459131	0.00618332	0.0211504
a-0000362	4	Sabine	Spring OSR	SpOSR	0	0	0	0.199967	0.0724453	0	0	0.0714216	0	0	0	0.305014	0.0232811	0.054578
a-0000365	1	Sv 705152	Spring OSR	SpOSR	1.35485	0	0	0	0.751996	0.0540811	0.253268	1.81279	0	0.0967972	0.00845213	1.16896	0.0504558	0.0133958
a-0000365	2	Sv 705152	Spring OSR	SpOSR	0	0	0	0	0	0	0	0	0	0	0	0.277993	0.0287228	0.0105138
a-0000365	3	Sv 705152	Spring OSR	SpOSR	2.87466	0	0	0	1.28102	0.0740154	0.19667	2.69127	0	0.128694	0.0169583	2.02189	0.0944394	0.0885621
a-0000365	4	Sv 705152	Spring OSR	SpOSR	1.28736	0	0	0	0.665257	0.0883111	0.203053	1.45508	0	0.137739	0	1.87424	0.180046	0.248488
a-0000366	1	Sv 706118	Spring OSR	SpOSR	0	0	0	0	0	0	0	0	0	0.132234	0.0208759	2.1467	0.052603	0.0946651
a-0000366	2	Sv 706118	Spring OSR	SpOSR	0	0	0	0	0	0	0	0	0	0	0	1.16908	0.031885	0.0303377
a-0000366	3	Sv 706118	Spring OSR	SpOSR	0.167094	0	0	0	0	0	0	0.0338446	0	0.147022	0.0236975	1.15336	0.0307494	0.020524
a-0000366	4	Sv 706118	Spring OSR	SpOSR	0	0	0	0	0	0	0	0	0	0	0	0.104721	0.0348808	0.0164723
a-0000367	1	Sv 716	Spring OSR	SpOSR	6.4367	0	0	0	1.19282	0.63324	0.54963	4.62673	0	0.823863	0.034689	2.40311	0.0712505	0.033348
a-0000367	2	Sv 716	Spring OSR	SpOSR	1.24084	0	0	0	1.17886	0.271048	0	2.22303	0	0.414653	0	4.00871	0.0558175	0
a-0000367	3	Sv 716	Spring OSR	SpOSR	5.21119	0	0	0	1.02539	0.508947	0.76936	4.3626	0	0.510873	0.0418544	1.04821	0.0558636	0.0196243
a-0000367	4	Sv 716	Spring OSR	SpOSR	3.34299	0	0	0	1.25146	0.493322	0.133406	2.40628	0	0.657589	0	2.82798	0.122871	0.049433
a-0000368	1	Sv 75716	Spring OSR	SpOSR	1.00454	0	0	0	0.448775	0.0946208	0.0792582	0.939354	0	0.0384236	0.00741613	1.4058	0.0299475	0
a-0000368	2	Sv 75716	Spring OSR	SpOSR	0	0	0	0	0	0	0	0	0	0	0	1.90314	0.0374266	0.133804
a-0000368	3	Sv 75716	Spring OSR	SpOSR	1.69469	0	0	0	0.375806	0.147211	0.169604	1.2029	0	0.0475157	0.0175514	1.45042	0.0394391	0.0191924
a-0000368	4	Sv 75716	Spring OSR	SpOSR	0.437646	0	0.136999	0	0	0	0	0.318299	0	0	0	0.811567	0.091727	0
a-0000369	1	Tanka	Spring OSR	SpOSR	0	0	0	0	0	0	0	0	0	0	0.00749391	0.627748	0.0370026	0.0560844
a-0000369	2	Tanka	Spring OSR	SpOSR	0	0	0	0	0	0	0	0	0	0	0	0.276507	0.0567069	0.105624
a-0000369	3	Tanka	Spring OSR	SpOSR	0	0	0	0	0	0	0	0	0	0	0.0372346	1.72925	0.0762543	0.0980309
a-0000369	4	Tanka	Spring OSR	SpOSR	0	0	0	0	0	0	0	0	0	0	0	0.249006	0.0483776	0.0213396
a-0000370	1	Toro	Spring OSR	SpOSR	0.684565	0	0	0	0.081711	0	0	0.0637286	0	1.28243	0.00850976	2.91434	0.150359	0.0292303
a-0000370	3	Toro	Spring OSR	SpOSR	0.308239	0	0	0	0	0.0360638	0	0	0	0	0	0.915562	0.5162	0.0121079
a-0000370	4	Toro	Spring OSR	SpOSR	0.299183	0	0	0	0	0	0	0	0	0	0.0610555	2.47336	0.600935	0.0350794
a-0000371	1	Triton	Spring OSR	SpOSR	1.1118	0	0	0	0.168144	0	0	0.236854	0	0.126729	0.0168904	2.53215	0.0245581	0.170207
a-0000371	2	Triton	Spring OSR	SpOSR	0.615623	0	0	0	0	0	0	0	0	0	0	2.40209	0	0.063836
a-0000371	3	Triton	Spring OSR	SpOSR	1.20471	0	0	0	0	0	0	0	0	0	0	4.8901	0	0.551694
a-0000371	4	Triton	Spring OSR	SpOSR	0.102283	0	0	0	0	0	0	0	0	0.0462351	0	1.12319	0.0855577	0.0461431
a-0000372	1	Uranus	Spring OSR	SpOSR	0	0	0	0	0	0	0	0	0	0	0	0.14376	0.0222361	0
a-0000372	2	Uranus	Spring OSR	SpOSR	0.470418	0	0	0	0.26086	0	0	0.279743	0	0.142355	0	0.977995	0.0677072	0
a-0000372	3	Uranus	Spring OSR	SpOSR	1.63393	0	0	0	0.341997	0.156792	0.0552637	0.501325	0	0.0762072	0.0431449	2.59885	0.121819	0.0237728
a-0000372	4	Uranus	Spring OSR	SpOSR	0.0282202	0	0	0	0.0848522	0	0	0	0	0.0188731	0	0.261264	0.0550598	0
a-0000376	1	Vega	Spring OSR	SpOSR	0.200835	0	0	0	0.0366278	0.0377363	0.125018	0.0540675	0	0	0	0.112547	0	0.0423557
a-0000376	2	Vega	Spring OSR	SpOSR	0.681783	0	0	0	0	0	0.55652	0.233385	0	0	0	0.0928347	0	0.0252124
a-0000376	3	Vega	Spring OSR	SpOSR	3.30454	0	0	0	0.127802	1.76303	2.78401	3.33786	0	0.14911	0.0331155	0.534884	0.0383875	0.117646
a-0000376	4	Vega	Spring OSR	SpOSR	4.51481	0	0	0	0.173528	1.68768	2.49671	3.35432	0	0.116171	0	0.234348	0.0303647	0.0815857
a-0000378	1	Wesbell	Spring OSR	SpOSR	16.4989	0	0	0	1.5152	0.535071	3.15635	9.8676	0	0.248952	0	0.210159	0.0233439	0
a-0000378	2	Wesbell	Spring OSR	SpOSR	0	0	0	0	0	0	0	0	0	0.0615574	0.0372378	1.37091	0	0.0143994
a-0000378	3	Wesbell	Spring OSR	SpOSR	16.1551	0.132604	0	0	1.97872	0.400488	2.84828	12.1698	0	0.365149	0.0140662	0.448256	0.0524544	0.0231983
a-0000378	4	Wesbell	Spring OSR	SpOSR	1.60566	0	0	0	0.668176	0	0.247544	1.48702	0	0.142571	0	0.134641	0.043778	0.0185307
a-0000380	1	Wesreo	Spring OSR	SpOSR	12.6987	0	0	0	1.28657	0.369552	1.45278	6.28395	0	0.738584	0.0270479	0.977204	0.106896	0.0201485
a-0000380	2	Wesreo	Spring OSR	SpOSR	2.79616	0	0	0.69413	0	0	0.447545	1.75012	0	0.300633	0	0.206788	0.023649	0
a-0000380	3	Wesreo	Spring OSR	SpOSR	6.20558	0	0	0	0.77747	0.349015	0.491189	2.71786	0	0.401336	0.0379215	0.955317	0.104807	0.031541
a-0000380	4	Wesreo	Spring OSR	SpOSR	0.169132	0	0	0	0.323559	0	0	0.166202	0	0.0660887	0	0.218478	0.0879213	0.0240133
a-0000381	1	Wesroona	Spring OSR	SpOSR	1.90308	0	0.0348874	0	0.0895721	0.987489	0.435307	0.764716	0	0.224522	0.0402598	3.95652	0.116778	0.0358946
a-0000381	2	Wesroona	Spring OSR	SpOSR	0	0	0	0	0	0	0	0	0	0	0	1.29532	0.10675	0
a-0000381	3	Wesroona	Spring OSR	SpOSR	0.636925	0	0	0	0	0.345611	0.189414	0.0894052	0	0.0908487	0.0859561	1.95127	0.109919	0.0216786
a-0000381	4	Wesroona	Spring OSR	SpOSR	0	0	0	0	0	0	0	0	0	0.0220754	0	0.362912	0.0374348	0.0136711
a-0000382	1	Willi	Spring OSR	SpOSR	0.28607	0	0	0	0	0.0987543	0	0	0	1.11936	0.0230164	5.34272	0.25131	0.0211736
a-0000382	2	Willi	Spring OSR	SpOSR	0	0	0	0	0	0	0	0	0	0	0	3.95298	0.0709891	0.337495
a-0000382	3	Willi	Spring OSR	SpOSR	0.234596	0	0	0	0	0.0618117	0	0	0	0	0.0614334	4.65665	0.18545	0.166356
a-0000382	4	Willi	Spring OSR	SpOSR	0	0	0	0	0	0.201979	0	0	0	0	0	2.553	0.22515	0.197702
a-0000383	1	Ww 1286	Spring OSR	SpOSR	0	0	0	0	0	0	0	0	0	0.595714	0.0197995	0.281246	0.254886	2.55849
a-0000383	2	Ww 1286	Spring OSR	SpOSR	0	0	0	0	0	0	0	0	0	0	0	0.0225127	0	1.14398
a-0000383	3	Ww 1286	Spring OSR	SpOSR	0	0	0	0	0	0.0444733	0	0	0	0	0.271587	3.7861	0.221164	0.048891
a-0000383	4	Ww 1286	Spring OSR	SpOSR	0	0	0	0	0	0	0	0	0	0	0	0.329291	0.0399279	0.0215099
a-0000385	2	Ww1289	Spring OSR	SpOSR	4.25088	0	0	0	1.5957	0.256055	0.170284	3.34611	0	0	0.198487	2.44617	0.14831	0.0806574
a-0000385	3	Ww1289	Spring OSR	SpOSR	7.86881	0.123113	0	0	1.27266	0.626202	1.40331	6.61591	0	0.309055	0.167616	1.28373	0.0870728	0.0303363
a-0000385	4	Ww1289	Spring OSR	SpOSR	1.42832	0	0	0	1.20124	0.128341	0.232646	3.03518	0	0.150787	0	0.225209	0.0205485	0.0273194
a-0000386	1	Zachodni	Spring OSR	SpOSR	1.81648	0	0	0	0	0.0814328	0	0	0	4.88108	0.540887	0.408228	0.284254	1.15836
a-0000386	2	Zachodni	Spring OSR	SpOSR	0.291482	0	0	0	0.265955	0.119961	0	0	0	0	0.104491	1.02539	0.081808	0.560794
a-0000386	3	Zachodni	Spring OSR	SpOSR	0.79628	0	0	0	0.611224	0.0673578	0	0.772493	0	0	0.160149	2.40746	0.0761791	0
a-0000386	4	Zachodni	Spring OSR	SpOSR	1.26159	0	0	0	0.451743	0.215611	0.146351	1.37109	0	0.0960313	0	1.83023	0.0441834	0.0160539
a-0000387	1	Zairai Chousenshu	Spring OSR	SpOSR	0.324342	0	0	0	0	0	0	0	0	2.42372	0.0893611	0.527889	0.460008	1.97705
a-0000387	2	Zairai Chousenshu	Spring OSR	SpOSR	2.45838	0	0	0	0.405123	0.121466	0.325238	1.80396	0	0	0.0602159	0.310899	0.0220466	0.582091
a-0000387	3	Zairai Chousenshu	Spring OSR	SpOSR	4.01649	0	0.43328	0	0.210601	1.34714	0.847368	1.28072	0	0.442599	0.0479381	0.292905	0.0992578	0
a-0000387	4	Zairai Chousenshu	Spring OSR	SpOSR	1.34278	0	0	0	0.433769	0.114211	0.290189	1.58194	0	0.232179	0	0.518295	0.091464	0.135703
a-0000389	1	VIGE DH1	Swede	Swede	1.56182	0	0	0	0	0.587722	0	0	0	0.0265176	0.449161	0.751962	1.16163	2.52343
a-0000389	3	VIGE DH1	Swede	Swede	0	0	0	0.333514	1.01583	0.459099	0	0	0	0	0.108811	4.13263	0.292339	0.608781
a-0000389	4	VIGE DH1	Swede	Swede	0.844642	0	0	0.173983	0	0.357725	0.169619	0	0	0	0	1.20218	0.104887	0.332222
a-0000396	1	VOGESA	Swede	Swede	0.37054	0	0	0	0	0	0	0	0	0.141955	0	0.0826997	0.0997185	0.292935
a-0000396	4	VOGESA	Swede	Swede	0	0	0	0	0	0	0	0	0	0	0	1.18815	0.0934958	0.0560825
a-0000399	1	JAUNE A COLLET VERT	Swede	Swede	0.464804	0	0	0	0	0	0	0	0	1.47044	0.135359	0.374234	0.495747	1.34429
a-0000399	2	JAUNE A COLLET VERT	Swede	Swede	1.73558	0	0.136936	0	0.102703	0.018147	0.983993	0	0	0	0.202875	2.50131	0.322717	0.135514
a-0000399	3	JAUNE A COLLET VERT	Swede	Swede	4.91923	0	0.815533	0.0985772	0.148343	3.18087	0.249691	0.0822071	0	0.256143	0.452195	2.31706	0.412562	0.264034
a-0000399	4	JAUNE A COLLET VERT	Swede	Swede	1.12817	0	0	0	0.127333	0.368367	0.112037	0	0	0.148908	0	0.475826	0.0764137	0.233884
a-0000401	1	PIKE	Swede	Swede	0.669491	0	0	0	0	0	0	0	0	1.59971	0.0545636	0.216745	0.11737	0.737731
a-0000401	2	PIKE	Swede	Swede	6.14446	0	0.27239	0	0	0.369826	0	0	0	0	0.775705	9.63408	0.419454	0.891757
a-0000401	3	PIKE	Swede	Swede	11.3989	0	0	0	0.238298	0.758008	0	0.850997	0	0	1.04806	8.47882	0.425725	0.383686
a-0000401	4	PIKE	Swede	Swede	0.141272	0	0	0	0	0	0	0	0	0	0	0.763222	0.0482842	0.168728
a-0000402	1	SENSATION NZ	Swede	Swede	0.149625	0	0	0	0	0	0	0	0	0.82821	0	0.0822283	0.283674	0.662664
a-0000402	2	SENSATION NZ	Swede	Swede	1.64973	0	0.328697	0.0951548	0.173491	0.956612	0.0502452	0	0	0	0.216855	2.82792	0.272177	0.550815
a-0000402	3	SENSATION NZ	Swede	Swede	0.781459	0	0.0904132	0	0.169475	0.332295	0	0	0	0	0.0400096	1.18201	0.109725	0.252275
a-0000402	4	SENSATION NZ	Swede	Swede	0.393215	0	0	0	0.138519	0.132045	0	0	0	0.0551446	0	0.887709	0.0989358	0.195215
a-0000403	1	Wilhelmsburger	Swede	Swede	1.36069	0	0	0	0	0	0	0	0	0.987787	0	0.460162	0.140204	1.00888
a-0000403	2	Wilhelmsburger	Swede	Swede	11.6357	0	0.108247	0	0	0.0965076	0	0	0	0	0.0595308	2.77907	0.0856191	0.168971
a-0000403	3	Wilhelmsburger	Swede	Swede	23.7741	0	0.863382	0	0	0.187773	0.424511	0	0	0	0.359143	2.18981	0.12089	0.164009
a-0000403	4	Wilhelmsburger	Swede	Swede	7.34624	0	0	0	0	0.0758094	0.150155	0	0	0	0	1.39467	0.073696	0.223442
a-0000406	1	Altasweet	Swede	Swede	1.08204	0	0	0	0	0	0	0	0	0	0.0495711	0.0402915	0.121566	0.940098
a-0000406	2	Altasweet	Swede	Swede	15.154	0	0	0	0.0481699	0.117228	0	0	0	0	0.150608	2.99112	0.118297	0.157636
a-0000406	3	Altasweet	Swede	Swede	34.4198	0	0.54277	0	0	0.211831	0.735307	0	0	0	0.344636	4.04541	0.21833	0.270619
a-0000406	4	Altasweet	Swede	Swede	8.24685	0.222233	0	0	0	0	0.454952	0	0	0	0	0.828269	0.0324748	0.20723
a-0000409	1	Bangholm PT	Swede	Swede	0.32267	0	0	0	0	0	0	0	0	1.06554	0.0216328	0.426415	0.135287	1.81051
a-0000409	2	Bangholm PT	Swede	Swede	2.13004	0	0	0.307713	0.622299	1.34028	0	0	0	0	0.304512	1.63995	0.147369	0.365097
a-0000409	3	Bangholm PT	Swede	Swede	2.84634	0	0	0.207859	0.685151	3.11619	0.111531	0.333908	0	0	0.247692	2.04222	0.0766688	0.169747
a-0000409	4	Bangholm PT	Swede	Swede	2.34197	0	0	0	0.316309	1.00189	0.270783	0.422263	0	0.0573774	0.0636229	0.76385	0.0530494	0.111017
a-0000411	1	Britannia	Swede	Swede	0.217634	0	0	0	0	0	0	0	0	4.63718	0.35924	0.477726	0.356905	5.58108
a-0000411	3	Britannia	Swede	Swede	0.281151	0	0	0	0	0	0	0	0	0	0.151343	3.88167	0.151115	1.29489
a-0000411	4	Britannia	Swede	Swede	0	0	0	0	0	0	0	0	0	0	0	0.922402	0.0653317	0.536763
a-0000412	1	Conqueror Bronze Green Top	Swede	Swede	0.569285	0	0	0	0	0	0	0	0	0.360538	0	0.103162	0.0678921	1.51323
a-0000412	2	Conqueror Bronze Green Top	Swede	Swede	2.16603	0	0	0.403442	0.550045	0.495962	0	0.136347	0	0	0.169755	2.23324	0.0993806	0.465221
a-0000412	4	Conqueror Bronze Green Top	Swede	Swede	1.96823	0	0	0.184704	0.514196	0.460627	0.141201	0.180972	0	0.0635457	0	1.26349	0.110667	0.340983
a-0000414	1	Drummonds Purple Top	Swede	Swede	0.433385	0	0	0	0	0	0	0	0	0	0.0231587	0.085282	0.0964233	1.07487
a-0000414	2	Drummonds Purple Top	Swede	Swede	2.12074	0	0	0.184245	0.671915	0.498591	0.0705356	0.455704	0	0	0.141483	1.41749	0.0882817	0.0405924
a-0000414	3	Drummonds Purple Top	Swede	Swede	6.63718	0	0	0.512983	2.00284	2.74523	0.119388	0.869811	0	0	0.397648	2.00784	0.124523	0.0931822
a-0000414	4	Drummonds Purple Top	Swede	Swede	5.30773	0	0	0	1.05736	0.80047	0.211486	1.63755	0	0.0979634	0	3.17333	0.140657	0.125694
a-0000415	1	Essex Model	Swede	Swede	0	0	0	0.23079	0.528641	0.737351	0.0256066	0.449937	0	0	0	1.03346	0.0132594	0
a-0000415	2	Essex Model	Swede	Swede	0.945589	0	0	0.23594	0.372887	0	0	0	0	0	0.0207263	3.15505	0.0363776	0.333029
a-0000415	3	Essex Model	Swede	Swede	1.062	0	0	0.253122	0.149121	0.0857173	0	0	0	0	0	3.03267	0.0371995	0.415012
a-0000418	1	Parkside	Swede	Swede	0	0	0	0.309718	0.501323	1.19027	0	0.142816	0	0	0	3.21306	0.0566751	0.233178
a-0000418	2	Parkside	Swede	Swede	0.368012	0	0	0.144955	0.256895	0.0975865	0	0	0	0	0.0908967	1.97912	0.0339451	0.15104
a-0000418	4	Parkside	Swede	Swede	0	0	0	0	0	0	0	0	0	0.308502	0	0.227708	0.464052	6.30948
a-0000419	1	Peerless (Acme)	Swede	Swede	0	0	0	0.262305	0.420666	1.11114	3.40219	0	0	0	0	0.794988	0.0369233	0.0629903
a-0000419	2	Peerless (Acme)	Swede	Swede	1.56982	0	0	0.247969	0.574403	0.33409	0	0	0	0	0.0171801	0.815365	0.0727337	0.142184
a-0000419	3	Peerless (Acme)	Swede	Swede	6.03012	0	0	0.994614	1.21317	4.38969	0	0.167231	0	0	0.102902	2.10135	0.109421	0.137466
a-0000420	1	Purple Top	Swede	Swede	0	0	0	0.182321	0.305079	1.09043	0.0709826	0.131271	0	0	0.0775015	1.44693	0.0511952	0.105778
a-0000420	2	Purple Top	Swede	Swede	2.65457	0	0	0.387843	0.783395	0.886945	0	0	0	0	0.21237	4.99674	0.225435	0.575821
a-0000420	3	Purple Top	Swede	Swede	6.56453	0	0	0.536289	1.20318	3.41319	0	0.212895	0	0	0.503023	9.01858	0.357675	1.24708
a-0000420	4	Purple Top	Swede	Swede	0.606951	0	0	0	0	0.293028	0	0	0	4.38702	0.0334091	0.264656	0.422132	2.62354
a-0000421	1	Scotia	Swede	Swede	0	0	0	0.0479983	0	0	0	0	0	0	0	0.176482	0.0161984	0.0204296
a-0000421	2	Scotia	Swede	Swede	1.41633	0	0	0.0769133	0.154985	0	0	0	0	0	0.0434727	1.91718	0.0709307	0.269157
a-0000421	3	Scotia	Swede	Swede	1.06283	0	0	0.139313	0.169334	0	0	0	0	0	0.0219651	3.58585	0.0717854	0.354765
a-0000421	4	Scotia	Swede	Swede	0.299751	0	0	0	0	0	0	0	0	4.84273	0.0369276	0.197436	0.332077	2.79944
a-0000422	1	Tankard Bronze Top	Swede	Swede	0	0	0	0.0709431	0	2.84858	0.467381	0.625792	0	0.193641	0.0192598	0.778025	0	0.284947
a-0000422	2	Tankard Bronze Top	Swede	Swede	4.09678	0	0	0.161128	0.753439	1.73991	0.275607	0.845958	0	0	0.052529	1.49872	0.0245726	0.0348537
a-0000422	3	Tankard Bronze Top	Swede	Swede	13.8892	0	0	0.273977	1.36647	3.47501	0.964558	1.59303	0	0.285133	0.229972	1.74255	0.04428	0.182038
a-0000423	1	The Bell	Swede	Swede	0	0	0.348336	0	0.114452	0	0	0	0	0	0	0.26285	0.029674	0.076141
a-0000423	2	The Bell	Swede	Swede	4.36093	0	0.580313	0.176822	0.302738	0.0497325	0.108824	5.93844	0	0.187687	0.152084	1.52021	0.147164	0.44473
a-0000423	3	The Bell	Swede	Swede	6.94145	0	0	0.545717	0.206549	0.316941	0.536203	0	0	0.149029	0.194518	1.32868	0.136495	0.206224
a-0000424	1	Tina	Swede	Swede	0	0	0	0.0916288	0.188367	0	0.231648	0	0	0	0	0.711521	0.0438708	0.667173
a-0000424	2	Tina	Swede	Swede	4.82081	0	0	0.18162	0.336927	0	0.295057	0.0693276	0	0	0.0398799	2.07159	0.0861548	0.776081
a-0000424	3	Tina	Swede	Swede	7.28151	0	0	0.173993	0	0.329671	0.973596	0	0	0.126856	0.126447	1.28349	0.0929167	0.441074
a-0000426	1	YORK	Swede	Swede	0	0	0	0	0.21595	0	0.271181	0	0	0	0.0554267	2.0235	0.0607492	0.458899
a-0000426	2	YORK	Swede	Swede	1.66455	0	0	0.309448	0.587946	0	0	0	0	0	0.0847781	3.54799	0.223575	0.802862
a-0000431	1	Brandhaug	Swede	Swede	1.54564	0	0	0.246657	0.470531	0.612277	0	0	0	0	0.0333202	1.79908	0.0726467	0.337241
a-0000431	2	Brandhaug	Swede	Swede	1.78443	0	0	0.248441	0.611149	0.735809	0	0	0	0	0.0490887	1.85346	0.0656872	0.343804
a-0000431	3	Brandhaug	Swede	Swede	0	0	0	0.343327	0.588821	0.842548	0	0	0	0	0.0319627	1.48985	0.0880167	0.883273
a-0000431	4	Brandhaug	Swede	Swede	0.455616	0	0	0	0	0	0	0	0	0.44659	0.0604114	0.430111	0.605646	7.80807
a-0000433	1	Laugabolsrofa	Swede	Swede	9.16279	0	0	0	0	0	0	0	0	0	0	2.40377	0.336339	1.47124
a-0000433	2	Laugabolsrofa	Swede	Swede	1.35015	0	0.12315	0.201392	0.404472	0	0	0	0	0	0.0131987	0.275333	0.104328	0.248108
a-0000433	3	Laugabolsrofa	Swede	Swede	5.38039	0	0.514062	0.654812	1.3025	0	0	0	0	0	0.0526883	3.4479	0.329014	1.62467
a-0000433	4	Laugabolsrofa	Swede	Swede	0.39245	0	0	0	0	0	0.0760413	0	0	1.26361	0.0412529	0.552529	0.649131	5.08622
a-0000435	1	Rotabaggeue	Swede	Swede	0	0	0	0	0	0	0	0.176667	0	0	0.056371	2.43723	0.104566	0
a-0000435	2	Rotabaggeue	Swede	Swede	0	0	0	0	0	0	0	0	0	0	0.0223965	0.870098	0.0493276	0
a-0000435	3	Rotabaggeue	Swede	Swede	1.04868	0	0	0.310352	0.577104	0.422603	0	0	0	0	0.112156	2.56004	0.101761	0.15747
a-0000435	4	Rotabaggeue	Swede	Swede	0	0	0	0	0	0	0	0	0	2.1109	0.0729058	0.386349	0.456517	3.5981
a-0000439	1	Kalfafellsrofa	Swede	Swede	3.2939	0	0.197217	0.303131	0.700322	2.10826	0.105013	0	0	0	0.13495	1.68361	0.190947	1.29672
a-0000439	2	Kalfafellsrofa	Swede	Swede	2.30424	0	0	0.109964	0.49102	0.934172	0	0.161639	0	0	0.0700748	1.23237	0.0311395	0.11318
a-0000440	1	Magres Pajberg	Swede	Swede	1.78203	0	0	0.165604	0.364745	0.569265	0	0.112666	0	0	0	2.89689	0.1028	0
a-0000440	2	Magres Pajberg	Swede	Swede	2.7478	0	0	0.120567	0.489784	0.837856	0.159971	0.269375	0	0	0.109364	2.5907	0.125963	0.276776
a-0000440	3	Magres Pajberg	Swede	Swede	5.07674	0	0	0.145579	0.55546	1.82558	1.09116	0.376024	0	0	0.411573	5.15499	0.269385	0.355681
a-0000442	1	Troendersk Kvithamar	Swede	Swede	0.916661	0	0	0.185439	0.19963	0	0	0	0	0	0	3.70198	0.332477	0.460033
a-0000442	2	Troendersk Kvithamar	Swede	Swede	0.450937	0	0	0	0	0.0734555	0	0	0	0	0.0469986	2.06234	0.111857	0.191472
a-0000497	1	Cabernet	Winter OSR	WOSR	2.49057	0	0	0	0.298565	0.256439	2.00848	4.10381	0	0.109275	0.061366	1.4063	0.0909104	0.0564536
a-0000497	2	Cabernet	Winter OSR	WOSR	0	0	0	0	0	0	0	0	0	0	0.0134639	1.19949	0.0107334	0.124426
a-0000497	3	Cabernet	Winter OSR	WOSR	0	0	0	0	0	0	0	0	0	0	0	2.62367	0.0283804	0.0917782
a-0000497	4	Cabernet	Winter OSR	WOSR	0	0	0	0	0	0	0	0	0	0	0	0.499289	0.0578581	0.0231065
a-0000498	1	Cabriolet	Winter OSR	WOSR	0	0	0	0	0	0	0	0	0	0	0.0275069	0.391942	0.0204431	0
a-0000498	2	Cabriolet	Winter OSR	WOSR	0.854135	0	0	0	0.066573	0.0997555	0.511536	0.907408	0	0	0.0286271	0.273185	0.066981	0.0349457
a-0000498	3	Cabriolet	Winter OSR	WOSR	0.347579	0	0	0	0.0677504	0.186828	0.132508	0.323078	0	0	0.0298299	0.565518	0.0686292	0.366579
a-0000498	4	Cabriolet	Winter OSR	WOSR	0.220104	0	0	0	0.1164	0.0334054	0.126985	0.59038	0.0338731	0.0793044	0	0.324597	0.0429544	0.0743986
a-0000499	1	Castille	Winter OSR	WOSR	0	0	0	0	0	0	0	0	0	0	0.0399846	0.871175	0.0596139	0
a-0000499	2	Castille	Winter OSR	WOSR	0.248622	0	0	0	0.0613989	0.076566	0	0.353594	0	0	0.0598794	0.415079	0.0771566	0.0266193
a-0000499	3	Castille	Winter OSR	WOSR	3.60924	0	0	0	0.209304	1.6201	2.46869	2.02399	0	0.26011	0.123777	0.886846	0.0382815	0.116119
a-0000499	4	Castille	Winter OSR	WOSR	1.7341	0	0	0	0.150173	0.129224	1.04182	1.95286	0	0.18707	0	0.489246	0.0347878	0.0768508
a-0000500	1	Catana	Winter OSR	WOSR	8.1726	0	0	0	0.0915264	0.44137	6.76873	5.66368	0	0.620929	0.226256	2.14317	0.210481	0
a-0000500	2	Catana	Winter OSR	WOSR	0.391299	0	0	0.120751	0.307424	0.157922	0	0.387495	0	0	0.0196544	1.41836	0.0675896	0.412418
a-0000500	3	Catana	Winter OSR	WOSR	2.55008	0	0	0	0.0971436	0.156888	2.46944	2.20444	0	0.174157	0.0916098	0.745398	0.0373701	0.0473975
a-0000500	4	Catana	Winter OSR	WOSR	0.541393	0	0	0	0.116198	0	0.454755	1.03656	0	0.0848229	0	0.253288	0.0376042	0.017234
a-0000501	1	Chuanyou 2	Exotics Semiwinter OSR	Semiwinter OSR	2.54897	0	0	0.0883961	0.628049	0.224474	0.321693	1.49048	0	0.148069	0.032449	1.69898	0.0295472	0.26153
a-0000501	2	Chuanyou 2	Exotics Semiwinter OSR	Semiwinter OSR	0.0809099	0	0	0	0.0404967	0.0642892	0	0	0	0	0.0291012	0.520994	0.0274978	0.0140518
a-0000501	3	Chuanyou 2	Exotics Semiwinter OSR	Semiwinter OSR	7.89434	0	0	0.147136	0.682141	2.2245	0.609239	1.49373	0	0.185781	0.0300552	1.59267	0.0402921	0.463642
a-0000501	4	Chuanyou 2	Exotics Semiwinter OSR	Semiwinter OSR	2.45605	0	0	0	0.465705	0.387715	0.149843	0.805404	0	0.144028	0	2.60969	0.13368	0.981617
a-0000505	1	Huron x Navajo	Winter OSR	WOSR	3.6304	0	0	0	0.67557	0.466125	0.595605	2.91	0	0.157903	0.0750583	1.11827	0.102657	0
a-0000505	2	Huron x Navajo	Winter OSR	WOSR	0.975697	0	0	0	0.359231	0.221897	0.175018	0.832064	0	0	0.076531	0.73877	0.0822962	0.0305982
a-0000505	3	Huron x Navajo	Winter OSR	WOSR	0	0	0	0	0	0	0	0	0	0	0.0154821	0.467027	0.0614538	0.120362
a-0000505	4	Huron x Navajo	Winter OSR	WOSR	0.078969	0	0	0	0	0	0	0	0	0	0	0.53902	0.0894302	0.0534305
a-0000508	1	Ningyou 7	Exotics Semiwinter OSR	Semiwinter OSR	0	0	0	0	0	0	0	0	0	0	0.0739904	0.261694	0.0397865	0.130879
a-0000508	2	Ningyou 7	Exotics Semiwinter OSR	Semiwinter OSR	0.256962	0	0	0	0	0.093248	0.125259	0.127032	0	0	0.032846	1.31855	0.0677365	0.735768
a-0000508	3	Ningyou 7	Exotics Semiwinter OSR	Semiwinter OSR	0.607103	0	0	0	0	0.177104	0.25979	0.23457	0	0	0	1.30978	0.0437153	1.0754
a-0000508	4	Ningyou 7	Exotics Semiwinter OSR	Semiwinter OSR	1.39637	0	0	0	0.145749	0.810465	1.62583	0.536043	0	0.228811	0	1.58028	0.0669773	0.448412
a-0000510	1	POH 285, Bolko	Winter OSR	WOSR	0	0	0	0	0	0	0	0	0	0	0.0834322	2.51823	0.131134	0
a-0000510	2	POH 285, Bolko	Winter OSR	WOSR	0	0	0	0	0	0	0	0	0	0	0.0524687	3.00287	0.0889928	0.0222286
a-0000510	3	POH 285, Bolko	Winter OSR	WOSR	0	0	0	0	0	0	0	0	0	0	0.108089	2.98496	0.0864924	0.0937261
a-0000510	4	POH 285, Bolko	Winter OSR	WOSR	0	0	0	0	0	0	0	0	0	0.0406155	0	0.940161	0.0776842	0.0526336
a-0000511	1	Quinta	Winter OSR	WOSR	15.0851	0	0	0	1.93818	6.61312	0.904981	5.27231	0	0.485867	0.279826	6.85466	0.422725	0.182177
a-0000511	2	Quinta	Winter OSR	WOSR	6.3055	0	0	0	3.20665	2.08202	0.345712	5.23223	0	0	0.113449	1.82302	0.167543	0.0286856
a-0000511	3	Quinta	Winter OSR	WOSR	10.4277	0	0.0705234	0	1.64348	3.38242	0.679656	4.94508	0	0.44339	0.062091	1.87518	0.108474	0.118174
a-0000511	4	Quinta	Winter OSR	WOSR	1.13759	0	0	0	0.90454	0.275709	0	0.485287	0	0.103414	0	2.02925	0.107707	0.0675572
a-0000512	1	Rocket	Winter OSR	WOSR	2.62717	0	0	0	0.222536	0.121979	0.637995	2.32996	0	0.289328	0.086716	1.89429	0.218837	0.0345154
a-0000512	2	Rocket	Winter OSR	WOSR	0.343133	0	0	0	0.184011	0.119935	0.0933137	0.683362	0	0	0.0271118	0.805573	0.0649464	0
a-0000512	3	Rocket	Winter OSR	WOSR	3.03086	0	0	0	0.127159	0.164998	1.3634	3.24355	0	0.180078	0.0852673	0.949852	0.0671874	0.0323081
a-0000512	4	Rocket	Winter OSR	WOSR	0	0	0	0	0	0	0	0	0	0	0	0.633124	0.0939952	0.039564
a-0000514	1	Shengliyoucai	Exotics Semiwinter OSR	Semiwinter OSR	0.253509	0	0	0	0	0.0786085	0.14498	0.0764721	0	0.127731	0.120304	1.53651	0.193336	0.0913574
a-0000514	2	Shengliyoucai	Exotics Semiwinter OSR	Semiwinter OSR	0.107941	0	0	0	0	0	0	0.137488	0	0	0.0650097	1.07871	0.0783452	0.251245
a-0000514	3	Shengliyoucai	Exotics Semiwinter OSR	Semiwinter OSR	2.24233	0	0	0	0.697387	0.15464	0.62433	3.99016	0	0.191617	0.0478063	0.829347	0.0599755	0.119648
a-0000514	4	Shengliyoucai	Exotics Semiwinter OSR	Semiwinter OSR	0.450426	0	0	0	0.1112	0	0.0708195	0.452764	0	0.0666825	0	1.04365	0.119712	0.0597183
a-0000517	2	Xiangyou 15	Exotics Semiwinter OSR	Semiwinter OSR	0.323955	0	0	0	0	0.0995377	0.133163	0	0	0	0.130261	2.25741	0.222019	0.15904
a-0000517	3	Xiangyou 15	Exotics Semiwinter OSR	Semiwinter OSR	0.506081	0	0	0	0	0.15407	0.352977	0	0	0	0.126573	1.14002	0.0452878	0.0945902
a-0000517	4	Xiangyou 15	Exotics Semiwinter OSR	Semiwinter OSR	0.232654	0	0	0	0	0	0.160116	0.0678757	0	0.0813841	0	1.07562	0.102289	0.0788581
a-0000518	1	Zhongshuang II	Exotics Semiwinter OSR	Semiwinter OSR	0	0	0	0	0	0.0612407	0	0	0	0	0.018574	0.578386	0.140406	0.322974
a-0000518	2	Zhongshuang II	Exotics Semiwinter OSR	Semiwinter OSR	1.51563	0	0	0	0	0.764255	0.711751	0.425179	0	0	0.0915649	1.22567	0.204947	0.0902053
a-0000518	3	Zhongshuang II	Exotics Semiwinter OSR	Semiwinter OSR	0	0	0	0	0	0	0	0	0	0	0.0493089	1.18518	0.133125	0.185774
a-0000518	4	Zhongshuang II	Exotics Semiwinter OSR	Semiwinter OSR	0	0	0	0	0	0	0	0	0	0	0	0.303646	0.0636923	0.283438
a-0000521	1	Cracker-531	Winter OSR	WOSR	1.27021	0	0	0	0.143331	0.34954	0.117908	0.877252	0	0.22129	0.116206	1.46184	0.0861614	0.0500915
a-0000521	3	Cracker-531	Winter OSR	WOSR	0.239718	0	0	0	0	0.0712469	0	0.122921	0	0	0	0.397492	0.0221677	0.036242
a-0000521	4	Cracker-531	Winter OSR	WOSR	0.161762	0	0	0	0.0826562	0	0.109273	0.234649	0	0.0266175	0	0.532945	0.102691	0.0528392
a-0000519	1	Bronze-535	Winter OSR	WOSR	4.06519	0	0	0	0.257526	0.25557	1.06079	2.18484	0	0.259252	0.052959	0.340464	0.0508325	0.0207224
a-0000519	2	Bronze-535	Winter OSR	WOSR	5.01743	0	0	0	0.313314	0.277683	1.62954	2.76734	0	0	0.0766089	0.300822	0.109955	0.0906975
a-0000519	3	Bronze-535	Winter OSR	WOSR	0	0	0	0	0	0.107586	0	0.0726927	0	0	0	0.364896	0.0500611	0
a-0000519	4	Bronze-535	Winter OSR	WOSR	0.381401	0	0	0	0.0799605	0	0.20085	0.569684	0	0.0780668	0	0.10934	0.0256277	0.0240535

## Sheet: Root_raw data
Appendix 1. Raw glucosinolate data in the roots of 288 B. napus accessions in this study.
					GSL concentration (µmol/g)
York accession_id	Replicate number	Cultivar name	Crop type description with accession	Crop type for cladogram	Aliphatic GSL									Aro GSL	Indole GSLs
					Progoitrin	Glucoraphanin	Glucoraphenin	Glucoputranjivin	Gluconapoleiferin	Glucoalyssin	Gluconapin	Glucobrassicanapin	Glucoerucin	Gluconasturtin	4-Hydroxybrassicin	Glucobrassicin	4-Methoxyglucobrassicin	Neoglucobrassicin
a-0000003	2	Robust	Modern winter OSR	WOSR	0.24636	0	0	0	0	0	0	0	0	1.30932	0.28763	0.395396	1.13519	1.10917
a-0000003	3	Robust	Modern winter OSR	WOSR	0	0	0	0	0	0	0	0	0	1.53319	0.0611106	0.213939	0.608774	1.69724
a-0000003	4	Robust	Modern winter OSR	WOSR	0.774452	0	0	0	0	0	0.213152	0	0	2.12322	0	0.110505	0.288729	1.25575
a-0000004	1	Alaska	Modern winter OSR	WOSR	0	0	0	0	0	0	0	0	0	0.467171	0.928174	0.655985	1.67726	3.50826
a-0000004	2	Alaska	Modern winter OSR	WOSR	0	0	0	0	0	0	0	0	0	1.80975	0.127537	0.612705	0.756891	1.36321
a-0000004	3	Alaska	Modern winter OSR	WOSR	0	0	0	0	0	0	0	0	0	0.836345	0.150162	0.625063	0.767366	1.33409
a-0000004	4	Alaska	Modern winter OSR	WOSR	0.395559	0	0	0	0	0	0	0	0	3.45448	0.0112136	0.171734	0.253192	1.09834
a-0000005	1	Pirola	Modern winter OSR	WOSR	0.919522	0	0	0	0	0	0	0	0	4.4856	0.633267	0.819518	1.16921	1.15795
a-0000005	2	Pirola	Modern winter OSR	WOSR	0	0	0	0	0	0	0	0	0	1.77454	0.182907	0.39628	0.805203	1.86754
a-0000005	3	Pirola	Modern winter OSR	WOSR	0	0	0	0	0	0	0	0	0	0	0.0981731	0.420556	0.514106	2.11722
a-0000005	4	Pirola	Modern winter OSR	WOSR	0	0	0	0	0	0	0	0	0	2.86059	0.0330007	0.172421	0.29202	1.90872
a-0000008	1	Allure	Modern winter OSR	WOSR	0	0	0	0	0	0	0	0	0	3.94705	0.498371	0.435308	1.33774	1.96261
a-0000008	2	Allure	Modern winter OSR	WOSR	0	0	0	0	0	0	0	0	0	0.580513	0.10922	0.310606	0.72515	1.73512
a-0000008	3	Allure	Modern winter OSR	WOSR	0	0	0	0	0	0	0	0	0	0.482384	0.137569	0.599242	0.645972	2.03892
a-0000008	4	Allure	Modern winter OSR	WOSR	0.159465	0	0	0	0	0	0	0	0	3.88119	0	0.213973	0.301331	1.36591
a-0000009	2	Agalon	Modern winter OSR	WOSR	1.13835	0	0	0	0	0	0	0	0	4.75843	0.578196	0.682441	1.35957	2.58683
a-0000009	3	Agalon	Modern winter OSR	WOSR	0	0	0	0	0	0	0	0	0	0.2564	0.02905	0.163237	0.447169	3.0556
a-0000009	4	Agalon	Modern winter OSR	WOSR	0.483116	0	0	0	0	0	0.139489	0.100623	0	0.288353	0	0.0941923	1.43553	1.08779
a-0000014	1	Rodeo	Modern winter OSR	WOSR	0	0	0	0	0	0	0	0	0	0.900763	0.696788	0.722589	1.78441	3.14891
a-0000014	2	Rodeo	Modern winter OSR	WOSR	0.304308	0	0	0	0	0	0	0	0	1.16934	0.234402	0.314943	0.995012	1.01743
a-0000014	3	Rodeo	Modern winter OSR	WOSR	0	0	0	0	0	0	0	0	0	0.162684	0.0254739	0.151652	0.265934	1.12166
a-0000014	4	Rodeo	Modern winter OSR	WOSR	0.298933	0	0	0	0	0	0.0942556	0.157179	0	2.98018	0	0.0719572	0.209651	0.416221
a-0000018	1	Montego	Modern winter OSR	WOSR	0.374724	0	0	0	0	0	0	0	0	1.58649	0.43468	0.168643	0.908487	0.452752
a-0000018	2	Montego	Modern winter OSR	WOSR	0.348864	0	0	0	0	0	0	0	0	0.619213	0.127731	0.545646	0.882066	1.28181
a-0000018	3	Montego	Modern winter OSR	WOSR	0	0	0	0	0	0	0	0	0	0.211619	0.140985	0.749255	0.852193	1.91842
a-0000018	4	Montego	Modern winter OSR	WOSR	0.402301	0	0	0	0	0	0.0804686	0.135122	0	1.88071	0.0308248	0.203823	0.362839	1.11143
a-0000020	1	Pacific	Modern winter OSR	WOSR	0	0	0	0	0	0	0	0	0	1.51024	0.660078	0.652551	1.21751	5.31042
a-0000020	2	Pacific	Modern winter OSR	WOSR	0.383692	0	0	0	0	0	0	0	0	0.95909	0.5234	1.0218	1.44008	2.25556
a-0000020	3	Pacific	Modern winter OSR	WOSR	0	0	0	0	0	0	0	0	0	1.19869	0.1261	0.698489	0.631887	2.42825
a-0000020	4	Pacific	Modern winter OSR	WOSR	0.452908	0	0	0	0	0	0	0	0	2.09351	0	0.141903	0.270689	1.12689
a-0000022	1	Missouri	Modern winter OSR	WOSR	0.252634	0	0	0	0	0	0	0	0	1.3186	0.601887	0.728822	1.30777	3.06698
a-0000022	3	Missouri	Modern winter OSR	WOSR	0	0	0	0	0	0	0	0	0	0.329596	0	0.149622	0.219658	2.57311
a-0000022	4	Missouri	Modern winter OSR	WOSR	0	0	0	0	0	0	0	0	0	1.69698	0	0.128425	0.254632	1.64151
a-0000023	1	Manitoba	Modern winter OSR	WOSR	0.620823	0	0	0	0	0	0	0	0	5.02715	1.37492	0.846285	1.83295	2.50899
a-0000023	2	Manitoba	Modern winter OSR	WOSR	0.406792	0	0	0	0	0	0	0	0	2.79831	0.338848	0.958702	0.86075	2.75214
a-0000023	3	Manitoba	Modern winter OSR	WOSR	0	0	0	0	0	0	0	0	0	0.301464	0.0210818	0.324191	0.305966	1.93447
a-0000023	4	Manitoba	Modern winter OSR	WOSR	0.306731	0	0	0	0	0	0	0.107051	0	3.9799	0	0.172435	0.236818	1.1758
a-0000024	1	Ladoga	Modern winter OSR	WOSR	0	0	0	0	0	0	0	0	0	1.81825	0.125189	0.325259	0.272828	0.883382
a-0000024	2	Ladoga	Modern winter OSR	WOSR	0.25439	0	0	0	0	0	0	0	0	0.718327	0.142226	0.303974	0.529592	1.20726
a-0000024	3	Ladoga	Modern winter OSR	WOSR	0	0	0	0	0	0	0	0	0	0.459707	0.0366683	0.168596	0.199128	1.3785
a-0000024	4	Ladoga	Modern winter OSR	WOSR	0.262109	0	0	0	0	0	0	0	0	2.58674	0.0768994	0.195928	0.41672	2.07669
a-0000025	2	Atlantic	Modern winter OSR	WOSR	0.327424	0	0	0	0	0	0	0	0	2.73512	0.126596	0.4307	0.449566	1.89988
a-0000025	3	Atlantic	Modern winter OSR	WOSR	0	0	0	0	0	0	0	0	0	1.48326	0.0384934	0.361715	0.319951	1.69142
a-0000025	4	Atlantic	Modern winter OSR	WOSR	0	0	0	0	0	0	0	0	0	2.47601	0.0367476	0.138488	0.236018	1.28986
a-0000026	1	Cooper	Modern winter OSR	WOSR	0	0	0	0	0	0	0	0	0	2.0734	0.207141	0.212421	0.727413	2.57666
a-0000026	2	Cooper	Modern winter OSR	WOSR	0	0	0	0	0	0	0	0	0	1.06592	0.0463853	0.238149	0.474089	1.68651
a-0000026	3	Cooper	Modern winter OSR	WOSR	0	0	0	0	0	0	0	0	0	0.181702	0.0367255	0.0937556	0.324862	1.1971
a-0000026	4	Cooper	Modern winter OSR	WOSR	0.225918	0	0	0	0	0	0	0	0	2.27181	0.0244035	0.12429	0.407712	2.06427
a-0000027	1	Licapo	Modern winter OSR	WOSR	0	0	0	0	0	0	0	0	0	1.15079	0.100316	0.126337	0.493711	0.839065
a-0000027	2	Licapo	Modern winter OSR	WOSR	0.203664	0	0	0	0	0	0	0	0	3.84202	0.27441	0.489281	0.91353	2.42706
a-0000027	3	Licapo	Modern winter OSR	WOSR	0	0	0	0	0	0	0	0	0	0.412022	0.0420245	0.232797	0.353452	1.71792
a-0000027	4	Licapo	Modern winter OSR	WOSR	0.194568	0	0	0	0	0	0	0	0	3.57335	0.0237763	0.117615	0.236878	1.10737
a-0000028	1	Capitol	Modern winter OSR	WOSR	0	0	0	0	0	0	0	0	0	1.12919	0.0560007	0.118596	0.241647	0.636148
a-0000028	2	Capitol	Modern winter OSR	WOSR	0	0	0	0	0	0	0	0	0	1.03696	0.0319344	0.131353	0.354842	2.46714
a-0000028	3	Capitol	Modern winter OSR	WOSR	0	0	0	0	0	0	0	0	0	1.50873	0.0160064	0.219535	0.227489	1.68601
a-0000028	4	Capitol	Modern winter OSR	WOSR	0.506698	0	0	0	0	0.0463541	0.185608	0.167722	0	6.03907	0.0298293	0.128917	0.219128	0.826178
a-0000029	1	Idol	Modern winter OSR	WOSR	0	0	0	0	0	0	0	0	0	1.43365	0.942063	0.674402	1.62805	4.2645
a-0000029	2	Idol	Modern winter OSR	WOSR	0	0	0	0	0	0	0	0	0	2.5145	0.309223	1.03634	0.948197	4.02864
a-0000029	3	Idol	Modern winter OSR	WOSR	0	0	0	0	0	0	0	0	0	1.20633	0.350442	0.876975	1.02681	0
a-0000029	4	Idol	Modern winter OSR	WOSR	0.468643	0	0	0	0	0.0792357	0	0	0	0.6773	0	0.237208	0.280791	1.34159
a-0000030	1	Vivol	Modern winter OSR	WOSR	0	0	0	0	0	0	0	0	0	0.291066	0.0823227	0.215315	0.602101	1.95933
a-0000030	2	Vivol	Modern winter OSR	WOSR	0.908866	0	0	0	0	0	0	0	0	0.364349	0.157531	0.607613	0.787202	1.91212
a-0000030	3	Vivol	Modern winter OSR	WOSR	0	0	0	0	0	0	0	0	0	1.37687	0	0.275796	0.416172	1.04737
a-0000030	4	Vivol	Modern winter OSR	WOSR	0.395004	0	0	0	0	0.0598685	0	0	0	0.303899	0	0.0908749	0.326091	0.737888
a-0000031	1	BRISTOL	Modern winter OSR	WOSR	0	0	0	0	0	0	0	0	0	0	1.05244	0.897494	1.42815	2.82423
a-0000031	2	BRISTOL	Modern winter OSR	WOSR	0.187347	0	0	0	0	0	0	0	0	0	0.604499	1.63091	1.16968	3.61662
a-0000031	3	BRISTOL	Modern winter OSR	WOSR	0	0	0	0	0	0	0	0	0	0	0	0.262538	0.107998	1.43073
a-0000031	4	BRISTOL	Modern winter OSR	WOSR	0	0	0	0	0	0.112233	0	0	0	1.46768	0.0517633	0.133482	0.402145	0.993412
a-0000033	1	Lisabeth	Modern winter OSR	WOSR	0	0	0	0	0	0	0	0	0	1.88783	0.710074	0.484169	1.42576	2.14389
a-0000033	2	Lisabeth	Modern winter OSR	WOSR	0.887823	0	0	0	0	0	0	0	0	2.96971	0.352597	0.693783	0.899425	2.09237
a-0000033	3	Lisabeth	Modern winter OSR	WOSR	0	0	0	0	0	0	0	0	0	1.59612	0.129855	0.655721	0.686206	0.929886
a-0000033	4	Lisabeth	Modern winter OSR	WOSR	0.279508	0	0	0	0	0	0	0	0	0.587843	0	0.065451	0.257255	0.34268
a-0000034	1	Lipid	Modern winter OSR	WOSR	0	0	0	0	0	0	0	0	1.35356	10.7352	0.751242	0.382571	1.18097	1.36937
a-0000034	2	Lipid	Modern winter OSR	WOSR	0.240475	0	0	0	0	0	0	0	0	5.62833	0.132064	0.881421	0.750652	4.15442
a-0000034	3	Lipid	Modern winter OSR	WOSR	0	0	0	0	0	0	0	0	0	0	0	0.280749	0.308521	3.12156
a-0000036	1	Lisek	Modern winter OSR	WOSR	0	0	0	0	0	0	0	0	0	0.829719	0.511407	0.446895	0.758648	2.12581
a-0000036	2	Lisek	Modern winter OSR	WOSR	0.35892	0	0	0	0	0	0	0	0	0.30958	0	0.162054	0.217228	0.944808
a-0000036	3	Lisek	Modern winter OSR	WOSR	0.112495	0	0	0	0	0	0	0	0	0	0.0317682	0.463558	0.151152	0.852684
a-0000036	4	Lisek	Modern winter OSR	WOSR	0	0	0	0	0	0	0	0	0	0.869427	0	0.0569926	0.239124	0.822042
a-0000037	1	Contact	Modern winter OSR	WOSR	0.708961	0	0	0	0	0	0	0	0	2.12011	1.10866	2.06394	1.8349	1.60578
a-0000037	2	Contact	Modern winter OSR	WOSR	1.42718	0	0	0	0	0	0	0	0	3.47106	0.274339	1.99704	0.803489	1.11271
a-0000037	3	Contact	Modern winter OSR	WOSR	0.167419	0	0	0	0	0	0	0	0	4.22833	0.0707397	1.25415	0.589196	0.933522
a-0000037	4	Contact	Modern winter OSR	WOSR	0.980767	0	0	0	0	0	0	0	0	1.28675	0	0.447251	0.58321	0.80099
a-0000038	1	Lion	Modern winter OSR	WOSR	0	0	0	0	0	0	0	0	0	1.57872	1.08748	2.01896	1.57191	2.25759
a-0000038	2	Lion	Modern winter OSR	WOSR	0.135054	0	0	0	0	0	0	0	0	0	0.365848	2.32627	0.877857	3.1902
a-0000038	3	Lion	Modern winter OSR	WOSR	0	0	0	0	0	0	0	0	0	0	0.090758	0.87192	0.318446	1.50138
a-0000038	4	Lion	Modern winter OSR	WOSR	0	0	0	0	0	0	0	0	0	0.422487	0	0.541843	0.496837	1.34782
a-0000040	1	Apex	Modern winter OSR	WOSR	0	0	0	0	0	0	0	0	0	2.36568	0.907958	0.618287	1.53618	3.58875
a-0000040	2	Apex	Modern winter OSR	WOSR	0.0985159	0	0	0	0	0	0	0	0	1.94429	0.183536	0.706826	0.617506	2.32188
a-0000040	3	Apex	Modern winter OSR	WOSR	0	0	0	0	0	0	0	0	0	0.491447	0	0.260236	0.205914	1.03823
a-0000040	4	Apex	Modern winter OSR	WOSR	0.465001	0	0	0	0	0	0	0	0	3.79516	0	0.171568	0.185681	1.48313
a-0000042	1	Magnum	Modern winter OSR	WOSR	0.253142	0	0	0	0	0	0	0	0	6.30651	0.742209	0.724781	2.86717	5.83364
a-0000042	2	Magnum	Modern winter OSR	WOSR	0.18736	0	0	0	0	0	0	0	0	2.30314	0.0810095	0.67078	0.674221	3.62671
a-0000042	3	Magnum	Modern winter OSR	WOSR	0	0	0	0	0	0	0	0	0	0.455283	0	0.175137	0.182562	1.1735
a-0000042	4	Magnum	Modern winter OSR	WOSR	0.638193	0	0	0	0	0	0	0	0	4.66512	0	0.21859	0.410229	2.23376
a-0000044	2	Laser	Modern winter OSR	WOSR	0	0	0	0	0	0	0	0	0	1.92476	0	0.222694	0.691887	3.3735
a-0000044	3	Laser	Modern winter OSR	WOSR	0	0	0	0	0	0	0	0	0	1.04338	0	0.0936111	0.237321	0.968131
a-0000044	4	Laser	Modern winter OSR	WOSR	0.354382	0	0	0	0	0	0	0	0	4.69791	0	0.0888277	0.524573	0.57029
a-0000045	1	Fortis	Modern winter OSR	WOSR	0	0	0	0	0	0	0	0	0	1.93343	0.916316	0.637173	1.49481	1.87155
a-0000045	2	Fortis	Modern winter OSR	WOSR	0	0	0	0	0	0	0	0	0	0	0	0	0	0.443931
a-0000045	3	Fortis	Modern winter OSR	WOSR	0	0	0	0	0	0	0	0	0	0.660978	0	0.204721	0.257746	0.802115
a-0000045	4	Fortis	Modern winter OSR	WOSR	0.300033	0	0	0	0	0	0	0	0	6.89164	0	0.142238	0.274344	0.642868
a-0000048	1	NK Bravour	Modern winter OSR	WOSR	0	0	0	0	0	0	0	0	0	7.12929	1.81499	1.12077	2.43265	7.82849
a-0000048	2	NK Bravour	Modern winter OSR	WOSR	0	0	0	0	0	0	0	0	0	0	0	1.18478	0.514314	4.50292
a-0000048	3	NK Bravour	Modern winter OSR	WOSR	0	0	0	0	0	0	0	0	0	0.242258	0	0.111633	0.138853	0.953687
a-0000048	4	NK Bravour	Modern winter OSR	WOSR	0.550341	0	0	0	0	0	0	0	0	9.09734	0	0.403296	0.393302	4.42431
a-0000049	2	NK Fair	Modern winter OSR	WOSR	0.129381	0	0	0	0	0	0	0	0	5.52125	0.316797	0.95379	0.81211	3.3092
a-0000049	3	NK Fair	Modern winter OSR	WOSR	0	0	0	0	0	0	0	0	0	5.02044	0.11587	0.877305	0.512819	2.49537
a-0000049	4	NK Fair	Modern winter OSR	WOSR	0.803895	0	0	0	0	0	0	0	1.2971	5.13048	0	0.156749	0.515496	1.4261
a-0000050	1	Aviso	Modern winter OSR	WOSR	0	0	0	0	0	0	0	0	0	10.7454	1.07648	1.51284	1.58343	2.95541
a-0000050	2	Aviso	Modern winter OSR	WOSR	0	0	0	0	0	0	0	0	0	3.68074	0.109002	0.595101	0.41812	2.20796
a-0000050	3	Aviso	Modern winter OSR	WOSR	0	0	0	0	0	0	0	0	0	1.98216	0.147981	1.02315	0.714232	1.53821
a-0000050	4	Aviso	Modern winter OSR	WOSR	0	0	0	0	0	0	0	0	0	2.015	0	0.269712	0.4891	1.14254
a-0000053	2	Verona	Modern winter OSR	WOSR	0	0	0	0	0	0	0	0	0	1.54243	0	0.494455	0.817807	7.172
a-0000053	3	Verona	Modern winter OSR	WOSR	0	0	0	0	0	0	0	0	0	1.04417	0.082251	0.431852	0.556355	1.12354
a-0000053	4	Verona	Modern winter OSR	WOSR	0.261701	0	0	0	0	0.155582	0	0	0	1.30052	0	0.348322	0.112353	1.25847
a-0000054	1	Tenor	Modern winter OSR	WOSR	0	0	0	0	0	0	0	0	0	10.7593	0.833526	0.902177	1.69681	0
a-0000054	2	Tenor	Modern winter OSR	WOSR	0	0	0	0	0	0	0	0	0	8.71958	0.254111	0.977371	0.773541	5.64495
a-0000054	3	Tenor	Modern winter OSR	WOSR	0	0	0	0	0	0	0	0	0	3.41668	0	0.304045	0.361524	1.77066
a-0000054	4	Tenor	Modern winter OSR	WOSR	0	0	0	0	0	0	0	0	0	7.00859	0	0.236489	0.0779047	1.17207
a-0000055	2	Expert	Modern winter OSR	WOSR	0.177057	0	0	0	0	0	0	0	0	5.77547	0.880969	1.0738	1.29212	4.61996
a-0000055	3	Expert	Modern winter OSR	WOSR	0.303301	0	0	0	0	0	0	0	0	2.96167	0.271206	0.744216	0.846632	2.01432
a-0000055	4	Expert	Modern winter OSR	WOSR	0.630626	0	0	0	0	0	0	0.135229	0	3.91864	0	0.221143	0.0656757	1.46852
a-0000056	1	Musette	Modern winter OSR	WOSR	0	0	0	0	0	0	0	0	0	3.82451	1.94095	1.01117	2.78484	3.24008
a-0000056	2	Musette	Modern winter OSR	WOSR	0	0	0	0	0	0	0	0	0	0.202328	0.158886	0.369036	0.447336	1.24981
a-0000056	3	Musette	Modern winter OSR	WOSR	0	0	0	0	0	0	0	0	0	1.6984	0	0.172556	0.26538	2.4203
a-0000057	2	Kvintett	Modern winter OSR	WOSR	0	0	0	0	0	0	0	0	0	1.40348	0.183345	0.528186	0.708118	2.18884
a-0000057	3	Kvintett	Modern winter OSR	WOSR	0	0	0	0	0	0	0	0	0	0.266084	0	0.0307009	0.0433018	0.372233
a-0000057	4	Kvintett	Modern winter OSR	WOSR	1.03891	0	0	0	0	0.52894	0	0.377383	0.0856623	7.42496	0	0.494658	0.162276	0.999639
a-0000058	1	Falstaff	Modern winter OSR	WOSR	0	0	0	0	0	0	0	0	0	2.78074	0.530991	0.515142	1.28691	1.70662
a-0000058	2	Falstaff	Modern winter OSR	WOSR	0	0	0	0	0	0	0	0	0	3.48219	0.531811	1.16124	0.755569	3.40775
a-0000058	3	Falstaff	Modern winter OSR	WOSR	0	0	0	0	0	0	0	0	0	0.43001	0	0.21813	0.185411	0.808199
a-0000058	4	Falstaff	Modern winter OSR	WOSR	0	0	0	0	0	0	0	0	0.0486624	3.66652	0	0.230118	0.13054	1.1438
a-0000059	2	SW Sinatra	Modern winter OSR	WOSR	0	0	0	0	0	0	0	0	0	0	0.741637	0.99737	1.18485	6.02761
a-0000059	3	SW Sinatra	Modern winter OSR	WOSR	0	0	0	0	0	0	0	0	0	0	0.045522	0.187735	0.354414	0.875708
a-0000059	4	SW Sinatra	Modern winter OSR	WOSR	0.31246	0	0	0	0	0	0	0	0	2.6903	0	0.282141	0.217194	1.75076
a-0000060	1	Viking	Modern winter OSR	WOSR	0	0	0	0	0	0	0	0	0	8.12404	0.808413	1.0317	1.43191	2.15476
a-0000060	2	Viking	Modern winter OSR	WOSR	0	0	0	0	0	0	0	0	0	3.93634	0.259159	1.0127	0.86811	2.78848
a-0000060	4	Viking	Modern winter OSR	WOSR	0	0	0	0	0	0	0	0	0	1.13958	0	0.213447	0.102223	0.843305
a-0000062	1	Aurum	Modern winter OSR	WOSR	0.381086	0	0	0	0	0	0	0	0	4.57642	0.595659	0.911059	1.09131	1.64571
a-0000062	2	Aurum	Modern winter OSR	WOSR	0.479294	0	0	0	0	0	0	0	0	0.464927	0.269165	0.885693	0.708448	2.44462
a-0000062	3	Aurum	Modern winter OSR	WOSR	0	0	0	0	0	0	0	0	0	0.145948	0	0.158681	0.0953461	0.689955
a-0000065	1	Rasmus	Modern winter OSR	WOSR	0	0	0	0	0	0	0	0	0	7.31917	1.74354	1.50782	2.27528	5.55205
a-0000065	2	Rasmus	Modern winter OSR	WOSR	0	0	0	0	0	0	0	0	0	3.4951	0.446513	0.886184	1.32021	4.02744
a-0000065	3	Rasmus	Modern winter OSR	WOSR	0.206344	0	0	0	0	0	0	0	0	1.9919	0.0650169	0.226396	0.422288	0.603535
a-0000065	4	Rasmus	Modern winter OSR	WOSR	0.557893	0	0	0	0	0	0	0.216828	0	5.00855	0	0.254876	0.0780264	1.06457
a-0000066	1	Gefion	Modern winter OSR	WOSR	0.824421	0	0	0	0	0	0	0	0	1.12528	0.719719	1.21121	2.20891	2.72191
a-0000066	2	Gefion	Modern winter OSR	WOSR	0.164833	0	0	0	0	0	0	0	0	0	0.220962	0.844647	0.81382	3.02078
a-0000066	3	Gefion	Modern winter OSR	WOSR	0	0	0	0	0	0	0	0	0	0.0807061	0	0.158763	0.282617	1.06866
a-0000066	4	Gefion	Modern winter OSR	WOSR	1.05617	0	0	0	0	0	0	0	0	6.11313	0	0.278421	0.179359	1.3826
a-0000067	2	Nugget	Modern winter OSR	WOSR	0	0	0	0	0	0	0	0	0	1.1474	0.326273	0.562522	0.713514	2.76098
a-0000067	3	Nugget	Modern winter OSR	WOSR	0	0	0	0	0	0	0	0	0	0.254296	0	0.135701	0.135786	0.598428
a-0000067	4	Nugget	Modern winter OSR	WOSR	0.467564	0	0	0	0	0	0	0	0.0864068	2.69122	0	0.2148	0.0901682	0.871322
a-0000068	1	Zephir	Modern winter OSR	WOSR	0	0	0	0	0	0	0	0	0	0.602995	0.262037	0.474792	0.717161	2.76068
a-0000068	2	Zephir	Modern winter OSR	WOSR	0	0	0	0	0	0	0	0	0	1.35938	0.233565	1.27565	1.35335	5.3572
a-0000068	3	Zephir	Modern winter OSR	WOSR	0	0	0	0	0	0	0	0	0	0.451097	0	0.429933	0.475609	2.15522
a-0000068	4	Zephir	Modern winter OSR	WOSR	0	0	0	0	0	0	0	0	0.0579777	2.20687	0	0.241659	0.131455	1.42319
a-0000069	2	SLM 0413	Modern winter OSR	WOSR	0	0	0	0	0	0	0	0	0	3.56853	0.23334	0.738283	0.722777	3.44927
a-0000069	3	SLM 0413	Modern winter OSR	WOSR	0	0	0	0	0	0	0	0	0	2.67552	0.0837482	0.547934	0.432023	1.34313
a-0000069	4	SLM 0413	Modern winter OSR	WOSR	0	0	0	0	0	0	0	0	0	4.11533	0	0.218367	0.0741712	1.03267
a-0000071	1	LSF 0519	Modern winter OSR	WOSR	0	0	0	0	0	0	0	0	0	1.94057	0	0.110464	0.0403631	0.780676
a-0000071	2	LSF 0519	Modern winter OSR	WOSR	0	0	0	0	0	0	0	0	0	3.17921	0	0.209285	0.21683	1.34085
a-0000071	3	LSF 0519	Modern winter OSR	WOSR	0	0	0	0	0	0	0	0	0	3.10629	0	0.132158	0.0526705	0.731021
a-0000071	4	LSF 0519	Modern winter OSR	WOSR	0	0	0	0	0	0	0	0	0	4.09018	0.0495794	0.204018	0.340373	1.06044
a-0000072	2	Beluga	Modern winter OSR	WOSR	0.281708	0	0	0	0.902164	0	0	0	0.105901	5.42524	0	0.4798	0.205271	0.85215
a-0000072	3	Beluga	Modern winter OSR	WOSR	0	0	0	0	0	0	0	0	0	5.09931	0	0.208024	0.0989777	0.554
a-0000072	4	Beluga	Modern winter OSR	WOSR	0.992914	0	0	0	0	0	0.314696	0	1.55016	6.10967	0.0332321	0.534448	0.417129	0.589441
a-0000073	1	Amor	Modern winter OSR	WOSR	0	0	0	0	0	0	0	0	0	0.988161	0	0.105099	0	1.06572
a-0000073	3	Amor	Modern winter OSR	WOSR	0	0	0	0	0	0	0	0	0	2.18242	0	0.186903	0	1.84976
a-0000073	4	Amor	Modern winter OSR	WOSR	0	0	0	0	0	0	0	0	0	3.47629	0	0.204185	0.11834	0.88962
a-0000075	2	Campari	Modern winter OSR	WOSR	0.187674	0	0.111368	0	0	0	0.172184	0	0.0864084	9.51236	0	0.312671	0.379394	2.4559
a-0000075	3	Campari	Modern winter OSR	WOSR	0	0	0	0	0	0	0	0	0	6.60907	0	0.234146	0.172813	2.13948
a-0000075	4	Campari	Modern winter OSR	WOSR	0	0	0	0	0	0	0	1.33943	0.379685	10.1591	0	0.665998	0.842603	3.73129
a-0000077	2	Duell	Modern winter OSR	WOSR	0.250802	0	0.127907	0	0	0.145774	0	0	0	1.94333	0.0710839	1.40601	0.644334	3.71846
a-0000077	3	Duell	Modern winter OSR	WOSR	0	0	0	0	0	0	0	0	0	1.46038	0	0.588225	0.27954	2.41755
a-0000077	4	Duell	Modern winter OSR	WOSR	0.552722	0	0	0	0	0	0	0.872905	0	2.56593	0	0.422989	0.502261	1.53444
a-0000079	2	Jessica	Modern winter OSR	WOSR	0.728878	0	0.151176	0	0	0.124775	0	0.221067	0	7.96047	0	0.369988	0.358195	1.99926
a-0000079	3	Jessica	Modern winter OSR	WOSR	0	0	0	0	0	0	0	0	0	0.978783	0	0.169887	0.1184	1.98043
a-0000079	4	Jessica	Modern winter OSR	WOSR	0.457412	0	0	0	0	0	0.131748	1.28253	0.786603	3.28673	0	0.183337	0.215646	0.782169
a-0000080	2	Orlando	Modern winter OSR	WOSR	0	0	0	0	0	0	0	0	0	3.11882	0	0.230874	0.232709	2.74935
a-0000080	3	Orlando	Modern winter OSR	WOSR	0	0	0	0	0	0	0	0	0	2.31677	0	0.178805	0.0867582	2.30737
a-0000080	4	Orlando	Modern winter OSR	WOSR	0	0	0	0	0	0	0	0	0	0.881775	0	0.103614	0.181408	1.01951
a-0000081	1	Pollen	Modern winter OSR	WOSR	0	0	0	0	0	0	0	0	0	2.77652	0	0.156862	0.0823732	0.751012
a-0000081	2	Pollen	Modern winter OSR	WOSR	0.247985	0	0	0	0	0	0	0	0	8.01514	0	0.511901	0.208185	1.03905
a-0000081	3	Pollen	Modern winter OSR	WOSR	0	0	0	0	0	0	0	0	0	6.3462	0	0.191462	0.0985812	0.968792
a-0000081	4	Pollen	Modern winter OSR	WOSR	0.30902	0	0	0	0	0	0.124407	0	0.0925829	1.28834	0	0.212072	0.173508	0.571577
a-0000082	1	Prince	Modern winter OSR	WOSR	0	0	0	0	0	0	0	0	0	1.16599	0	0.0804026	0.0773676	1.25138
a-0000082	2	Prince	Modern winter OSR	WOSR	0	0	0	0	0	0	0	0	0	0.312115	0	0.163979	0.250733	1.96915
a-0000082	3	Prince	Modern winter OSR	WOSR	0	0	0	0	0	0	0	0	0	0	0	0.124764	0.0849161	1.22309
a-0000082	4	Prince	Modern winter OSR	WOSR	0.333469	0	0	0	0	0	0	0	0	1.02901	0.233259	0.351617	0.398802	1.92411
a-0000083	1	Wotan	Modern winter OSR	WOSR	0	0	0	0	0	0	0	0	0	0	0	0.143028	0	0.843574
a-0000083	3	Wotan	Modern winter OSR	WOSR	0	0	0	0	0	0	0	0	0	0.218888	0	0.182606	0.143288	1.97696
a-0000083	4	Wotan	Modern winter OSR	WOSR	0	0	0	0	0	0	0	0	0	1.91274	0	0.268123	0.249344	1.82646
a-0000084	1	NK Nemax	Modern winter OSR	WOSR	0	0	0	0	0	0	0	0	0	2.24464	0	0	0	2.28059
a-0000084	2	NK Nemax	Modern winter OSR	WOSR	0	0	0	0	1.42309	0	0	0	0	0	0	0	0	0.410142
a-0000084	3	NK Nemax	Modern winter OSR	WOSR	0	0	0	0	0	0	0	0	0	0	0	0	0	1.68238
a-0000084	4	NK Nemax	Modern winter OSR	WOSR	0.363618	0	0	0	0	0	0	0	0.137682	4.65465	0	0.239596	0.279746	0.920492
a-0000085	1	NK Passion	Modern winter OSR	WOSR	0	0	0	0	0	0	0	0	0	6.76331	0	0.23546	0.115422	1.23837
a-0000085	2	NK Passion	Modern winter OSR	WOSR	0.222107	0	0.128147	0	0	0	0	0	0	7.06901	0	0.838054	0.299189	2.10052
a-0000085	3	NK Passion	Modern winter OSR	WOSR	0	0	0	0	0	0	0	0	0	2.51582	0	0.12131	0.0650474	1.63717
a-0000085	4	NK Passion	Modern winter OSR	WOSR	0	0	0	0	0	0	0	0	0	2.87611	0	0.138599	0.126687	0.62969
a-0000089	1	AMBER X COMMANCHE DH LINE	Winter OSR	WOSR	0.276224	0	0	0	0	0	0	0	0	5.00241	0	0.36974	0.216484	1.53626
a-0000089	2	AMBER X COMMANCHE DH LINE	Winter OSR	WOSR	0.58541	0	0	0	0.928993	0	0.242078	0	0	4.29357	0	0.971227	0.459184	5.17635
a-0000089	3	AMBER X COMMANCHE DH LINE	Winter OSR	WOSR	0	0	0	0	0	0	0	0	0	1.70743	0	0.0998233	0	0.837295
a-0000089	4	AMBER X COMMANCHE DH LINE	Winter OSR	WOSR	0	0	0	0	0	0	0	0	0	2.23989	0	0.160478	0.0990867	1.67557
a-0000090	1	APEX-93_5 X GINYOU_3 DH LINE	Winter OSR	WOSR	0.606055	0	0	0	0	0.205056	0	0	0	7.23653	0	0.163865	0.114312	1.72013
a-0000090	2	APEX-93_5 X GINYOU_3 DH LINE	Winter OSR	WOSR	1.13205	0	0.141209	0	0	0.152519	0	0.190846	0	8.98578	0.016491	0.379922	0.188104	2.46157
a-0000090	3	APEX-93_5 X GINYOU_3 DH LINE	Winter OSR	WOSR	0	0	0	0	0	0	0	0	0	3.24781	0	0.133859	0.0748443	1.08509
a-0000090	4	APEX-93_5 X GINYOU_3 DH LINE	Winter OSR	WOSR	0	0	0	0	0	0	0	0	0	2.63305	0	0.185307	0.197044	1.48067
a-0000093	1	CANBERRA x COURAGE DH LINE	Winter OSR	WOSR	0	0	0	0	0	0	0	0	0	1.71816	0	0.169283	0	1.85251
a-0000093	2	CANBERRA x COURAGE DH LINE	Winter OSR	WOSR	0	0	0	0	0	0	0	0	0	2.13173	0	0.293817	0.159052	3.12056
a-0000093	3	CANBERRA x COURAGE DH LINE	Winter OSR	WOSR	0	0	0	0	0	0	0	0	0	3.34909	0	0.334084	0.154371	2.1379
a-0000093	4	CANBERRA x COURAGE DH LINE	Winter OSR	WOSR	0	0	0	0	0	0	0	0	0	4.92789	0	0.135248	0.074818	1.56211
a-0000096	1	HANSEN X GASPARD DH LINE	Winter OSR	WOSR	0.668658	0	0	0	0	0	0	0.140836	0	3.47613	0	0.115108	0.140118	1.40289
a-0000096	2	HANSEN X GASPARD DH LINE	Winter OSR	WOSR	0	0	0	0	0	0	0	0.23766	0	2.84576	0	0.032066	0.0384129	0.38837
a-0000096	3	HANSEN X GASPARD DH LINE	Winter OSR	WOSR	0	0	0	0	0	0	0	0.548337	0.249913	9.05463	0	0.157614	0.131646	1.6797
a-0000096	4	HANSEN X GASPARD DH LINE	Winter OSR	WOSR	0	0	0	0	0	0	0	0	0	0.77397	0	0.130956	0.314191	0.484357
a-0000097	1	MADRIGAL x RECITAL DH LINE	Winter OSR	WOSR	0.688483	0	0	0	0	0	0	0.164094	0	0.828449	0	0.121942	0.0469538	1.16524
a-0000097	2	MADRIGAL x RECITAL DH LINE	Winter OSR	WOSR	0	0	0	0	0	0	0	0	0	0.425234	0	0.0537963	0.0460173	0.578455
a-0000097	3	MADRIGAL x RECITAL DH LINE	Winter OSR	WOSR	0	0	0	0	0	0	0	0	0.316972	4.15169	0	0.135727	0.0893531	0.949591
a-0000097	4	MADRIGAL x RECITAL DH LINE	Winter OSR	WOSR	0	0	0	0	0	0	0	0	0.203934	8.61575	0	0.5309	0.493914	1.84054
a-0000099	1	TAPIDOR DH	Winter OSR	WOSR	1.09757	0	0	0	0	0	0	0	0	1.55024	0	0.267265	0.144965	2.13024
a-0000099	2	TAPIDOR DH	Winter OSR	WOSR	0	0	0	0	0	0	0	0	0	0.167445	0	0.20379	0.161997	2.25679
a-0000099	3	TAPIDOR DH	Winter OSR	WOSR	0	0	0	0	0	0	0	0	0.12198	0.871934	0	0.323213	0.218047	2.48945
a-0000099	4	TAPIDOR DH	Winter OSR	WOSR	0	0	0	0	0	0	0	0	0	0.395882	0	0.290285	0.361044	1.91063
a-0000101	1	EUROL	Winter OSR	WOSR	0.939789	0	0	0	0	0	0	0.245915	0.47746	10.1218	0	0.0366783	0.0915551	1.16675
a-0000101	2	EUROL	Winter OSR	WOSR	0	0	0	0	0	0	0	0	0	1.57745	0	0	0.13681	1.40009
a-0000101	3	EUROL	Winter OSR	WOSR	0	0	0	0	0	0	0	0	0	2.92557	0	0.189251	0.13131	1.59832
a-0000101	4	EUROL	Winter OSR	WOSR	0	0	0	0	0	0	0	0	0	2.39633	0	0.145257	0.281588	1.24389
a-0000105	1	LICROWN X EXPRESS DH LINE	Winter OSR	WOSR	0.54039	0	0	0	0	0	0	0	0.38075	5.51454	0	0.116145	0.171144	1.30157
a-0000105	2	LICROWN X EXPRESS DH LINE	Winter OSR	WOSR	0	0	0	0	0	0	0	0	0	2.2479	0	0.0828634	0.113702	1.30228
a-0000105	3	LICROWN X EXPRESS DH LINE	Winter OSR	WOSR	0	0	0	0	0	0	0	0	0	2.47582	0	0.0998233	0.0963622	1.06481
a-0000105	4	LICROWN X EXPRESS DH LINE	Winter OSR	WOSR	0	0	0	0	0	0	0	0	0.212243	4.60968	0	0.183774	0.332335	1.14694
a-0000106	1	SHANNON x WINNER DH LINE	Winter OSR	WOSR	0.618434	0	0	0	0	0	0	0	0.408293	2.49131	0	0.171424	0.230105	1.24161
a-0000106	2	SHANNON x WINNER DH LINE	Winter OSR	WOSR	0	0	0	0	0	0	0	0	0	2.18124	0	0.0863297	0.15648	1.5639
a-0000106	3	SHANNON x WINNER DH LINE	Winter OSR	WOSR	0	0	0	0	0	0	0	0	0	1.14222	0	0.137724	0.200095	1.75046
a-0000106	4	SHANNON x WINNER DH LINE	Winter OSR	WOSR	0	0	0	0	0	0	0	0	0.146452	2.28316	0	0.198039	0.235157	0.971671
a-0000107	1	JANETZKIS SCHLESISCHER	Winter OSR	WOSR	0.955104	0	0	0	0.242787	0	0	0.285398	0.716825	14.3997	0	0.160903	0.199473	1.55906
a-0000107	2	JANETZKIS SCHLESISCHER	Winter OSR	WOSR	0.24897	0	0	0	0	0	0	0	0	6.70946	0	0.0679301	0.0815235	0.880748
a-0000107	3	JANETZKIS SCHLESISCHER	Winter OSR	WOSR	1.11279	0	0	0	0	0	0	0	0	7.87441	0	0.149529	0.158288	1.77627
a-0000107	4	JANETZKIS SCHLESISCHER	Winter OSR	WOSR	0	0	0	0	0	0	0	0.230819	0.279856	9.5732	0	0.184107	0.260053	1.07415
a-0000110	1	OLIMPIADE	Winter OSR	WOSR	0.8822	0	0	0	0	0	0	0	0	2.40176	0	0.130017	0.0831135	1.77901
a-0000110	2	OLIMPIADE	Winter OSR	WOSR	0	0	0	0	0	0	0	0	0	2.82161	0	0.0742941	0.0369637	0.513758
a-0000110	3	OLIMPIADE	Winter OSR	WOSR	0	0	0	0	0	0	0	0	0	2.64882	0	0.0848241	0.0708386	0.967532
a-0000110	4	OLIMPIADE	Winter OSR	WOSR	0	0	0	0	0	0	0	0	0.310197	2.32583	0	0.178606	0.191685	1.1112
a-0000113	1	Samourai	Winter OSR	WOSR	0.325911	0	0	0	0.154293	0	0	0	0	2.19305	0	0.512747	0.176458	3.02634
a-0000113	2	Samourai	Winter OSR	WOSR	0	0	0	0	0	0	0	0	0	0.695609	0	0.485365	0.118476	4.9207
a-0000113	3	Samourai	Winter OSR	WOSR	0	0	0	0	0	0	0	0	0	2.25399	0	0.208333	0.0616899	1.67994
a-0000113	4	Samourai	Winter OSR	WOSR	0	0	0	0	0	0	0	0	0	0.293611	0	0.292923	0.266522	2.96364
a-0000114	1	Sollux	Winter OSR	WOSR	2.73842	0	0	0	0.122925	0	0.294304	0.153001	1.02825	9.29985	0	0.504141	0.26155	1.03855
a-0000114	2	Sollux	Winter OSR	WOSR	0	0	0	0	0	0	0	0	0	8.87401	0	0.519717	0.224648	1.45361
a-0000114	3	Sollux	Winter OSR	WOSR	0	0	0	0	0	0	0	0.173098	0.869762	12.0195	0	0.427978	0.213556	1.71693
a-0000114	4	Sollux	Winter OSR	WOSR	0	0	0	0.293683	0	0	0	0	0	2.44197	0	0.381025	0.26256	0.736116
a-0000115	1	Akela	Winter OSR	WOSR	1.44307	0	0	0	0.199438	0	0	0.164661	0.947649	10.2344	0	0.136114	0.165774	1.48583
a-0000115	2	Akela	Winter OSR	WOSR	0.499221	0	0	0	0	0	0	0	0.581445	7.77599	0	0.294717	0.191378	2.43936
a-0000115	3	Akela	Winter OSR	WOSR	0	0	0	0	0	0	0	0	0	3.39717	0	0.193477	0.103725	1.46908
a-0000117	1	Maplus	Winter OSR	WOSR	0.465105	0	0	0	0.122375	0	0	0	0.303332	8.10312	0	0.570169	0.446406	2.52098
a-0000117	2	Maplus	Winter OSR	WOSR	0	0	0	0	0	0	0	0	0	1.66299	0	0.348799	0.199277	3.69291
a-0000117	3	Maplus	Winter OSR	WOSR	0	0	0	0	0	0	0	0	0	6.49153	0	0.167082	0.0718725	1.46727
a-0000117	4	Maplus	Winter OSR	WOSR	0	0	0	0	0	0	0	0	0	2.83804	0	1.17609	0.630053	2.76722
a-0000118	1	Askari	Winter OSR	WOSR	2.11724	0	0	0	0.098614	0	0.149177	0.25924	0	4.56483	0	0.36414	0.160994	0.814108
a-0000118	2	Askari	Winter OSR	WOSR	0	0	0	0	0	0	0	0	0	1.14113	0	0	0.0275593	0.596282
a-0000118	3	Askari	Winter OSR	WOSR	0	0	0	0	0	0	0	0	0	3.20551	0	0.514502	0.135692	1.08074
a-0000118	4	Askari	Winter OSR	WOSR	0	0	0	0	0	0	0	0	0	1.24248	0	0.312592	0.171334	0.830009
a-0000119	1	Lirabon	Winter OSR	WOSR	1.44583	0	0	0	0.080814	0	0	0.212567	0.451211	10.2897	0	0.189967	0.189898	1.9891
a-0000119	3	Lirabon	Winter OSR	WOSR	0	0	0	0	0	0	0	0	0	5.62266	0	0.074895	0.0401185	0.474952
a-0000119	4	Lirabon	Winter OSR	WOSR	0	0	0	0	0	0	0	0	0	3.56414	0	0.183705	0.118963	0.744998
a-0000121	1	JetNeuf	Winter OSR	WOSR	0.262922	0	0	0	0.077705	0	0	0	0	1.06846	0	0.102641	0.151514	1.17954
a-0000121	2	JetNeuf	Winter OSR	WOSR	0	0	0	0	0	0	0	0	0	1.47702	0	0.423212	0.106953	1.6267
a-0000121	3	JetNeuf	Winter OSR	WOSR	0	0	0	0	0	0	0	0	0	5.85101	0	0.113502	0.0877333	1.05078
a-0000121	4	JetNeuf	Winter OSR	WOSR	0.346938	0	0	0	0	0	0	0.557954	0.437232	10.3822	0	0.348271	0.290092	1.95277
a-0000122	1	Cobra	Winter OSR	WOSR	0.686958	0	0	0	0	0	0	0	0	4.11119	0	0.242937	0.22655	2.44475
a-0000122	2	Cobra	Winter OSR	WOSR	2.78878	0	0	0	0.0798231	0.163472	0.188854	0.221637	0	5.56147	0	0.578385	0.384707	2.27457
a-0000122	3	Cobra	Winter OSR	WOSR	0	0	0	0	0	0	0	0.154408	0	3.74631	0	0.0847158	0.0361435	1.00231
a-0000122	4	Cobra	Winter OSR	WOSR	0.139555	0	0	0	0	0	0	0	0	4.84884	0	0.205585	0.0509173	2.12153
a-0000123	1	Falcon	Winter OSR	WOSR	0.393772	0	0	0	0	0.139711	0	0	0	2.80729	0	0.289478	0.261367	1.45556
a-0000123	3	Falcon	Winter OSR	WOSR	0	0	0	0	0	0	0	0	0	3.6043	0	0.152073	0.128892	1.56973
a-0000123	4	Falcon	Winter OSR	WOSR	0	0	0	0	0	0	0	0	0	3.08993	0	0.162128	0.0391785	1.0587
a-0000124	1	Mohican	Winter OSR	WOSR	0.301825	0	0	0	0	0	0	0	0	3.81517	0	0.13695	0.116417	1.32519
a-0000124	3	Mohican	Winter OSR	WOSR	0	0	0	0	0	0	0	0	0	0.274984	0	0.0583031	0.0396072	0.856742
a-0000124	4	Mohican	Winter OSR	WOSR	0	0	0	0	0	0	0	0	0	3.81081	0	0.171906	0.023883	1.06595
a-0000125	1	Flip	Winter OSR	WOSR	0	0	0	0	0	0.0975328	0	0	0	0.878386	0	0.249052	0.218614	1.814
a-0000125	2	Flip	Winter OSR	WOSR	0.393288	0	0	0	0	0	0	0	0	3.10667	0	0.532168	0	2.87913
a-0000125	3	Flip	Winter OSR	WOSR	0	0	0	0	0	0	0	0	0	0.11671	0	0.113195	0.149626	2.65345
a-0000125	4	Flip	Winter OSR	WOSR	0	0	0	0	0	0	0	0	0	0	0	0.163304	0.0788861	2.25178
a-0000127	1	Phil	Winter OSR	WOSR	0.543277	0	0	0	0	0.174699	0	0.166708	0	3.26041	0	0.206536	0.14987	1.33983
a-0000127	2	Phil	Winter OSR	WOSR	0.491177	0	0	0	0	0	0	0	0	12.6312	0	0.897495	0	7.44965
a-0000127	3	Phil	Winter OSR	WOSR	0	0	0	0	0	0	0	0	0	0.142652	0	0.0518387	0.10786	2.55671
a-0000127	4	Phil	Winter OSR	WOSR	0	0	0	0	0	0	0	0	0.0732721	3.39803	0	0.380584	0.169808	1.33381
a-0000128	1	Leopard	Winter OSR	WOSR	0.414302	0	0	0	0	0.113133	0	0	0	4.7145	0	0.286562	0.178433	1.89882
a-0000128	3	Leopard	Winter OSR	WOSR	0	0	0	0	0	0	0	0	0	0.0651442	0	0.0536625	0.049879	1.12551
a-0000128	4	Leopard	Winter OSR	WOSR	0	0	0	0	0	0	0	0	0	8.45717	0	0.487799	0.10769	2.18405
a-0000129	1	RESYN-H048	Winter OSR	WOSR	1.06083	0	0	0	0	0.2062	0	0	0	2.02708	0	0.168975	0.297231	2.1223
a-0000129	2	RESYN-H048	Winter OSR	WOSR	1.0182	0	0	0	0	0	0	0	0	11.5167	0	0.340634	0	8.33784
a-0000129	3	RESYN-H048	Winter OSR	WOSR	0	0	0	0	0	0	0	0	0	0.927553	0	0.039024	0.134301	2.3689
a-0000129	4	RESYN-H048	Winter OSR	WOSR	0.187685	0	0	0	0	0	0	0	0	2.73226	0	0.0870538	0.0579338	2.47459
a-0000130	2	Resyn-G_ S4	Winter OSR	WOSR	0	0	0	0	0	0	0	0	0	6.72241	0	0.236312	0	5.99027
a-0000130	3	Resyn-G_ S4	Winter OSR	WOSR	0.381042	0	0	0	0	0	0	0	0	0.734527	0	0.051999	0.0277258	0.550975
a-0000130	4	Resyn-G_ S4	Winter OSR	WOSR	1.34168	0	0	0	0	0.0680246	0.266004	0.158375	0	7.05274	0	0.10618	0.026966	0.667134
a-0000132	1	Anja	Winter OSR	WOSR	0.730577	0	0	0	0	0.181026	0	0	0	3.58377	0	0.374801	0.238316	1.62219
a-0000132	3	Anja	Winter OSR	WOSR	0	0	0	0	0	0	0	0	0	2.39824	0	0.221233	0.123644	3.29837
a-0000132	4	Anja	Winter OSR	WOSR	0	0	0	0	0	0	0	0	0	1.67295	0	0.131353	0.0284001	1.13486
a-0000133	1	Baltia	Winter OSR	WOSR	0	0	0	0	0	0.160274	0	0	0	3.14845	0	0.143045	0.186857	1.40739
a-0000133	2	Baltia	Winter OSR	WOSR	0	0	0	0	0	0	0.0905332	0	0	5.87117	0.00672659	0.606623	0	1.7879
a-0000133	3	Baltia	Winter OSR	WOSR	0	0	0	0	0	0	0	0	0	0.166874	0	0.0672883	0.127255	1.8037
a-0000133	4	Baltia	Winter OSR	WOSR	0.246646	0	0	0	0	0.0963747	0	0	0	5.77929	0	0.376279	0.178777	1.71107
a-0000135	2	Brink	Winter OSR	WOSR	0	0	0	0	0	0	0.0841837	0	0	0.0894848	0	0.647656	0	2.00851
a-0000135	3	Brink	Winter OSR	WOSR	0.354725	0	0	0	0	0	0	0	0	1.39365	0	0.0748769	0.0586567	1.37393
a-0000135	4	Brink	Winter OSR	WOSR	0.429362	0	0	0	0	0	0	0.125709	0	4.59149	0	0.0978988	0.025174	0.476434
a-0000137	1	Coriander	Winter OSR	WOSR	0.866438	0	0	0	0	0.145522	0	0.198991	0	5.6291	0	0.15002	0.15646	1.57226
a-0000137	2	Coriander	Winter OSR	WOSR	0.552045	0	0	0	0	0	0	0	0	0	0.0227187	0.442827	0	1.69838
a-0000137	3	Coriander	Winter OSR	WOSR	0.642855	0	0	0	0	0	0	0	0	2.22371	0	0.0784644	0.124914	1.34747
a-0000137	4	Coriander	Winter OSR	WOSR	0.314389	0	0	0	0	0.128585	0	0	0	7.45426	0	0.261825	0.159347	2.17799
a-0000138	1	Diamant	Winter OSR	WOSR	1.17771	0	0	0	0	0.214811	0	0.238118	0	5.15804	0	0.157312	0.162727	1.27139
a-0000138	2	Diamant	Winter OSR	WOSR	0	0	0	0.20624	0	0	0.264272	0.305316	0	10.0997	0.0703876	0.741279	0	3.47872
a-0000138	3	Diamant	Winter OSR	WOSR	0.922402	0	0	0	0	0	0	0	0	6.21774	0	0.232908	0.100923	2.66539
a-0000138	4	Diamant	Winter OSR	WOSR	0	0	0	0	0	0	0	0	0	5.28057	0	0.151961	0.0271654	1.54416
a-0000140	1	Doral	Winter OSR	WOSR	1.85095	0	0	0	0	0.287466	0	0.352405	0	7.31123	0	0.217898	0.182956	1.19956
a-0000140	3	Doral	Winter OSR	WOSR	0.263487	0	0	0	0	0	0	0	0	1.84761	0	0.0299202	0.0407472	0.613792
a-0000140	4	Doral	Winter OSR	WOSR	0.637375	0	0	0	0	0	0	0	0	3.4065	0	0.168168	0.0900982	2.76537
a-0000141	1	Edita	Winter OSR	WOSR	0	0	0	0	0	0	0	0	0	0.586989	0	0.0642583	0.19246	3.88133
a-0000141	2	Edita	Winter OSR	WOSR	0	0	0	0	0	0	0	0	0	8.64715	0	0.308035	0	1.57118
a-0000141	3	Edita	Winter OSR	WOSR	0.336685	0	0	0	0	0	0	0	0	0	0	0	0.0432792	0.226898
a-0000141	4	Edita	Winter OSR	WOSR	0.316296	0	0	0	0	0	0	0	0	4.09033	0	0.128898	0.131189	1.10312
a-0000144	1	G™lzower Älquell	Winter OSR	WOSR	2.48671	0	0.119849	0	0.149771	0.276153	0.30069	0.315897	0	5.86784	0	0.287291	0.149026	2.79235
a-0000144	2	G™lzower Älquell	Winter OSR	WOSR	0	0	0	0	0	0	0	0	0	0	0	0.439336	0.0709047	3.29579
a-0000144	3	G™lzower Älquell	Winter OSR	WOSR	0	0	0	0	0	0	0	0	0	2.09013	0	0.23656	0.149963	4.19503
a-0000144	4	G™lzower Älquell	Winter OSR	WOSR	1.63883	0	0	0	0	0	0.382405	0.476564	0	7.28403	0	0.244589	0.0672421	3.1873
a-0000146	1	Janpol	Winter OSR	WOSR	2.09555	0	0	0	0.223358	0.333819	0	0.528145	0	2.54053	0	0.272887	0.240886	2.70641
a-0000146	2	Janpol	Winter OSR	WOSR	1.59787	0	0	0	0	0	0	0	0	0	0	0.221689	0.0707052	3.93366
a-0000146	3	Janpol	Winter OSR	WOSR	0.416424	0	0	0	0	0	0	0	0	0.171375	0	0.0199467	0.0635851	1.54265
a-0000146	4	Janpol	Winter OSR	WOSR	0.356936	0	0	0	0	0	0	0	0	0.956305	0	0.182898	0.0961114	3.17653
a-0000148	1	Jupiter	Winter OSR	WOSR	1.36528	0	0.0815069	0	0.143239	0.199384	0	0	0	4.44923	0	0.114005	0.162789	0.878745
a-0000148	2	Jupiter	Winter OSR	WOSR	1.50908	0	0	0	0.329683	0.177503	0	0	0	11.4359	0	0.234399	0.312284	2.62063
a-0000148	3	Jupiter	Winter OSR	WOSR	0.705523	0	0	0	0	0	0	0	0	6.4082	0	0.0904841	0.0671618	0.850794
a-0000148	4	Jupiter	Winter OSR	WOSR	0.90316	0	0	0	0	0	0.189563	0.241804	0.128085	5.96171	0	0.231748	0.142202	1.82522
a-0000149	1	Krapphauser	Winter OSR	WOSR	0	0	0	0	0	0	0	0	0	1.33947	0	0	0.113527	2.67051
a-0000149	2	Krapphauser	Winter OSR	WOSR	0.801301	0	0	0	0	0	0	0	0	2.21418	0	0.258268	0.062772	2.95911
a-0000149	3	Krapphauser	Winter OSR	WOSR	0.779094	0	0	0	0	0	0	0	0	1.68122	0	0.0696446	0.141162	3.08244
a-0000149	4	Krapphauser	Winter OSR	WOSR	1.01603	0	0	0	0	0	0.170718	0.213299	0	4.35615	0	0.098874	0.0620828	2.7041
a-0000150	1	Kromerska	Winter OSR	WOSR	0	0	0	0	0	0	0	0	0	0.721846	0	0.0621181	0.0322843	0.500427
a-0000150	2	Kromerska	Winter OSR	WOSR	0	0	0	0	0	0	0	0	0	0	0	0.346666	0.0997686	2.60452
a-0000150	3	Kromerska	Winter OSR	WOSR	0	0	0	0	0	0	0	0	0	3.07898	0	0.227392	0.088605	1.87353
a-0000150	4	Kromerska	Winter OSR	WOSR	0.239843	0	0	0	0	0	0	0	0.12704	2.11665	0	0.204975	0.0975349	0.730238
a-0000151	1	Librador	Winter OSR	WOSR	0	0	0	0	0	0	0	0	0	3.87117	0	0.166633	0.238901	2.38077
a-0000151	2	Librador	Winter OSR	WOSR	1.01161	0	0	0	0	0.210812	0	0	0	7.58085	0.247799	0.528029	0.573198	4.01415
a-0000151	3	Librador	Winter OSR	WOSR	0	0	0	0	0	0	0	0	0	1.29998	0	0	0.191153	2.67976
a-0000151	4	Librador	Winter OSR	WOSR	0.179141	0	0	0	0	0	0	0	0	7.83942	0	0.151412	0.146176	1.06456
a-0000152	1	Libritta	Winter OSR	WOSR	0	0	0	0	0	0	0	0	0	6.1664	0	0.0986499	0.241833	2.51353
a-0000152	2	Libritta	Winter OSR	WOSR	0	0	0	0	0	0	0	0	0	2.8347	0.0195077	0.127692	0.216042	1.34827
a-0000152	3	Libritta	Winter OSR	WOSR	0	0	0	0	0	0	0	0	0	5.01787	0	0.14011	0.108506	1.42158
a-0000152	4	Libritta	Winter OSR	WOSR	0.565593	0	0	0	0	0.365045	0	0	0.0790206	5.09457	0	0.158687	0.203448	1.70904
a-0000156	1	Lirakotta	Winter OSR	WOSR	0	0	0	0	0	0	0	0	0	2.26224	0	0.158342	0	2.04499
a-0000156	2	Lirakotta	Winter OSR	WOSR	1.6506	0	0	0	0	0	0	0	0	6.56335	0	0.707362	0.0987102	6.75453
a-0000156	3	Lirakotta	Winter OSR	WOSR	0.76161	0	0	0	0	0	0	0	0	5.00026	0	0.251966	0.139357	3.31246
a-0000156	4	Lirakotta	Winter OSR	WOSR	1.22961	0	0	0	0	0.187359	0.261337	0.340238	0.0831984	2.65915	0	0.377898	0.119892	1.871
a-0000157	1	Madora	Winter OSR	WOSR	0	0	0	0	0	0	0	0	0	1.55171	0	0.0823606	0.0938581	2.23614
a-0000157	2	Madora	Winter OSR	WOSR	1.24841	0	0	0	0.0822051	0.0954768	0.156769	0.0971102	0	3.50288	0.0134903	0.470378	0.195508	2.18298
a-0000157	3	Madora	Winter OSR	WOSR	0	0	0	0	0	0	0	0	0	0.274876	0	0.0564425	0.178221	3.08926
a-0000157	4	Madora	Winter OSR	WOSR	0.448659	0	0	0	0	0	0.180587	0	0	3.26038	0	0.142355	0.117027	1.28299
a-0000162	1	Moldavia	Winter OSR	WOSR	0.466371	0	0	0	0	0.275378	0	0	0	15.3355	0	0.33615	0.169544	3.47123
a-0000162	2	Moldavia	Winter OSR	WOSR	0.940258	0	0.120076	0	0.12396	0.201137	0.921804	0.420628	0	12.4828	0.0164934	0.528094	0.0244519	2.03331
a-0000162	3	Moldavia	Winter OSR	WOSR	0.701901	0	0	0	0	0.148664	0	0	0	8.10048	0	0.201716	0.121212	2.86456
a-0000162	4	Moldavia	Winter OSR	WOSR	1.60377	0	0	0	0	0.204071	1.8438	0.807508	2.55529	8.24986	0	0.397578	0.137608	1.73958
a-0000163	1	Mytnickij	Winter OSR	WOSR	0	0	0	0	0	0	0	0	0	1.21433	0	0.159549	0.130823	2.27059
a-0000163	2	Mytnickij	Winter OSR	WOSR	1.80013	0	0	0	0.293443	0.107275	0	0.544733	0	5.84047	0.0407323	0.709223	0.293631	4.54091
a-0000163	3	Mytnickij	Winter OSR	WOSR	0	0	0	0	0	0	0	0	0	0.399615	0	0.0628677	0.156696	1.83781
a-0000163	4	Mytnickij	Winter OSR	WOSR	0.639209	0	0	0	0	0	0.138337	0.293666	0	1.87727	0	0.18886	0.152541	1.37276
a-0000164	1	Nemertschanskij 1	Winter OSR	WOSR	0	0	0	0	0	0	0	0	0	0	0	0	0	3.60539
a-0000164	2	Nemertschanskij 1	Winter OSR	WOSR	1.96425	0	0	0	0.515559	0.414026	0	0.29971	0	10.349	0.311532	1.18421	0.308538	4.3937
a-0000164	3	Nemertschanskij 1	Winter OSR	WOSR	0.35522	0	0	0	0	0	0	0	0	1.06485	0	0.105968	0.135065	2.38086
a-0000164	4	Nemertschanskij 1	Winter OSR	WOSR	1.52539	0	0	0	0	0.173057	0.292347	0.324116	0	2.44043	0	0.239492	0.191283	1.80094
a-0000166	1	Panter	Winter OSR	WOSR	0	0	0	0	0	0	0	0	0	5.65326	0	0.0476218	0.134511	1.03849
a-0000166	3	Panter	Winter OSR	WOSR	0.362385	0	0	0	0	0	0	0	0	2.88448	0	0.0540483	0.126625	1.61692
a-0000166	4	Panter	Winter OSR	WOSR	1.50624	0	0	0	0	0	0	0.236977	0	4.80324	0	0.108642	0.128362	0.66998
a-0000168	1	Ramses	Winter OSR	WOSR	0.517404	0	0	0	0	0	0	0	0	1.18246	0	0.0606166	0.151565	1.14823
a-0000168	2	Ramses	Winter OSR	WOSR	0.910227	0	0	0	0.200306	0.56753	0	0	0	0.114497	0.326705	0.262735	1.10926	1.86248
a-0000168	3	Ramses	Winter OSR	WOSR	0	0	0	0	0	0	0	0	0	0	0	0	0.318305	3.6332
a-0000168	4	Ramses	Winter OSR	WOSR	0.632293	0	0	0	0	0	0	0.157143	0.106042	1.63891	0.0383387	0.0755459	0.133032	0.913178
a-0000169	1	Sarepta	Winter OSR	WOSR	0	0	0	0	0	0	0	0	0	2.69416	0	0	0	2.94134
a-0000169	2	Sarepta	Winter OSR	WOSR	3.35986	0	0	0	0	0	0	0	0	0	0	0.0998672	0.102938	5.25164
a-0000169	3	Sarepta	Winter OSR	WOSR	0.870094	0	0	0	0	0	0	0	0	4.3081	0	0.071389	0.106569	1.42907
a-0000169	4	Sarepta	Winter OSR	WOSR	0	0	0	0	0	0	0	0	0	0.781855	0	0.21749	0.0962389	2.19637
a-0000170	1	Skrzeszowicki	Winter OSR	WOSR	1.55552	0	0	0	0	0.212095	0.328812	0.551233	0	11.4408	0	0.47226	0.435619	2.30831
a-0000170	2	Skrzeszowicki	Winter OSR	WOSR	0.722576	0	0	0	0	0.0919962	0.157488	0	0	0	0	0.297705	0.155733	1.4772
a-0000170	3	Skrzeszowicki	Winter OSR	WOSR	0	0	0	0	0	0	0	0	0	4.33655	0	0.274467	0.334002	4.36617
a-0000170	4	Skrzeszowicki	Winter OSR	WOSR	0.853658	0	0	0	0	0.191644	0.212762	0.32802	0	6.67615	0	0.322743	0.0511176	2.16109
a-0000171	1	Skziverskij	Winter OSR	WOSR	0.618779	0	0	0	0	0	0	0.208392	0	4.35344	0	0.261046	0.338061	1.89154
a-0000171	2	Skziverskij	Winter OSR	WOSR	0.46997	0	0	0	0	0	0	0	0	4.88498	0	0.14406	0.223034	1.85034
a-0000171	3	Skziverskij	Winter OSR	WOSR	0	0	0	0	0	0	0	0	0	3.63557	0	0.374324	0.522935	4.25465
a-0000171	4	Skziverskij	Winter OSR	WOSR	0	0	0	0	0	0.164393	0.18079	0.218701	0	2.71523	0.027584	0.230928	0.141411	1.69396
a-0000172	1	Slovenska Krajova	Winter OSR	WOSR	0.526765	0	0	0	0	0	0	0.326625	0	7.78439	0	0.105812	0.2756	1.32692
a-0000172	3	Slovenska Krajova	Winter OSR	WOSR	1.29837	0	0	0	0	0	0	0.418934	0.41148	14.2839	0	0.207444	0.494999	2.24073
a-0000172	4	Slovenska Krajova	Winter OSR	WOSR	0.52215	0	0	0	0	0	0	0	0	3.91133	0	0.158432	0.135978	2.99054
a-0000175	1	Start	Winter OSR	WOSR	0.468665	0	0	0	0	0	0	0	0	3.787	0	0.203597	0.518056	2.79788
a-0000175	2	Start	Winter OSR	WOSR	0	0	0	0	0	0	0	0	0	3.09346	0.0530721	0.215383	0.504901	3.26881
a-0000175	3	Start	Winter OSR	WOSR	0	0	0	0	0	0	0	0	0.345826	6.30211	0	0.310199	0.619435	2.09874
a-0000175	4	Start	Winter OSR	WOSR	0.348965	0	0	0	0	0	0	0	0	6.51525	0	0.205448	0.0576172	1.2379
a-0000176	1	Trebicska	Winter OSR	WOSR	0	0	0	0	0	0	0	0	0	3.90209	0.0426152	0.509722	0.385513	3.15645
a-0000176	2	Trebicska	Winter OSR	WOSR	0	0	0	0	0	0	0	0	0	4.04374	0.0388159	0.16799	0.187245	2.43583
a-0000176	3	Trebicska	Winter OSR	WOSR	0.463476	0	0	0	0	0	0	0	0	3.88706	0	0.186576	0.231701	2.62381
a-0000176	4	Trebicska	Winter OSR	WOSR	1.14993	0	0	0	0	0	0	0.252408	0	5.8523	0	0.280334	0.157168	3.83243
a-0000178	1	Vinnickij 15/59	Winter OSR	WOSR	3.19044	0	0.133908	0	0	0.176543	0.542351	0.348566	0	5.98873	0	0.261949	0.405621	1.33299
a-0000178	2	Vinnickij 15/59	Winter OSR	WOSR	1.2065	0	0	0	0	0.240441	0	0	0	3.75051	0.0510456	0.21645	0.210757	1.96796
a-0000178	3	Vinnickij 15/59	Winter OSR	WOSR	1.30934	0	0	0	0	0	0	0	0	2.62191	0	0.204421	0.289251	2.4202
a-0000179	1	Wolynski	Winter OSR	WOSR	2.37777	0	0.113275	0	0	0.250078	0.185624	0.336906	0	7.64878	0	0.289101	0.482643	1.92072
a-0000179	2	Wolynski	Winter OSR	WOSR	0	0	0	0	0	0	0	0	0.0864598	2.6614	0.0278693	0.25912	0.281559	2.29046
a-0000179	3	Wolynski	Winter OSR	WOSR	0.980789	0	0	0	0	0	0	0	0	3.4735	1.65997	0.550266	0.314337	2.73669
a-0000179	4	Wolynski	Winter OSR	WOSR	0	0	0	0	0	0	0	0	0	1.64714	0	0.106614	0.0600491	1.78954
a-0000185	1	CANARD	Winter fodder	Fodder	1.26095	0	0	0	0	0.130408	0	0	0	4.27447	0	0.209072	0.349884	1.67774
a-0000185	2	CANARD	Winter fodder	Fodder	0	0	0	0	0	0	0	0	0	1.95941	0	0.198785	0.326431	5.57438
a-0000185	3	CANARD	Winter fodder	Fodder	0	0	0	0	0	0	0	0	0	1.41691	0	0.115342	0.22964	3.68668
a-0000185	4	CANARD	Winter fodder	Fodder	1.89064	0	0	0	0	0.37203	0.324067	0.214606	4.02726	5.35874	0	0.478731	0.292413	3.11834
a-0000188	1	EMERALD	Winter fodder	Fodder	1.7424	0	0	0	0	0	0.160778	0.263355	0	3.64658	0	0.136787	0.224849	0.848213
a-0000188	3	EMERALD	Winter fodder	Fodder	0.541285	0	0	0	0	0	0	0	0	7.4865	0	0.439606	0.370195	2.89246
a-0000189	1	FORA	Winter fodder	Fodder	2.51594	0	0	0	0.247906	0.207729	0	0.564371	0	6.04489	0	0.242335	0.392408	2.76583
a-0000189	3	FORA	Winter fodder	Fodder	0	0	0	0	0	0	0	0	0	2.08642	0	0.139736	0.209401	3.75068
a-0000189	4	FORA	Winter fodder	Fodder	0	0	0	0	0	0.371963	0	0.258098	0	5.58074	0	0.366198	0.123085	5.91859
a-0000190	1	Aphid Resistant Rape	Winter fodder	Fodder	0.749456	0	0	0	0	0.167616	0	0	0	4.62463	0	0.187843	0.280484	1.83881
a-0000190	3	Aphid Resistant Rape	Winter fodder	Fodder	0	0	0	0	0	0	0	0	0	2.04051	0	0.127075	0.296103	6.33917
a-0000190	4	Aphid Resistant Rape	Winter fodder	Fodder	0.579553	0	0	0	0	0.114408	0	0	0	3.63092	0	0.176913	0.0830599	4.10807
a-0000193	1	Dwarf Essex	Winter fodder	Fodder	0.238886	0	0	0	0	0.524214	0	0	0	5.64936	0	0.0467943	0.176976	1.69227
a-0000193	2	Dwarf Essex	Winter fodder	Fodder	0	0	0	0	0	0	0	0	0	2.31339	0	0.105889	0.129174	2.69058
a-0000193	3	Dwarf Essex	Winter fodder	Fodder	0	0	0	0	0	0	0	0	0	3.25784	0	0.116722	0.118272	3.46963
a-0000193	4	Dwarf Essex	Winter fodder	Fodder	0	0	0	0	0	0	0	0	0	3.76118	0	0.153539	0.0457535	2.20403
a-0000200	1	Samo	Winter fodder	Fodder	0	0	0	0	0	0	0	0.199616	0.242028	5.67426	0	0.129937	0.125891	1.45889
a-0000200	2	Samo	Winter fodder	Fodder	0.491616	0	0	1.03035	0	0	0	0	0	6.25616	0	0.269186	0.287052	1.81232
a-0000200	4	Samo	Winter fodder	Fodder	0.382073	0	0	0	0	0	0	0	0	4.74854	0	0.319007	0.106306	1.75033
a-0000209	1	RAGGED JACK	Exotics rape kale	Kale	0	0	0	0	0	0	0	0	0	3.3327	0	0.183768	0.115768	3.18137
a-0000209	2	RAGGED JACK	Exotics rape kale	Kale	1.09895	0	0	0	0	0	0.107368	0	0	2.16799	0.0402311	0.307401	0.263725	3.03193
a-0000209	3	RAGGED JACK	Exotics rape kale	Kale	0	0	0	0	0	0	0	0	0	4.79017	0.0557992	0.300663	0.272048	5.04831
a-0000209	4	RAGGED JACK	Exotics rape kale	Kale	0.952458	0	0	0	0	0	0	0	0	2.62643	0	0.217172	0.169661	4.23281
a-0000210	1	RED RUSSIAN	Exotics Siberian kale	Kale	0	0	0	0	0	0	0	0	0	2.31632	0	0.158701	0.109867	2.84104
a-0000210	2	RED RUSSIAN	Exotics Siberian kale	Kale	2.78124	0	0	0	0.160285	0.635528	0.256584	0.287579	0	4.62743	0.438519	0.510642	0.316229	6.16409
a-0000210	3	RED RUSSIAN	Exotics Siberian kale	Kale	0	0	0	0	0	0	0	0	0	4.21749	0	0.29661	0.116035	4.49452
a-0000210	4	RED RUSSIAN	Exotics Siberian kale	Kale	1.1767	0	0	0	0	0	0	0	0	2.4514	0	0.203898	0.151569	4.66617
a-0000211	1	SIBERISCHE BOERENKOOL	Exotics Siberian kale	Kale	0.187207	0	0	0	0	0	0	0	0.162516	7.0552	0	0.392986	0.667404	0.847599
a-0000211	2	SIBERISCHE BOERENKOOL	Exotics Siberian kale	Kale	1.02015	0	0.361496	0	0.108115	0.065322	0	0	0	8.08518	0.0294074	0.360657	0.817028	0.0120896
a-0000211	3	SIBERISCHE BOERENKOOL	Exotics Siberian kale	Kale	0	0	0	0	0	0	0	0	0	2.81888	0	0.347305	0.303488	0.964928
a-0000211	4	SIBERISCHE BOERENKOOL	Exotics Siberian kale	Kale	1.66184	0	0	0	0	0	0	0.102174	0	4.05928	0	0.227874	0.215992	0.734563
a-0000226	1	SWU Chinese 1	Exotics Semiwinter OSR	Semiwinter OSR	0.152313	0	0	0	0	0	0	0.229824	0.481863	3.35666	0	0.104829	0.103685	0.999161
a-0000226	2	SWU Chinese 1	Exotics Semiwinter OSR	Semiwinter OSR	0.471482	0	0.531413	0	0	0	0	0	0	5.44003	0	0.134324	0.238435	3.53911
a-0000226	3	SWU Chinese 1	Exotics Semiwinter OSR	Semiwinter OSR	0	0	0	0	0	0	0	0	0	5.30884	0	0.261047	0.156276	2.97734
a-0000226	4	SWU Chinese 1	Exotics Semiwinter OSR	Semiwinter OSR	0.201069	0	0	0	0	0	0	0	0	5.36478	0	0.14233	0.0701692	3.91532
a-0000227	1	SWU Chinese 2	Exotics Semiwinter OSR	Semiwinter OSR	0	0	0	0	0	0	0	0	0.17112	8.7868	0	0.611296	0.253608	5.2125
a-0000227	2	SWU Chinese 2	Exotics Semiwinter OSR	Semiwinter OSR	0	0	0.742361	0	0	0	0	0	0	3.71326	0	0.680356	0.395584	4.11507
a-0000227	3	SWU Chinese 2	Exotics Semiwinter OSR	Semiwinter OSR	0	0	0	0	0	0	0	0	0	1.24622	0	0.47437	0.184033	5.32845
a-0000227	4	SWU Chinese 2	Exotics Semiwinter OSR	Semiwinter OSR	0	0	0	0	0	0	0	0	0	0.612801	0	0.353803	0.146355	6.21621
a-0000228	1	SWU Chinese 3	Exotics Semiwinter OSR	Semiwinter OSR	0	0	0	0	0	0	0	0	0.120039	4.54425	0	0.308842	0.260229	2.39767
a-0000228	2	SWU Chinese 3	Exotics Semiwinter OSR	Semiwinter OSR	0	0	0	0	0	0	0	0	0	5.76437	0	0.428354	0.423999	4.57689
a-0000228	3	SWU Chinese 3	Exotics Semiwinter OSR	Semiwinter OSR	0	0	0	0	0	0	0	0	0	4.21304	0	0.359972	0.238098	3.07583
a-0000228	4	SWU Chinese 3	Exotics Semiwinter OSR	Semiwinter OSR	0	0	0	0	0	0	0	0	0	7.7043	0	0.389059	0.192416	3.86608
a-0000232	1	SWU Chinese 8	Exotics Semiwinter OSR	Semiwinter OSR	0	0	0	0	0	0	0	0	0	1.22128	0	0.15062	0.151939	2.11722
a-0000232	2	SWU Chinese 8	Exotics Semiwinter OSR	Semiwinter OSR	0	0	0	0	0.114308	0	0	0	0	2.13537	0	0.154197	0.310465	3.03875
a-0000232	3	SWU Chinese 8	Exotics Semiwinter OSR	Semiwinter OSR	0	0	0	0	0	0	0	0	0	2.17988	0	0.18016	0.376196	3.56155
a-0000232	4	SWU Chinese 8	Exotics Semiwinter OSR	Semiwinter OSR	0	0	0	0	0	0	0	0	0	0.804881	0	0.172502	0.118822	2.77732
a-0000233	1	SWU Chinese 9	Exotics Semiwinter OSR	Semiwinter OSR	1.70446	0	0	0	0	0.334983	0.153584	0.133734	1.45027	10.3987	0	0.409868	0.344608	3.41017
a-0000233	2	SWU Chinese 9	Exotics Semiwinter OSR	Semiwinter OSR	0	0	0	0	0	0	0	0	0.167016	8.27182	0	0.602005	0.251718	4.71016
a-0000233	3	SWU Chinese 9	Exotics Semiwinter OSR	Semiwinter OSR	0	0	0	0	0	0	0	0	0	3.76659	0	0.373618	0.205619	5.40368
a-0000233	4	SWU Chinese 9	Exotics Semiwinter OSR	Semiwinter OSR	0.212939	0	0	0	0	0	0	0	0	1.33499	0	0.178383	0.157485	2.48751
a-0000234	2	Zhouyou	Exotics Semiwinter OSR	Semiwinter OSR	0	0	0	0	0	0	0	0	0	5.09112	0	0.685277	0.298721	6.80896
a-0000234	3	Zhouyou	Exotics Semiwinter OSR	Semiwinter OSR	0	0	0	0	0	0	0	0	0	4.03841	0	0.543222	0.170481	3.52997
a-0000234	4	Zhouyou	Exotics Semiwinter OSR	Semiwinter OSR	0.169025	0	0	0	0	0.134233	0	0	0	4.65721	0	0.543341	0.3292	4.95606
a-0000235	1	Drakkar	Spring OSR	SpOSR	0.495942	0	0	0	0	0	0	0	0	4.80072	0	0.247021	0.666828	5.11053
a-0000235	2	Drakkar	Spring OSR	SpOSR	0	0	0	0	0	0	0	0	0	1.07635	0	0	0.290006	2.44706
a-0000235	3	Drakkar	Spring OSR	SpOSR	0	0	0.0684172	0	0	0	0	0	0	4.01313	0	0.209275	0.214221	1.68831
a-0000235	4	Drakkar	Spring OSR	SpOSR	0	0	0	0	0	0	0	0	0	0.886952	0	0.0600045	0.211086	2.14058
a-0000236	1	STELLAR DH	Spring OSR	SpOSR	0	0	0	0	0	0	0	0	0	0.779528	0	0.312995	0.726217	11.5684
a-0000236	2	STELLAR DH	Spring OSR	SpOSR	0	0	0	0	0	0	0	0	0	0.426236	0	0.251043	0.215457	7.59691
a-0000236	3	STELLAR DH	Spring OSR	SpOSR	0	0	0	0	0	0	0	0	0	0.610205	0	0.207563	0.217058	4.20197
a-0000236	4	STELLAR DH	Spring OSR	SpOSR	0	0	0	0	0	0	0	0	0	0.118238	0	0.2141	0.685664	8.35938
a-0000237	1	WESTAR DH	Spring OSR	SpOSR	0	0	0	0	0	0	0	0	0	8.3168	0	0.304608	0.341906	4.73273
a-0000237	2	WESTAR DH	Spring OSR	SpOSR	0	0	0	0	0	0	0	0	0	5.05644	0	0.292508	0.282937	4.66368
a-0000237	3	WESTAR DH	Spring OSR	SpOSR	0	0	0	0	0	0	0	0	0	2.52345	0	0.197565	0.221056	3.28374
a-0000237	4	WESTAR DH	Spring OSR	SpOSR	0	0	0	0	0	0	0	0	0	0	0	0	0.253585	5.07601
a-0000238	1	YUDAL	Spring OSR	SpOSR	1.60864	0	0	0	0	0.164249	0	0.15995	0	7.80493	0	0.277044	0.54737	2.85503
a-0000238	2	YUDAL	Spring OSR	SpOSR	0	0	0	0	0	0	0	0.107206	0	4.54849	0	0.253677	0.294068	1.81663
a-0000238	3	YUDAL	Spring OSR	SpOSR	0	0	0	0	0	0	0	0	0	9.58163	0	0.141437	0.195471	1.81695
a-0000239	1	BRUTOR	Spring OSR	SpOSR	1.02929	0	0	0	0.813226	0	0	0	0	0.465863	0	0.612931	0.401235	6.51184
a-0000239	2	BRUTOR	Spring OSR	SpOSR	0	0	0	0	0	0	0	0.253171	0	2.04049	0	0.879471	0.372364	4.68161
a-0000239	3	BRUTOR	Spring OSR	SpOSR	0	0	0	0	0	0	0	0	0	0.380157	0.0478552	0.226608	0.169815	2.72537
a-0000241	1	COMET	Spring OSR	SpOSR	0.632064	0	0	0	0	0.285825	0.172107	0.221514	0	11.9983	0	0.322496	0.357999	4.6045
a-0000241	2	COMET	Spring OSR	SpOSR	0	0	0	0	0	0	0	0	0	0.750784	0	0.270795	0.202851	3.1794
a-0000241	3	COMET	Spring OSR	SpOSR	0	0	0	0	0	0	0	0	0	0	0	0.10445	0.130149	2.1095
a-0000241	4	COMET	Spring OSR	SpOSR	0	0	0	0	0	0	0	0	0	0.292803	0	0.262839	0.313176	3.65111
a-0000242	1	CRESOR	Spring OSR	SpOSR	0	0	0.176691	0	0	0.0903577	0	0	0	1.86316	0	0.713846	0.552229	3.49324
a-0000242	2	CRESOR	Spring OSR	SpOSR	0	0	0	0	0	0	0	0	0	1.56776	0	0.611838	0.375292	7.47324
a-0000242	3	CRESOR	Spring OSR	SpOSR	0	0	0	0	0	0	0	0	0	5.30497	0	0.172302	0.325672	5.35345
a-0000242	4	CRESOR	Spring OSR	SpOSR	0.246967	0	0	0	0	0	0	0	0	1.44399	0	0.216769	0.259727	3.02118
a-0000247	1	INDUSTRY	Spring OSR	SpOSR	0.651691	0	0	0	0	0	0	0	0	0.543532	0	0.386044	0.235219	7.2541
a-0000247	2	INDUSTRY	Spring OSR	SpOSR	0	0	0	0	0	0	0	0	0	5.45021	0	1.03591	0.548655	9.5809
a-0000247	3	INDUSTRY	Spring OSR	SpOSR	0	0	0	0	0	0	0	0	0	2.86633	0.137882	0.287199	0.2336	6.05417
a-0000247	4	INDUSTRY	Spring OSR	SpOSR	0.456975	0	0	0	0	0	0	0	0	1.4552	0	0.438979	0.31559	6.8979
a-0000248	1	KARAT	Spring OSR	SpOSR	0	0	0	0	0	0	0	0	0	0	0	0.501301	0.4535	3.61733
a-0000248	2	KARAT	Spring OSR	SpOSR	0	0	0	0	0	0	0	0	0	0	0	0.326302	0.320899	2.8075
a-0000248	3	KARAT	Spring OSR	SpOSR	0	0	0	0	0	0	0	0	0	0	0.0644129	0.342028	0.390055	3.09401
a-0000248	4	KARAT	Spring OSR	SpOSR	0	0	0	0	0	0	0	0	0	0	0	0.122039	0.278643	2.03349
a-0000249	1	MARINKA	Spring OSR	SpOSR	0	0	0	0	0	0	0	0	0	4.19669	0	0.333254	0.233095	5.51548
a-0000249	2	MARINKA	Spring OSR	SpOSR	0	0	0	0	0	0	0	0	0	1.19005	0	0.118999	0.153535	5.19457
a-0000249	3	MARINKA	Spring OSR	SpOSR	0	0	0	0	0	0	0	0	0	1.8498	0	0.245517	0.262721	7.45103
a-0000249	4	MARINKA	Spring OSR	SpOSR	0	0	0	0	0	0	0	0	0	1.1727	0	0.0994287	0.10455	2.61668
a-0000250	1	NIKLAS	Spring OSR	SpOSR	0.845765	0	0	0	0.225552	0.170837	0	0	0	12.4772	0	0.335186	0.0944462	3.32636
a-0000250	2	NIKLAS	Spring OSR	SpOSR	0.34252	0	0	0	0	0	0	0	0.0787265	5.11889	0	0.764364	0.589376	7.67528
a-0000250	3	NIKLAS	Spring OSR	SpOSR	0	0	0	0	0	0	0	0	0	1.46923	0	0.254315	0.297723	3.90353
a-0000250	4	NIKLAS	Spring OSR	SpOSR	0.608974	0	0	0	0	0	0	0	0	1.13773	0	0.167735	0.107691	2.60047
a-0000251	1	TARGET	Spring OSR	SpOSR	1.80005	0	0.164927	0	0.164398	0.167781	0.120163	0.237964	0	8.01724	0	0.30677	0.292411	3.55075
a-0000251	2	TARGET	Spring OSR	SpOSR	0	0	0	0	0	0	0	0	0	10.6616	0	0.372464	0.442796	4.69948
a-0000251	3	TARGET	Spring OSR	SpOSR	0	0	0	0	0	0	0	0	0	9.86389	0.118742	0.266904	0.350367	5.1908
a-0000251	4	TARGET	Spring OSR	SpOSR	0.818296	0	0	0	0	0	0	0	0	4.77885	0	0.223709	0.25362	2.53916
a-0000253	1	KAROO-057DH	Spring OSR	SpOSR	0	0	0	0	0	0	0	0	0	5.19886	0	0.167055	0.251824	6.42537
a-0000253	2	KAROO-057DH	Spring OSR	SpOSR	0	0	0	0	0	0	0	0	0	0.917494	0	0.233571	0.304696	4.98778
a-0000253	3	KAROO-057DH	Spring OSR	SpOSR	0	0	0	0	0	0	0	0	0	5.19058	0.0475863	0.131443	0.179509	2.04658
a-0000253	4	KAROO-057DH	Spring OSR	SpOSR	0	0	0	0	0	0	0	0	0	2.26108	0	0.158654	0.268011	3.06792
a-0000254	1	MONTY-028DH	Spring OSR	SpOSR	0	0	0.226275	0	0	0	0	0	0	14.4902	0	0.293014	0.246047	5.16712
a-0000254	3	MONTY-028DH	Spring OSR	SpOSR	0	0	0	0	0	0	0	0	0.417964	12.6485	0	0.240416	0.283503	6.32146
a-0000254	4	MONTY-028DH	Spring OSR	SpOSR	0	0	0	0	0	0	0	0	0	6.30232	0	0.42421	0.280973	3.95109
a-0000255	1	N01D-1330	Spring OSR	SpOSR	0	0	0	0	0	0	0	0	0	12.5409	0	0.351901	0.230697	3.72941
a-0000255	3	N01D-1330	Spring OSR	SpOSR	0	0	0	0	0	0	0	0	0	10.2302	0	0.113819	0.134635	2.13545
a-0000255	4	N01D-1330	Spring OSR	SpOSR	0	0	0	0	0	0	0	0	0.156139	10.8097	0	0.442917	0.324221	4.3917
a-0000256	1	N02D-1952	Spring OSR	SpOSR	0	0	0	0	0	0	0	0	0	1.29217	0	0.306369	0.231387	5.65336
a-0000256	3	N02D-1952	Spring OSR	SpOSR	0	0	0	0	0	0	0	0	0	0.6434	0	0.217593	0.0878536	2.78053
a-0000256	4	N02D-1952	Spring OSR	SpOSR	0	0	0	0	0	0	0	0	0.113052	0.95077	0	2.10061	0.844427	6.24226
a-0000257	1	SURPASS400-024DH	Spring OSR	SpOSR	0	0	0	0	0	0	0	0	0	0.978572	0	0.775033	1.26078	1.57104
a-0000257	3	SURPASS400-024DH	Spring OSR	SpOSR	0	0	0	0	0	0	0	0	0	0.988478	0	0.17954	0.159396	0.631491
a-0000257	4	SURPASS400-024DH	Spring OSR	SpOSR	0	0	0	0	0	0	0	0	0.0540789	2.09973	0	0.843456	1.00347	0.424006
a-0000258	1	CUBS ROOT	Spring OSR	SpOSR	0.480435	0	0	0	0	0	0	0	0	4.83412	0	0.175453	0.108424	0.904754
a-0000258	3	CUBS ROOT	Spring OSR	SpOSR	0	0	0	0	0	0	0	0	0	2.21034	0	0.168198	0.185037	1.18366
a-0000258	4	CUBS ROOT	Spring OSR	SpOSR	0	0	0	0	0	0	0	0	0	1.67756	0	0.406051	0.490359	4.05093
a-0000259	1	DUX	Spring OSR	SpOSR	0	0	0	0	0	0	0	0	0	9.31629	0	0.2822	0.378833	4.13603
a-0000259	3	DUX	Spring OSR	SpOSR	0	0	0	0	0	0	0	0	0	1.97729	0	0	0.159933	2.6196
a-0000259	4	DUX	Spring OSR	SpOSR	0	0	0	0	0	0	0	0	0	2.83436	0	0.325343	0.429479	3.71053
a-0000260	1	ERGLU	Spring OSR	SpOSR	0	0	0	0	0	0	0	0	0	1.86117	0	0.471837	0.319249	4.36396
a-0000260	3	ERGLU	Spring OSR	SpOSR	0	0	0	0	0	0	0	0	0	3.989	0	0.720396	0.64033	4.66978
a-0000260	4	ERGLU	Spring OSR	SpOSR	0	0	0	0	0	0	0	0	0	2.43013	0	0.562085	0.480087	2.29542
a-0000261	1	HELIOS	Spring OSR	SpOSR	0	0	0	0	0	0	0	0	0	0	0	0.127448	0.137198	3.18472
a-0000261	3	HELIOS	Spring OSR	SpOSR	0	0	0	0	0	0	0	0	0	3.35415	0	0.678029	0.345772	3.06629
a-0000261	4	HELIOS	Spring OSR	SpOSR	0	0	0	0	0	0	0	0	0	2.42138	0	0.727004	0.444847	2.33571
a-0000262	1	KROKO	Spring OSR	SpOSR	0.385279	0	0	0	0	0	0	0	0	2.47055	0	0.18777	0.170723	3.20882
a-0000262	4	KROKO	Spring OSR	SpOSR	0	0	0	0	0	0	0	0	0	2.23772	0	0.402708	0.410269	5.21006
a-0000264	1	LINETTA	Spring OSR	SpOSR	1.35134	0	0	0	0	0.154225	0	0	0	7.66128	0	0.234996	0.22222	5.45537
a-0000264	3	LINETTA	Spring OSR	SpOSR	0	0	0	0	0	0	0	0	0.413738	1.44893	0	0.214901	0.189963	3.98316
a-0000264	4	LINETTA	Spring OSR	SpOSR	1.44988	0	0	0	0	0	0	0	0	3.10065	0	0.344819	0.25773	3.74449
a-0000265	1	MAZOWIECKI	Spring OSR	SpOSR	0.824252	0	0	0	0	0.238847	0	0	0	1.42582	0	0.112614	0.253377	3.67538
a-0000265	3	MAZOWIECKI	Spring OSR	SpOSR	0.406569	0	0	0	0	0	0	0.352981	0.978607	4.50445	0	0.196743	0.122012	1.07267
a-0000265	4	MAZOWIECKI	Spring OSR	SpOSR	0.422368	0	0	0	0	0.179046	0	0.285757	0	4.87361	0	0.175787	0.38563	1.709
a-0000267	1	WEIHENSTEPHANER	Spring OSR	SpOSR	0	0	0	0	0	0	0	0	0	2.93773	0	0.0686222	0.0362981	0.855432
a-0000267	3	WEIHENSTEPHANER	Spring OSR	SpOSR	0.135474	0	0	0	0	0	0	0.281817	0.147464	2.53301	0	0.192823	0.120687	1.7267
a-0000267	4	WEIHENSTEPHANER	Spring OSR	SpOSR	0.71391	0	0	0	0	0.279342	0	0.197024	0.693027	4.72983	0	0.290547	0.396413	2.63858
a-0000269	1	Alku	Spring OSR	SpOSR	1.04747	0	0	0	0	0	0	0	0	0.804449	0	0.185705	0.380088	3.5492
a-0000269	3	Alku	Spring OSR	SpOSR	0.33742	0	0	0	0	0	0	0	0	3.63923	0	0.568394	0.250393	4.07764
a-0000269	4	Alku	Spring OSR	SpOSR	0.357517	0	0	0	0	0	0	0	0	0.235337	0	0.145412	0.40191	1.83726
a-0000270	1	Bronowski	Spring OSR	SpOSR	0	0	0	0	0	0	0	0	0	0	0	0.114577	0.339466	4.51018
a-0000270	3	Bronowski	Spring OSR	SpOSR	0	0	0	0	0	0	0	0	0	0	0	0.26299	0.28358	5.37791
a-0000270	4	Bronowski	Spring OSR	SpOSR	0	0	0	0	0	0	0	0	0	0	0	0.201938	0.339635	2.59644
a-0000271	2	Ceska Krajova	Spring OSR	SpOSR	0.789684	0	0.162462	0	0.111159	0.187517	0	0	0	7.80401	0.028971	0.227853	0.377707	3.86934
a-0000271	3	Ceska Krajova	Spring OSR	SpOSR	0.358623	0	0	0	0	0	0	0	0	2.3898	0	0.132317	0.215848	2.89027
a-0000271	4	Ceska Krajova	Spring OSR	SpOSR	0.382225	0	0	0	0	0	0	0	0	2.65659	0	0.174142	0.0639093	2.84456
a-0000272	1	Duplo	Spring OSR	SpOSR	0	0	0	0	0	0	0	0	0	0	0	0	0	1.24249
a-0000272	2	Duplo	Spring OSR	SpOSR	0	0	0	0	0	0	0	0	0	0	0	0	0.0492144	0.789881
a-0000272	3	Duplo	Spring OSR	SpOSR	0	0	0	0	0	0	0	0	0	0	0	0.135535	0.189235	2.13606
a-0000272	4	Duplo	Spring OSR	SpOSR	0	0	0	0	0	0.106396	0	0	0	0.366045	0	0.537232	0.0683616	4.05113
a-0000273	1	Janetzkis Sommerraps	Spring OSR	SpOSR	0	0	0	0	0	0	0	0	0	3.18404	0	0.302792	0.0970744	5.48478
a-0000273	2	Janetzkis Sommerraps	Spring OSR	SpOSR	0	0	0	0	0	0	0	0	0	0.537009	0	0.0941697	0.0324481	1.00784
a-0000273	3	Janetzkis Sommerraps	Spring OSR	SpOSR	0.750577	0	0	0	0	0.261268	0	0	0	1.58163	0	0.335447	0.25162	3.54116
a-0000273	4	Janetzkis Sommerraps	Spring OSR	SpOSR	0	0	0	0	0	0	0	0	0	1.52731	0	0.137766	0.0864669	2.81428
a-0000274	2	Line	Spring OSR	SpOSR	0	0	0	0	0	0	0	0	0	1.25185	0.0350352	0.510553	0.474279	4.07507
a-0000274	3	Line	Spring OSR	SpOSR	0	0	0	0	0	0	0	0	0	0.436347	0.051365	0.169102	0.148113	2.99081
a-0000274	4	Line	Spring OSR	SpOSR	0	0	0	0	0	0	0	0	0	0.577949	0	0.228715	0.0742842	3.25153
a-0000275	1	Marnoo	Spring OSR	SpOSR	0	0	0	0	0	0	0	0	0	2.85791	0	0.2399	0.153526	2.93208
a-0000275	2	Marnoo	Spring OSR	SpOSR	1.02847	0	0.0921386	0	0	0.0848161	0	0	0	4.19258	0.0441005	0.566477	0.545264	4.38942
a-0000275	3	Marnoo	Spring OSR	SpOSR	0.617635	0	0	0	0	0	0	0	0	3.29704	0	0.157527	0.224158	5.31416
a-0000275	4	Marnoo	Spring OSR	SpOSR	0.893063	0	0	0	0	0	0	0	0	3.35973	0	0.222212	0.0585037	2.48034
a-0000276	1	Nugget	Spring OSR	SpOSR	0.498445	0	0	0.432611	0	0	0	0	0	6.01937	0	0.187874	0.363333	2.37553
a-0000276	2	Nugget	Spring OSR	SpOSR	0.44047	0	0	0	0	0	0	0	0	5.38798	0	0.141382	0.342853	1.80731
a-0000276	3	Nugget	Spring OSR	SpOSR	1.06153	0	0	0	0	0	0.303719	0.243997	0	5.26352	0.0552104	0.232136	0.362926	1.62494
a-0000276	4	Nugget	Spring OSR	SpOSR	0.732301	0	0	0	0	0.14598	0.168326	0.375795	0	3.97547	0	0.209965	0.158538	1.11321
a-0000277	1	Olga	Spring OSR	SpOSR	0	0	0	0	0	0	0	0	0	2.34916	0	0	0.194409	2.9541
a-0000277	3	Olga	Spring OSR	SpOSR	1.76928	0	0	0	0	0.172598	0	0	0	3.79002	0	0.183663	0.248318	1.78014
a-0000277	4	Olga	Spring OSR	SpOSR	0.550943	0	0	0	0	0.145606	0	0.0572671	0	2.83806	0	0.160212	0.249275	2.50509
a-0000278	1	Spaeths Zollerngold	Spring OSR	SpOSR	0	0	0	0	0	0	0	0	0	0	0	0	0.166827	4.08593
a-0000278	2	Spaeths Zollerngold	Spring OSR	SpOSR	0	0	0	0	0	0	0	0	0	0.434861	0	0	0.0385144	1.46087
a-0000278	3	Spaeths Zollerngold	Spring OSR	SpOSR	0.688054	0	0	0	0	0	0	0	0	2.16772	0.0435024	0.393	0.381635	6.17302
a-0000278	4	Spaeths Zollerngold	Spring OSR	SpOSR	0	0	0	0	0	0	0	0	0	3.22397	0	0.147379	0.130308	5.21244
a-0000279	1	Sval_fs Gulle	Spring OSR	SpOSR	0	0	0	0	0	0	0	0	0	3.97071	0	0	0	1.52863
a-0000279	2	Sval_fs Gulle	Spring OSR	SpOSR	0.470998	0	0	0	0	0	0	0	0	8.15289	0	0.0724838	0.280572	2.35082
a-0000279	3	Sval_fs Gulle	Spring OSR	SpOSR	0.718856	0	0	0	0	0	0	0	0	2.07327	0	0.112674	0.332343	1.86369
a-0000279	4	Sval_fs Gulle	Spring OSR	SpOSR	0.6388	0	0	0	0	0.124336	0	0	0	1.64507	0	0.0778456	0.0453723	1.64764
a-0000281	1	Tribute	Spring OSR	SpOSR	0	0	0	0	0	0	0	0	0	0	0	0	0.150672	4.20739
a-0000281	3	Tribute	Spring OSR	SpOSR	0	0	0	0	0	0	0	0	0	0.203602	0	0.0865773	0.29517	4.8796
a-0000281	4	Tribute	Spring OSR	SpOSR	0	0	0	0	0	0	0	0	0	0.0785299	0	0.0392274	0.0620405	0.979536
a-0000282	1	Wesway	Spring OSR	SpOSR	0	0	0	0	0	0	0	0	0	8.2215	0	0.126981	0	2.91679
a-0000282	2	Wesway	Spring OSR	SpOSR	0.612033	0	0	0	0	0	0	0	0	7.1922	0	0.138817	0.192778	3.42606
a-0000282	3	Wesway	Spring OSR	SpOSR	1.06116	0	0	0	0	0	0	0	0	0.693146	0	0.103601	0.204581	1.74493
a-0000282	4	Wesway	Spring OSR	SpOSR	0.448703	0	0	0	0	0	0	0	0	1.36259	0	0.115778	0.0643516	2.06568
a-0000283	1	Fido	Spring OSR	SpOSR	1.21901	0	0	0	0	0	0	0	0.54309	4.2249	0	0.280174	0.465933	1.61325
a-0000283	2	Fido	Spring OSR	SpOSR	1.37754	0	0.121274	0	0	0.15804	0	0	0	9.69665	0	0.499327	0.520704	3.25804
a-0000284	1	Oro	Spring OSR	SpOSR	0	0	0	0	0	0	0	0	0	1.87093	0	0.162578	0	2.85253
a-0000284	2	Oro	Spring OSR	SpOSR	0	0	0	0	0	0	0	0	0	0.517722	0	0.0703896	0.159359	5.68723
a-0000284	3	Oro	Spring OSR	SpOSR	0	0	0	0	0	0	0	0	0	2.81894	0	0.251397	0.128092	3.36214
a-0000285	2	Tower	Spring OSR	SpOSR	0	0	0	0	0	0	0	0	0	0	0	0.160086	0.557276	9.1657
a-0000285	3	Tower	Spring OSR	SpOSR	0	0	0	0	0	0	0	0	0	0	0	0.146408	0.527008	5.60914
a-0000285	4	Tower	Spring OSR	SpOSR	0.362383	0	0	0	0	0	0	0	0	0.825114	0	0.210268	0.0796801	3.3957
a-0000286	1	Regina II	Spring OSR	SpOSR	0	0	0	0	0	0	0	0	0	3.11881	0	0	0	3.00246
a-0000286	3	Regina II	Spring OSR	SpOSR	0.367591	0	0	0	0	0	0	0	0	3.82755	0	0.0540936	0.209326	5.29334
a-0000286	4	Regina II	Spring OSR	SpOSR	0.214505	0	0	0	0	0	0	0	0	10.4198	0	0.0960704	0	2.91909
a-0000288	1	Campino	Spring OSR	SpOSR	0	0	0	0	0	0	0	0	0	1.41243	0	0.207044	0.254935	1.64719
a-0000288	2	Campino	Spring OSR	SpOSR	0.39306	0	0	0	0	0	0	0	1.5739	9.93721	0	0.55318	0.681538	4.39823
a-0000288	3	Campino	Spring OSR	SpOSR	0	0	0	0	0	0	0	0	0	0	0	0	0	0.160858
a-0000288	4	Campino	Spring OSR	SpOSR	0	0	0	0	0	0	0	0	0	5.87248	0	0.120769	0.229044	4.33609
a-0000289	1	Clipper	Spring OSR	SpOSR	0	0	0	0	0	0	0	0	0	2.4804	0	0.0775987	0.100698	1.12549
a-0000289	2	Clipper	Spring OSR	SpOSR	0	0	0	0	0	0	0	0	0	2.94145	0.0380364	0.122721	0.55905	3.55298
a-0000289	3	Clipper	Spring OSR	SpOSR	0	0	0	0	0	0	0	0	0	7.64829	0	0.0825599	0.0613527	1.17456
a-0000289	4	Clipper	Spring OSR	SpOSR	0	0	0	0	0	0	0	0	0	0.691682	0	0	0.149293	2.99134
a-0000290	1	Larissa	Spring OSR	SpOSR	0	0	0	0	0	0	0	0	0	5.13999	0	0.189982	0.132474	1.46119
a-0000290	2	Larissa	Spring OSR	SpOSR	0	0	0	0	0	0	0	0	0	7.7805	0	0.47585	0.372339	4.46826
a-0000290	3	Larissa	Spring OSR	SpOSR	0	0	0	0	0	0	0	0	0	1.10686	0	0.0673239	0.0514682	1.35919
a-0000290	4	Larissa	Spring OSR	SpOSR	0	0	0	0	0	0	0	0	0	4.23629	0	0.283195	0.130199	4.79049
a-0000291	2	Magma	Spring OSR	SpOSR	0	0	0	0	0	0	0	0	0	5.30251	0	0.332191	0.501883	0.799105
a-0000291	3	Magma	Spring OSR	SpOSR	0	0	0	0	0	0	0	0	0	1.88255	0	0.0923665	0.0471414	0.448618
a-0000291	4	Magma	Spring OSR	SpOSR	0	0	0	0	0	0	0	0	0	6.69253	0	0.61419	0.140408	0.399324
a-0000292	1	Monty	Spring OSR	SpOSR	0	0	0	0	0	0	0	0	0	5.14153	0	0.078343	0.095155	0.84118
a-0000292	2	Monty	Spring OSR	SpOSR	0	0	0	0	0	0	0	0	0	5.46924	0	0.125466	0.32618	1.55849
a-0000292	3	Monty	Spring OSR	SpOSR	0	0	0	0	0	0	0	0	0	1.52489	0	0.0780745	0.0482303	0.905754
a-0000292	4	Monty	Spring OSR	SpOSR	0	0	0	0	0	0	0	0	0.402348	3.63033	0	0.0129673	0.0855761	1.08717
a-0000294	1	Pauline	Spring OSR	SpOSR	0	0	0.109985	0	0	0	0	0	0	10.1994	0	0.0626767	0.102812	1.70647
a-0000294	3	Pauline	Spring OSR	SpOSR	0	0	0.124303	0	0	0	0	0	0	12.1583	0	0.107612	0.101456	1.87018
a-0000294	4	Pauline	Spring OSR	SpOSR	0	0	0	0	0	0	0	0	0	7.49566	0	0.114987	0.118467	2.37169
a-0000295	1	Sophia	Spring OSR	SpOSR	0	0	0	0	0	0	0	0	0	3.27915	0	0.1664	0.159695	1.35824
a-0000295	2	Sophia	Spring OSR	SpOSR	0	0	0	0	0	0	0	0	0	9.59929	0	0.54621	0.391184	2.74197
a-0000295	3	Sophia	Spring OSR	SpOSR	0	0	0.261915	0	0	0	0	0	0	14.352	0	0.596043	0.32571	2.18895
a-0000295	4	Sophia	Spring OSR	SpOSR	0	0	0	0	0	0	0	0	1.51734	6.23268	0	0.0286386	0.216331	1.55548
a-0000296	1	Tribune	Spring OSR	SpOSR	0	0	0	0	0	0	0	0	0	0.637199	0	0	0.100961	1.88055
a-0000296	2	Tribune	Spring OSR	SpOSR	0	0	0	0	0	0	0	0	0	3.74449	0	0.342022	0.398617	4.53394
a-0000296	3	Tribune	Spring OSR	SpOSR	0	0	0	0	0	0	0	0	0	0.898858	0	0.0994928	0.0726522	1.20132
a-0000296	4	Tribune	Spring OSR	SpOSR	0	0	0	0	0	0	0	0	0	1.74533	0	0.266481	0.158944	1.63317
a-0000297	1	Trigold	Spring OSR	SpOSR	0	0	0	0	0	0	0	0	0	5.07283	0	0.228234	0.217006	2.67264
a-0000297	2	Trigold	Spring OSR	SpOSR	0	0	0	0	0	0	0	0	0	3.23336	0	0.14622	0.177931	2.08116
a-0000297	3	Trigold	Spring OSR	SpOSR	0	0	0	0	0	0	0	0	0	0	0	0	0	0.289773
a-0000297	4	Trigold	Spring OSR	SpOSR	0	0	0	0	0	0	0	0	0	1.80744	0	0.276326	0.153102	4.37845
a-0000298	1	Rivette	Spring OSR	SpOSR	0	0	0	0	0	0	0	0	0	0.351496	0	0.103932	0.162928	2.89452
a-0000298	2	Rivette	Spring OSR	SpOSR	0	0	0	0	0	0	0	0	0	5.37637	0	0.627282	0.451695	5.19153
a-0000298	3	Rivette	Spring OSR	SpOSR	0	0	0	0	0	0	0	0	0	0.658252	0	0.104145	0.252887	4.42739
a-0000298	4	Rivette	Spring OSR	SpOSR	0.634004	0	0	0	0	0	0	0	0	0.54617	0	0.175576	0.147671	4.94244
a-0000300	1	Adamo	Spring OSR	SpOSR	0.534861	0	0	0	0	0	0	0	0	5.29528	0	0.237178	0.450526	2.39537
a-0000300	3	Adamo	Spring OSR	SpOSR	0	0	0	0	0	0	0	0	0	1.81529	0	0.0571728	0.170742	0.724173
a-0000300	4	Adamo	Spring OSR	SpOSR	0	0	0.0953681	0	0	0.135959	0	0.0789227	0	3.14937	0.0370901	0.337996	0.230946	0.916967
a-0000301	1	Altex	Spring OSR	SpOSR	0	0	0	0	0	0	0	0	0	0.655934	0	0.165038	0.222972	4.56894
a-0000301	3	Altex	Spring OSR	SpOSR	0	0	0	0	0	0	0	0	0	0	0	0	0.19624	2.70996
a-0000301	4	Altex	Spring OSR	SpOSR	0.198055	0	0	0	0	0	0	0	0	0.864673	0	0.202154	0.108908	5.90401
a-0000302	1	Andor	Spring OSR	SpOSR	0	0	0	0	0	0	0	0	0	2.97631	0	0.0924416	0.284842	4.56297
a-0000302	2	Andor	Spring OSR	SpOSR	0	0	0	0	0	0	0	0	0	6.08232	0	0.14819	0.299999	7.01325
a-0000302	3	Andor	Spring OSR	SpOSR	0	0	0	0	0	0	0	0	0	1.759	0	0	0.0765909	2.03611
a-0000302	4	Andor	Spring OSR	SpOSR	0	0	0	0	0	0	0	0	0	1.2278	0	0.315804	0.18138	3.19075
a-0000303	1	Astor	Spring OSR	SpOSR	0	0	0	0	0	0	0	0	0	0.625826	0	0.154539	0.137002	1.27318
a-0000303	2	Astor	Spring OSR	SpOSR	0	0	0	0	0	0	0	0	0	0.495771	0	0.629356	0.39859	2.46504
a-0000303	3	Astor	Spring OSR	SpOSR	0	0	0	0	0	0	0	0	0	0.201061	0	0.107175	0.0798624	0.904701
a-0000303	4	Astor	Spring OSR	SpOSR	0.103635	0	0	0	0	0.13382	0	0	0	0.652098	0	0.395897	0.188637	1.8264
a-0000305	1	Bingo	Spring OSR	SpOSR	0	0	0	0	0	0	0	0	0	10.2095	0	0.371573	0.43635	3.04493
a-0000305	3	Bingo	Spring OSR	SpOSR	0	0	0.140775	0	0	0	0	0	0	10.0503	0	0.550477	0.256445	1.70214
a-0000305	4	Bingo	Spring OSR	SpOSR	0	0	0	0	0	0	0	0	0	9.13575	0	0.235404	0.201575	2.53376
a-0000306	1	Callypso	Spring OSR	SpOSR	0	0	0	0	0	0	0	0	0	0.123116	0	0.0540739	0.187907	1.49395
a-0000306	3	Callypso	Spring OSR	SpOSR	0	0	0	0	0	0	0	0	0	0.191161	0	0.217262	0.194971	1.28646
a-0000306	4	Callypso	Spring OSR	SpOSR	0	0	0	0	0	0	0	0	0	0.932834	0.0355605	0.258964	0.260527	2.63186
a-0000307	2	Concord	Spring OSR	SpOSR	0	0	0	0	0	0	0	0	0	0	0	0.104913	0.161791	2.19147
a-0000307	3	Concord	Spring OSR	SpOSR	0.339706	0	0	0	0	0	0	0	0	0.171342	0	0.203193	0.124026	1.34499
a-0000307	4	Concord	Spring OSR	SpOSR	0.264045	0	0	0	0	0	0	0	0	0.289444	0	0.172543	0.0383189	2.43749
a-0000308	1	Conny	Spring OSR	SpOSR	0	0	0	0	0	0	0	0	0	3.76667	0	0.0650492	0.178695	2.91574
a-0000308	2	Conny	Spring OSR	SpOSR	0	0	0	0	0	0	0	0	0	3.50019	0	0.131431	0.0455077	2.99511
a-0000308	3	Conny	Spring OSR	SpOSR	0.249359	0	0	0	0	0	0	0	0	3.11487	0	0.117488	0.0791806	2.76687
a-0000308	4	Conny	Spring OSR	SpOSR	0	0	0	0	0	0	0	0	0	0.195405	0	0.290511	0.153116	2.02783
a-0000309	1	Czyzowska	Spring OSR	SpOSR	0	0	0	0	0	0	0	0	0	0.47787	0	0.0486296	0.141848	1.67778
a-0000309	2	Czyzowska	Spring OSR	SpOSR	0	0	0	0	0	0	0	0	0	1.91087	0	0.204975	0.268336	3.54874
a-0000309	3	Czyzowska	Spring OSR	SpOSR	0	0	0	0	0	0	0	0	0	0.674338	0	0.119861	0.104727	2.96919
a-0000309	4	Czyzowska	Spring OSR	SpOSR	0	0	0	0	0	0	0	0	0	1.54481	0	0.139042	0.0346724	1.17457
a-0000310	1	Daichousen (fuku)	Spring OSR	SpOSR	0	0	0	0	0	0	0	0	0	4.8226	0.0278065	0.178391	0.219995	2.57669
a-0000310	2	Daichousen (fuku)	Spring OSR	SpOSR	0.595814	0	0	0	0	0	0	0	0	7.71158	0	0.187218	0.169406	3.41098
a-0000310	3	Daichousen (fuku)	Spring OSR	SpOSR	0.486548	0	0	0	0	0	0	0	0	1.07787	0	0.108475	0.0479838	2.93812
a-0000310	4	Daichousen (fuku)	Spring OSR	SpOSR	0.380124	0	0	0	0	0	0.0754995	0	0	1.49088	0	0.0818811	0.0311724	0.889654
a-0000311	1	Daichousen (mizuyasu)	Spring OSR	SpOSR	0	0	0	0	0	0	0	0	0	6.48314	0.0125638	0.0538388	0.199942	0.943876
a-0000311	2	Daichousen (mizuyasu)	Spring OSR	SpOSR	0	0	0	0	0	0	0	0	0	12.5409	0	0.162016	0.243602	1.59867
a-0000311	3	Daichousen (mizuyasu)	Spring OSR	SpOSR	0	0	0	0	0	0	0	0	0	11.4348	0	0.0420695	0.108873	1.74149
a-0000311	4	Daichousen (mizuyasu)	Spring OSR	SpOSR	0	0	0	0	0	0	0	0	0	7.0066	0	0.0453563	0.0487096	0.812646
a-0000312	1	Daichousen (nakano)	Spring OSR	SpOSR	0	0	0	0	0	0	0	0	0	5.00681	0.0270927	0.163516	0.154298	3.63801
a-0000312	2	Daichousen (nakano)	Spring OSR	SpOSR	0	0	0	0	0	0	0	0	0	3.49969	0	0.325892	0.224449	5.38897
a-0000312	3	Daichousen (nakano)	Spring OSR	SpOSR	0	0	0	0	0	0	0	0	0	0.998686	0	0.122493	0.0808254	4.30538
a-0000312	4	Daichousen (nakano)	Spring OSR	SpOSR	0.538641	0	0	0	0	0	0	0	0	2.63493	0	0.224719	0.099916	2.84501
a-0000313	1	Erake	Spring OSR	SpOSR	0	0	0	0	0	0	0	0	0	0.17608	0	0.121211	0.0937893	1.53135
a-0000313	2	Erake	Spring OSR	SpOSR	0	0	0	0	0	0	0	0	0	0.214609	0	0.175631	0.121756	2.80915
a-0000313	3	Erake	Spring OSR	SpOSR	0	0	0	0	0	0	0	0	0	0	0	0.123216	0.235883	3.02176
a-0000313	4	Erake	Spring OSR	SpOSR	0	0	0	0	0	0.0934631	0	0	0.0405774	1.00426	0	0.210432	0.127673	0.781557
a-0000314	1	Furax	Spring OSR	SpOSR	0	0	0	0	0	0	0	0	0	12.3268	0.0243105	0.135503	0.230735	3.78358
a-0000314	3	Furax	Spring OSR	SpOSR	0	0	0	0	0	0	0	0	0	5.06857	0	0.173691	0.264547	3.00731
a-0000314	4	Furax	Spring OSR	SpOSR	0.617513	0	0	0	0	0	0	0	0	6.6078	0	0.11996	0.105728	1.6862
a-0000316	1	Galant	Spring OSR	SpOSR	0.173521	0	0	0	0	0	0	0	0	0	0	0.0576617	0.0823439	1.96502
a-0000316	2	Galant	Spring OSR	SpOSR	1.55257	0	0	0	0	0	0	0	0	1.53548	0	0.224388	0.164092	2.80121
a-0000316	3	Galant	Spring OSR	SpOSR	0.734898	0	0	0	0	0	0	0	0	0	0	0.104291	0.0746438	2.52749
a-0000316	4	Galant	Spring OSR	SpOSR	2.22347	0	0	0	0	0.0444092	0.125062	0.0970685	0	0.81261	0	0.154877	0.065728	1.46861
a-0000317	1	Giant Xr707	Spring OSR	SpOSR	0.167523	0	0	0	0	0.085373	0	0	0	4.19533	0.0242629	0.0483013	0.094831	3.98015
a-0000317	2	Giant Xr707	Spring OSR	SpOSR	1.15182	0	0	0	0	0	0	0	0	6.00164	0	0.139873	0.302674	3.65627
a-0000317	3	Giant Xr707	Spring OSR	SpOSR	0	0	0	0	0	0	0	0	0	0.971493	0	0.0996381	0.0596096	3.23137
a-0000318	1	Gisora	Spring OSR	SpOSR	0	0	0	0	0	0	0	0	0	0.402349	0	0.0591324	0.258029	1.41897
a-0000318	2	Gisora	Spring OSR	SpOSR	0	0	0	0	0	0	0.536135	0	0	1.25341	0	0.190208	0.166155	1.36617
a-0000318	3	Gisora	Spring OSR	SpOSR	0	0	0	0	0	0	0	0	0	0.356575	0	0.158584	0.0860386	0.806104
a-0000318	4	Gisora	Spring OSR	SpOSR	0.428426	0	0	0	0	0.153792	0	0	0	3.34287	0	0.243091	0.24018	1.02723
a-0000321	1	Granit	Spring OSR	SpOSR	0	0	0	0	0	0.187681	0.0668737	0.0970452	0	4.20518	0.0124247	0.141937	0.182153	1.45509
a-0000321	2	Granit	Spring OSR	SpOSR	1.30564	0	0	0	0	0.166614	0	0	0	10.6992	0	0.314743	0.208156	2.45909
a-0000321	3	Granit	Spring OSR	SpOSR	0.531649	0	0	0	0	0.147876	0	0	0	2.16342	0	0.0905863	0.0717892	2.27264
a-0000321	4	Granit	Spring OSR	SpOSR	0.916341	0	0	0	0	0.135392	0	0	0	3.31837	0	0.138802	0.0797792	1.6472
a-0000323	1	Hankkija's Lauri	Spring OSR	SpOSR	0	0	0	0	0	0	0	0	0	2.48504	0	0.0558275	0.178405	0.908997
a-0000323	2	Hankkija's Lauri	Spring OSR	SpOSR	0	0	0	0	0	0	0	0	0	5.74563	0	0.176048	0.292979	2.57875
a-0000323	3	Hankkija's Lauri	Spring OSR	SpOSR	0	0	0	0	0	0	0	0	0	4.43278	0	0.0524947	0.164774	1.70746
a-0000323	4	Hankkija's Lauri	Spring OSR	SpOSR	0	0	0	0	0	0	0	0	0	7.75939	0	0.119009	0.183249	1.59828
a-0000326	1	Kajsa	Spring OSR	SpOSR	0	0	0	0	0	0	0	0	0	1.34195	0	0.264569	0.325316	3.86662
a-0000326	2	Kajsa	Spring OSR	SpOSR	0	0	0	0	0	0	0	0	0	1.28918	0	0.285224	0.68442	8.07604
a-0000326	3	Kajsa	Spring OSR	SpOSR	0	0	0	0	0	0	0	0	0	0	0	0.123677	0.157806	2.91008
a-0000326	4	Kajsa	Spring OSR	SpOSR	0.662114	0	0	0	0	0.153301	0	0	0	0.300254	0	0.328813	0.177454	2.07508
a-0000327	1	Korall	Spring OSR	SpOSR	0	0	0	0	0	0	0	0	0	3.10165	0	0.0450799	0.103257	1.59768
a-0000327	2	Korall	Spring OSR	SpOSR	0.412694	0	0.108137	0	0	0.141768	0	0	0	4.32063	0	0.255927	0.445931	2.94547
a-0000327	3	Korall	Spring OSR	SpOSR	0	0	0	0	0	0	0	0	0	5.19352	0	0.160364	0.115263	3.07357
a-0000327	4	Korall	Spring OSR	SpOSR	0.89617	0	0	0	0	0.1284	0	0	0	2.97302	0	0.176558	0.0708787	1.5208
a-0000328	1	Korinth	Spring OSR	SpOSR	0	0	0	0	0	0	0	0	0	1.51337	0	0.101404	0.124669	0.963886
a-0000328	3	Korinth	Spring OSR	SpOSR	0.613374	0	0	0	0	0	0	0	0	1.82448	0	0.132556	0.135926	1.86665
a-0000328	4	Korinth	Spring OSR	SpOSR	0	0	0	0	0	0	0	0	0	6.72584	0	0.358104	0.179927	1.35256
a-0000329	1	Kosa	Spring OSR	SpOSR	0	0	0	0	0	0	0	0	0	5.60258	0	0.311239	0.307209	3.19966
a-0000329	2	Kosa	Spring OSR	SpOSR	0	0	0.293175	0	0	0	0	0	0	8.34959	0	0.702926	0.686454	2.68134
a-0000329	3	Kosa	Spring OSR	SpOSR	0	0	0	0	0	0	0	0	0	2.53469	0	0.24369	0.0978299	1.25757
a-0000329	4	Kosa	Spring OSR	SpOSR	0	0	0	0	0	0	0	0	0	0.841943	0	0.171606	0.11614	3.89434
a-0000330	1	Kruglik	Spring OSR	SpOSR	0	0	0	0	0	0	0	0	0	0.424646	0	0.169891	0.125235	3.26637
a-0000330	2	Kruglik	Spring OSR	SpOSR	0	0	0	0	0	0	0	0	0	1.64228	0.0350048	0.355996	0.494293	7.12336
a-0000330	3	Kruglik	Spring OSR	SpOSR	0	0	0	0	0	0	0	0	0	0.605067	0	0.201917	0.16132	4.99829
a-0000332	1	Lirafox	Spring OSR	SpOSR	0	0	0	0	0	0	0	0	0	0.465092	0	0.0775789	0.15677	2.80991
a-0000332	2	Lirafox	Spring OSR	SpOSR	0	0	0.138175	0	0	0	0	0	0	1.8245	0	0.388202	0.452184	2.65682
a-0000332	3	Lirafox	Spring OSR	SpOSR	0	0	0	0	0	0	0	0	0	0	0	0	0	0.130004
a-0000332	4	Lirafox	Spring OSR	SpOSR	0.168285	0	0	0	0	0	0	0	0	4.1005	0	0.130768	0.0939118	1.03793
a-0000333	1	Lirasol	Spring OSR	SpOSR	0	0	0	0	0	0	0	0	0	2.35475	0	0.16179	0.234893	1.71083
a-0000333	2	Lirasol	Spring OSR	SpOSR	0	0	0	0	0	0	0	0	0	0	0.0579029	0.539589	0.370332	2.81463
a-0000333	3	Lirasol	Spring OSR	SpOSR	0	0	0	0	0	0	0	0	0	3.41537	0	0.257073	0.127147	1.28397
a-0000333	4	Lirasol	Spring OSR	SpOSR	0	0	0	0	0	0	0	0	0	0.542771	0	0.11561	0.113182	1.22394
a-0000334	1	Liraspa	Spring OSR	SpOSR	0	0	0	0	0	0	0	0	0	0.904179	0	0.230588	0.317446	2.90821
a-0000334	2	Liraspa	Spring OSR	SpOSR	0	0	0	0	0	0	0	0	0	0	0	0.326862	0.212384	3.00574
a-0000334	3	Liraspa	Spring OSR	SpOSR	0	0	0	0	0	0	0	0	0	0.147723	0	0.216147	0.16477	1.68703
a-0000334	4	Liraspa	Spring OSR	SpOSR	0.148045	0	0	0	0	0	0	0	0	0.194868	0	0.255355	0.223253	1.36098
a-0000335	1	Lirawell	Spring OSR	SpOSR	0	0	0	0	0	0	0	0	0	0.137216	0	0.288394	0.175812	2.60335
a-0000335	3	Lirawell	Spring OSR	SpOSR	0	0	0	0	0	0	0	0	0	0.0773162	0	0.57206	0.135014	2.637
a-0000335	4	Lirawell	Spring OSR	SpOSR	0	0	0	0	0	0	0	0	0	0.222284	0	0.249288	0.107886	1.22475
a-0000336	1	Lisandra	Spring OSR	SpOSR	0	0	0	0	0	0	0	0	0	0.674504	0	0.113271	0.221641	3.24655
a-0000336	2	Lisandra	Spring OSR	SpOSR	0	0	0	0	0	0	0	0	0	0.360545	0	0.1396	0.227186	1.94206
a-0000336	3	Lisandra	Spring OSR	SpOSR	0	0	0	0	0	0	0	0	0	0.413977	0	0.079332	0.0936032	2.04547
a-0000336	4	Lisandra	Spring OSR	SpOSR	0	0	0	0	0	0	0	0	0	0.234783	0	0.1266	0.0846751	2.25083
a-0000337	1	Loras	Spring OSR	SpOSR	0	0	0	0	0	0	0	0	0	0.122271	0	0.0609736	0.266972	4.09778
a-0000337	2	Loras	Spring OSR	SpOSR	0	0	0	0	0	0	0	0	0	0	0	0.383329	0.482055	8.50988
a-0000337	3	Loras	Spring OSR	SpOSR	0	0	0	0	0	0	0	0	0	0	0	0.129824	0.110899	2.93182
a-0000337	4	Loras	Spring OSR	SpOSR	0	0	0	0	0	0	0	0	0	0.347624	0	0.241342	0.128676	2.70649
a-0000338	1	Mali	Spring OSR	SpOSR	0	0	0	0	0	0	0	0	0	1.72057	0	0	0.0550221	1.2639
a-0000338	2	Mali	Spring OSR	SpOSR	0.506718	0	0	0	0	0	0	0	0	0.821936	0	0.184828	0.28915	3.45703
a-0000338	3	Mali	Spring OSR	SpOSR	0	0	0	0	0	0	0	0	0	0.924045	0	0.0405863	0.0676792	0.736205
a-0000338	4	Mali	Spring OSR	SpOSR	0.161173	0	0	0	0	0	0	0	0	0.546919	0	0	0.0358012	0.53937
a-0000339	1	Maris Haplona	Spring OSR	SpOSR	1.00953	0	0	0	0	0	0	0	0	3.14177	0	0.147761	0.155001	3.17878
a-0000339	2	Maris Haplona	Spring OSR	SpOSR	2.99808	0	0.236583	0	0	0.320899	0.106828	0	0	3.6003	0	0.297112	0.466517	3.59548
a-0000339	3	Maris Haplona	Spring OSR	SpOSR	1.09206	0	0	0	0	0	0	0	0	2.82516	0	0.159271	0.136199	2.19187
a-0000339	4	Maris Haplona	Spring OSR	SpOSR	2.70447	0	0	0	0	0.179458	0.133836	0	0	2.18815	0	0.367431	0.1878	1.74026
a-0000340	1	Masora	Spring OSR	SpOSR	0	0	0	0	0	0	0	0	0	0	0	0.23462	0.195634	5.4407
a-0000340	2	Masora	Spring OSR	SpOSR	0	0	0	0	0	0	0	0	0	0	0	0.231883	0.297632	5.70404
a-0000340	3	Masora	Spring OSR	SpOSR	0	0	0	0	0	0	0	0	0	0	0	0.216761	0.215794	5.54739
a-0000340	4	Masora	Spring OSR	SpOSR	0	0	0	0	0	0	0	0	0	0.172037	0	0.131161	0.135519	3.95605
a-0000342	1	Miyauchi Na	Spring OSR	SpOSR	0	0	0	0	0	0	0	0	0	3.50574	0	0.0843512	0.0972286	2.38004
a-0000342	2	Miyauchi Na	Spring OSR	SpOSR	0.187196	0	0	0	0	0	0	0	0	6.03258	0	0.24697	0.485742	5.31205
a-0000342	3	Miyauchi Na	Spring OSR	SpOSR	0	0	0	0	0	0	0	0	0	1.60554	0	0.159169	0.104562	3.13373
a-0000342	4	Miyauchi Na	Spring OSR	SpOSR	0	0	0	0	0	0	0	0	0	3.9847	0	0.198183	0.0650673	2.70828
a-0000343	1	Mlochowski	Spring OSR	SpOSR	0.318296	0	0	0	0	0	0	0	0	4.23746	0	0.14125	0.0961502	1.86603
a-0000343	2	Mlochowski	Spring OSR	SpOSR	0.453711	0	0	0	0	0	0	0	0.0861297	2.66167	0	0.171005	0.427715	3.40067
a-0000343	3	Mlochowski	Spring OSR	SpOSR	0	0	0	0	0	0	0	0	0	3.80555	0	0.0889294	0.141717	2.92222
a-0000343	4	Mlochowski	Spring OSR	SpOSR	0.176976	0	0	0	0	0	0	0	0	0.726984	0	0.0700886	0.0682231	1.34227
a-0000345	1	Nakate Chousen	Spring OSR	SpOSR	1.2065	0	0.110329	0	0.129647	0.227711	0.162072	0.457842	0	8.05064	0	0.1689	0.0913998	0.862225
a-0000345	3	Nakate Chousen	Spring OSR	SpOSR	1.50587	0	0	0	0.98505	0	0	0	0	8.03051	0.0525842	0.293819	0.376013	2.45434
a-0000345	4	Nakate Chousen	Spring OSR	SpOSR	0.78401	0	0	0	0	0	0	0	0	2.35597	0	0.197811	0.162886	2.72373
a-0000346	1	Nosovskij 9	Spring OSR	SpOSR	0.322602	0	0.166493	0	0	0.114757	0	0	0	4.53152	0	0.108948	0.131678	1.76802
a-0000346	2	Nosovskij 9	Spring OSR	SpOSR	0	0	0	0	0	0	0	0	0	3.92002	0	0.30267	0.369078	3.09957
a-0000346	3	Nosovskij 9	Spring OSR	SpOSR	0	0	0	0	0.512883	0	0	0	0	3.06867	0	0.235199	0.144593	2.10786
a-0000346	4	Nosovskij 9	Spring OSR	SpOSR	0.409164	0	0	0	0	0.0821941	0.0772313	0	0	7.51726	0.0536364	0.215919	0.164111	2.03743
a-0000347	1	Odin	Spring OSR	SpOSR	0.284185	0	0	0	0	0	0	0	0	1.49441	0	0.258093	0.213315	1.92984
a-0000347	2	Odin	Spring OSR	SpOSR	0	0	0	0	0	0	0	0	0	0	0	0	0	0.63184
a-0000347	3	Odin	Spring OSR	SpOSR	0	0	0	0	0	0	0	0	0	0.841143	0.0655681	0.703995	0.395705	2.47493
a-0000347	4	Odin	Spring OSR	SpOSR	0	0	0	0	0	0	0	0	0	2.15911	0	0.425228	0.0741148	2.42312
a-0000348	1	Olivia	Spring OSR	SpOSR	0.465758	0	0	0	0	0.0995598	0	0	0	6.99597	0	0.139598	0.145306	1.22832
a-0000348	2	Olivia	Spring OSR	SpOSR	1.25634	0	0.242104	0	0.121357	0.326768	0	0	0	14.2595	0	0.585266	0.58886	1.91488
a-0000348	3	Olivia	Spring OSR	SpOSR	0.679995	0	0	0	0.753489	0	0	0	0	12.1903	0.0440319	0.342784	0.238642	2.28009
a-0000349	1	Omega	Spring OSR	SpOSR	0	0	0	0	0	0	0	0	0	1.12674	0.0326407	0.292111	0.270464	1.52872
a-0000349	2	Omega	Spring OSR	SpOSR	0	0	0	0	0	0	0	0	0	0.387895	0	0.534941	0.716099	2.99139
a-0000349	3	Omega	Spring OSR	SpOSR	0	0	0	0	0.582483	0	0	0	0	0.307012	0.0263229	0.322724	0.677423	4.34957
a-0000349	4	Omega	Spring OSR	SpOSR	0.222096	0	0	0	0	0.059992	0	0	0	0.79535	0.0310344	0.174823	0.14179	1.48656
a-0000350	1	Optima	Spring OSR	SpOSR	0.922139	0	0	0	0	0.123776	0	0.0835607	0	2.70609	0	0.179321	0.180311	0.485935
a-0000350	2	Optima	Spring OSR	SpOSR	0.75731	0	0	0	0	0	0	0	0	7.92514	0	0.316118	0.475252	0.948528
a-0000350	3	Optima	Spring OSR	SpOSR	0	0	0	0	0.477779	0	0	0	0	1.65864	0	0.145727	0.633808	1.48067
a-0000350	4	Optima	Spring OSR	SpOSR	0.948978	0	0	0	0	0	0	0	0	4.02897	0.0645325	0.235876	0.256274	1.46404
a-0000351	1	Orpal	Spring OSR	SpOSR	0.525182	0	0	0	0	0.117989	0	0	0	2.37996	0	0.309054	0.430318	1.6336
a-0000351	2	Orpal	Spring OSR	SpOSR	0	0	0	0	0	0	0	0	0	2.48141	0.042223	0.146888	1.39875	2.80228
a-0000351	3	Orpal	Spring OSR	SpOSR	0.557707	0	0	0.224585	0	0	0	0	0	1.46617	0	0.247781	0.492777	1.5753
a-0000352	1	Orriba	Spring OSR	SpOSR	1.05095	0	0.0774157	0	0	0.182763	0	0	0	2.32054	0	0.363372	0.244382	1.02957
a-0000352	2	Orriba	Spring OSR	SpOSR	0	0	0	0	0	0	0	0	0	0	0	1.6064	0.260422	0.756035
a-0000352	3	Orriba	Spring OSR	SpOSR	0.662273	0	0	0.163293	0.243738	0	0	0	0	4.35389	0.0352185	0.280325	0.711272	2.72843
a-0000352	4	Orriba	Spring OSR	SpOSR	0	0	0	0	0	0.272585	0	0	0	2.31683	0	1.14808	0.573075	3.39986
a-0000353	1	Pera	Spring OSR	SpOSR	1.05426	0	0	0	0	0.0762998	0	0	0	3.55973	0	0.0629431	0.0900585	0.60366
a-0000353	3	Pera	Spring OSR	SpOSR	0	0	0	0	0	0	0	0	0	4.78727	0.0549292	0.17977	0.233124	2.86601
a-0000353	4	Pera	Spring OSR	SpOSR	0.418922	0	0	0	0	0	0	0	0	3.59449	0	0.0862508	0.114331	2.38878
a-0000354	1	Pivot	Spring OSR	SpOSR	0.316224	0	0	0	0	0	0	0	0	2.38043	0	0.136781	0.0607702	1.335
a-0000354	2	Pivot	Spring OSR	SpOSR	0.303258	0	0	0	0	0	0	0	0	7.05216	0	0.413099	0.340446	4.60313
a-0000354	4	Pivot	Spring OSR	SpOSR	0.453394	0	0	0	0	0.157356	0	0	0	2.82102	0.0774171	0.80067	0.250671	7.54836
a-0000355	1	Pobeda	Spring OSR	SpOSR	0.827933	0	0	0	0	0	0	0	0	2.74364	0	0.138725	0.189795	1.04569
a-0000355	4	Pobeda	Spring OSR	SpOSR	0.662828	0	0	0	0	0	0	0	0	2.20975	0	0.202191	0.269706	4.05267
a-0000356	1	Puma	Spring OSR	SpOSR	0	0	0	0	0	0	0	0	0	3.24087	0	0.18842	0.3056	4.74499
a-0000356	2	Puma	Spring OSR	SpOSR	0	0	0	0	0	0	0	0	0	1.9049	0	0.0746089	0.331323	5.50321
a-0000356	3	Puma	Spring OSR	SpOSR	0	0	0	0.330499	0	0	0	0	0	1.04794	0	0.0388731	0.210225	3.99883
a-0000356	4	Puma	Spring OSR	SpOSR	0	0	0	0	0	0	0	0	0	1.00483	0	0.261621	0.151555	5.59024
a-0000357	1	Pura	Spring OSR	SpOSR	0	0	0	0	0	0	0	0	0	1.5485	0	1.36479	0.320569	1.17338
a-0000357	2	Pura	Spring OSR	SpOSR	0	0	0	0	0	0	0	0	0	1.01677	0	2.7261	0.72826	2.90697
a-0000357	3	Pura	Spring OSR	SpOSR	0	0	0	0	0	0	0	0	0	2.41389	0.109295	2.456	0.970487	4.75921
a-0000357	4	Pura	Spring OSR	SpOSR	0	0	0	0	0	0	0	0	0	0.874095	0	1.66221	0.348263	2.16466
a-0000359	1	Reston	Spring OSR	SpOSR	1.05583	0	0	0	0	0.18087	0.232901	0.2502	0	7.04116	0	0.149212	0.192145	1.48453
a-0000359	2	Reston	Spring OSR	SpOSR	2.01384	0	0	0	0	0	0.467553	0.353454	0	7.60449	0	0.51175	0.452842	5.24755
a-0000359	3	Reston	Spring OSR	SpOSR	1.13207	0	0	0	0	0	0	0	0	1.80056	0	0.253404	0.1731	4.50345
a-0000359	4	Reston	Spring OSR	SpOSR	0	0	0	0	0	0	0	0	0	2.57656	0.0624281	0.265882	0.339802	1.24875
a-0000360	1	Rsio	Spring OSR	SpOSR	0.558938	0	0	0	0	0	0	0	0	0.792936	0	0.214182	0.223018	0.889046
a-0000360	2	Rsio	Spring OSR	SpOSR	0	0	0	0	0	0	0	0	0	1.07248	0	0.219855	0.389179	1.64406
a-0000360	3	Rsio	Spring OSR	SpOSR	0	0	0	0	0	0	0	0	0	0.820776	0.0564294	0.21572	0.662794	2.65396
a-0000360	4	Rsio	Spring OSR	SpOSR	1.71654	0	0	0	0	0	0.293901	0.375192	0	5.01713	0	0.121132	0.110393	3.17783
a-0000361	1	Rucabo	Spring OSR	SpOSR	0.137851	0	0	0	0.0488928	0.0970845	0	0	0	6.11201	0	0.138279	0.131389	2.11723
a-0000361	2	Rucabo	Spring OSR	SpOSR	1.4025	0	0	0	0	0.0975307	0.160753	0.238996	1.11339	5.64673	0	0.220542	0.0194807	1.76251
a-0000361	4	Rucabo	Spring OSR	SpOSR	0.265885	0	0	0	0	0.119249	0	0	0	1.97022	0	0.166116	0.0462175	2.90755
a-0000362	1	Sabine	Spring OSR	SpOSR	0.422559	0	0	0	0.0946319	0.0987852	0	0.0918415	0	6.01788	0.01863	0.218235	0.211286	1.23724
a-0000362	2	Sabine	Spring OSR	SpOSR	1.46904	0	0	0	0.129401	0.0934011	0.106306	0.101057	0.660719	7.8234	0	0.403248	0.355633	3.04129
a-0000362	3	Sabine	Spring OSR	SpOSR	0	0	0	0	0	0	0	0	0	1.24132	0.0468979	0.0763995	0.155183	0.975476
a-0000362	4	Sabine	Spring OSR	SpOSR	1.04216	0	0	0	0	0.260016	0.147237	0.206366	0	2.49589	0	0.306736	0.135067	2.3396
a-0000365	1	Sv 705152	Spring OSR	SpOSR	0.763794	0	0	0	0.0643773	0.0677145	0	0.0843483	0	2.23176	0	0.118077	0.143938	0.695238
a-0000365	2	Sv 705152	Spring OSR	SpOSR	0.37616	0	0	0	0	0	0	0	0	2.18134	0	0.0999153	0.182173	1.67476
a-0000365	3	Sv 705152	Spring OSR	SpOSR	0	0	0	0	0	0	0	0	0	0.995155	0.0412972	0.082735	0.199558	1.58921
a-0000365	4	Sv 705152	Spring OSR	SpOSR	0.794052	0	0	0	0	0.12181	0	0	0	2.41533	0	0.105631	0.0563227	1.18538
a-0000366	1	Sv 706118	Spring OSR	SpOSR	0	0	0.07711	0	0	0	0	0	0	4.76938	0	0.127565	0.294818	0.92611
a-0000366	2	Sv 706118	Spring OSR	SpOSR	0	0	0.103223	0	0	0	0	0	0.901448	14.2468	0.0349227	0.516837	0.564647	1.96749
a-0000366	3	Sv 706118	Spring OSR	SpOSR	0	0	0	0	0	0	0	0	0	10.8466	0	0.100301	0.187283	0.670069
a-0000366	4	Sv 706118	Spring OSR	SpOSR	0	0	0	0	0	0	0	0	0	4.58487	0	0.136556	0.110297	0.565669
a-0000367	1	Sv 716	Spring OSR	SpOSR	0.994525	0	0.0500029	0	0.0558274	0.113957	0.0835191	0.175782	0	9.98886	0	0.0763321	0.181018	1.72698
a-0000367	2	Sv 716	Spring OSR	SpOSR	2.30483	0	0	0	0.147714	0.170296	0.16291	0.253244	0.961047	11.1575	0	0.185756	0.220307	3.87019
a-0000367	4	Sv 716	Spring OSR	SpOSR	0.806793	0	0	0	0	0	0	0.14098	0	7.11283	0	0.0623692	0.0412305	2.02062
a-0000368	1	Sv 75716	Spring OSR	SpOSR	0.770168	0	0.0867349	0	0.0489896	0.137511	0	0	0	0.83805	0	0.238781	0.134922	1.94506
a-0000368	2	Sv 75716	Spring OSR	SpOSR	0.829723	0	0	0	0	0	0	0	1.07777	0.533174	0.0328851	0.239382	0.245305	3.66135
a-0000368	3	Sv 75716	Spring OSR	SpOSR	0	0	0	0	0	0	0	0	0	0	0	0	0	0.1401
a-0000368	4	Sv 75716	Spring OSR	SpOSR	0.363922	0	0	0	0	0	0	0	0	0.0747708	0	0.0943441	0.0456021	2.12255
a-0000369	1	Tanka	Spring OSR	SpOSR	0	0	0	0	0	0	0	0	0	4.32495	0	0.0890696	0.279009	4.22029
a-0000369	2	Tanka	Spring OSR	SpOSR	0	0	0	0	0	0	0	0	0	1.05639	0	0.107713	0.427647	7.26491
a-0000369	3	Tanka	Spring OSR	SpOSR	0	0	0	0	0	0	0	0	0	1.16413	0	0.0913137	0.326454	5.03366
a-0000369	4	Tanka	Spring OSR	SpOSR	0	0	0	0	0	0	0	0	0	4.95659	0	0.143022	0.142998	6.20916
a-0000370	1	Toro	Spring OSR	SpOSR	0	0	0	0	0	0	0	0	0	1.12849	0	0.195267	0.255557	1.73691
a-0000370	2	Toro	Spring OSR	SpOSR	0	0	0	0	0	0	0	0	0	0.386029	0	0.139995	0.320149	3.8671
a-0000370	3	Toro	Spring OSR	SpOSR	0	0	0	0	0	0	0	0.215174	0	0.173821	0.0182549	0.0475721	0.220537	1.43876
a-0000370	4	Toro	Spring OSR	SpOSR	0	0	0	0	0	0	0	0	0	0.916036	0	0.309512	0.263286	4.40373
a-0000371	1	Triton	Spring OSR	SpOSR	0	0	0	0	0	0	0	0	0	2.07016	0	0.258498	0.136472	1.69683
a-0000371	2	Triton	Spring OSR	SpOSR	0	0	0	0	0	0	0	0	0.137598	3.8703	0	0.274499	0.0891348	4.75628
a-0000371	3	Triton	Spring OSR	SpOSR	0	0	0	0	0	0	0	0	0	0.947848	0	0.0843417	0.0489035	1.81846
a-0000371	4	Triton	Spring OSR	SpOSR	0	0	0	0	0	0	0	0	0	1.15425	0	0.460101	0.117612	3.32023
a-0000372	1	Uranus	Spring OSR	SpOSR	0.152385	0	0	0	0	0.086435	0	0	0	2.48964	0	0.342726	0.294792	2.50127
a-0000372	2	Uranus	Spring OSR	SpOSR	0.293402	0	0	0	0	0	0	0	0	0.333641	0	0.249996	0.0876834	1.84727
a-0000372	4	Uranus	Spring OSR	SpOSR	0.181715	0	0	0	0	0	0	0	0	1.02672	0	0.386418	0.167984	2.46527
a-0000376	1	Vega	Spring OSR	SpOSR	0.309328	0	0.0622343	0	0	0.146485	0.0476187	0.0904803	0	7.44313	0	0.0907205	0.189069	1.40587
a-0000376	3	Vega	Spring OSR	SpOSR	0.420766	0	0	0	0	0.165017	0.109122	0.0817898	0	6.73072	0.0143099	0.170523	0.225315	1.29205
a-0000378	1	Wesbell	Spring OSR	SpOSR	0.544722	0	0	0	0.0282914	0.0425166	0	0	0	1.86947	0	0.0338731	0.0960708	0.634583
a-0000378	2	Wesbell	Spring OSR	SpOSR	0.966408	0	0	0	0	0	0	0	0	1.85817	0	0.107921	0.166735	1.74705
a-0000378	3	Wesbell	Spring OSR	SpOSR	1.23943	0	0	0	0.0539861	0.111907	0	0.077925	0	2.17352	0.0268168	0.143015	0.185171	1.09003
a-0000378	4	Wesbell	Spring OSR	SpOSR	1.0577	0	0	0	0	0.152101	0	0	0	1.84812	0	0.0925708	0.126781	0.805321
a-0000380	1	Wesreo	Spring OSR	SpOSR	1.12542	0	0.0647625	0	0.0366061	0.0781207	0.0731839	0.124058	0	5.30548	0	0.135178	0.20639	1.28455
a-0000380	2	Wesreo	Spring OSR	SpOSR	1.1003	0	0	0	0	0	0	0	0	2.43797	0	0.094218	0.219044	2.20471
a-0000380	3	Wesreo	Spring OSR	SpOSR	0.165944	0	0	0	0	0	0	0	0	0.419514	0	0.0335121	0.059762	0.620484
a-0000380	4	Wesreo	Spring OSR	SpOSR	2.52404	0	0	0	0	0.235318	0.292464	0.148731	0	4.08847	0	0.123	0.229179	1.92237
a-0000381	1	Wesroona	Spring OSR	SpOSR	0.0766661	0	0.0914535	0	0	0.0972356	0	0	0	4.74608	0	0.174115	0.232556	2.80766
a-0000381	2	Wesroona	Spring OSR	SpOSR	1.0161	0	0	0	0	0	0	0	0	2.80402	0	0.228595	0.269971	4.55606
a-0000381	3	Wesroona	Spring OSR	SpOSR	0	0	0	0	0	0	0	0.109676	0	2.61039	0.043485	0.0885615	0.137041	2.86323
a-0000381	4	Wesroona	Spring OSR	SpOSR	0	0	0	0	0	0	0	0	0	4.78679	0	0.222757	0.221806	3.12152
a-0000382	1	Willi	Spring OSR	SpOSR	0	0	0	0	0	0.0675268	0	0	0	1.10569	0	0.269446	0.172195	1.93778
a-0000382	2	Willi	Spring OSR	SpOSR	0	0	0	0	0	0	0	0	0	0.747786	0	0.525494	0.346651	5.32657
a-0000382	3	Willi	Spring OSR	SpOSR	0	0	0	0	0	0	0	0	0	0.456833	0	0.35529	0.28691	2.26378
a-0000382	4	Willi	Spring OSR	SpOSR	0	0	0	0	0	0	0	0	0	0.630266	0	0.270545	0.142156	1.71713
a-0000383	1	Ww 1286	Spring OSR	SpOSR	0	0	0	0	0	0	0	0	0	0.463178	0.0319587	0.218674	0.198179	1.98927
a-0000383	2	Ww 1286	Spring OSR	SpOSR	0	0	0	0	0	0	0	0	0	0	0.0629662	0.798741	0.697306	6.67685
a-0000383	3	Ww 1286	Spring OSR	SpOSR	0	0	0	0	0	0	0	0	0	0	0.175432	0.971507	0.991645	6.71101
a-0000383	4	Ww 1286	Spring OSR	SpOSR	0	0	0	0	0	0	0	0	0	0.322769	0	0.0884685	0.151011	0.962979
a-0000385	1	Ww1289	Spring OSR	SpOSR	0	0	0	0	0	0	0	0	0	2.46063	0.50297	0.342851	0.444295	3.32905
a-0000385	3	Ww1289	Spring OSR	SpOSR	0	0.749219	0	0	0.0543792	0.11357	0	0	0	10.8071	0.189474	0.660908	0.323188	3.75392
a-0000385	4	Ww1289	Spring OSR	SpOSR	0.188678	0	0	0	0	0	0	0	0	6.66369	0	0.185242	0.142469	2.09955
a-0000386	1	Zachodni	Spring OSR	SpOSR	1.50636	0	0	0	0	0.100297	0	0	0	3.73891	0.414319	0.312702	0.217738	0.887302
a-0000386	2	Zachodni	Spring OSR	SpOSR	0	0	0	0	0	0	0	0	0	1.31595	0.0521572	0.319148	0.42513	2.05796
a-0000386	3	Zachodni	Spring OSR	SpOSR	0	0	0	0	0	0	0	0	0	0.597389	0.0851722	0.364349	0.475379	1.46221
a-0000386	4	Zachodni	Spring OSR	SpOSR	0.347005	0	0	0	0	0	0	0	0	3.56786	0	0.15674	0.186268	1.24456
a-0000387	1	Zairai Chousenshu	Spring OSR	SpOSR	0.252546	0	0	0	0	0	0	0	0	1.88721	0.0695802	0.411036	0.358181	1.52951
a-0000387	2	Zairai Chousenshu	Spring OSR	SpOSR	0	0.840205	0	0	0	0	0	0	0	5.34485	0.0353219	0.581746	0.534043	3.33655
a-0000387	3	Zairai Chousenshu	Spring OSR	SpOSR	0	0.714205	0	0	0	0	0	0	0	3.72105	0	0.649899	0.323599	1.67977
a-0000387	4	Zairai Chousenshu	Spring OSR	SpOSR	0	0	0	0	0	0	0	0	0	6.9545	0	0.206625	0.24141	1.77575
a-0000389	1	VIGE DH1	Swede	Swede	1.40381	0	0	0	0	0.528264	0	0	0	1.73652	0.403721	0.654801	1.04411	2.26814
a-0000389	2	VIGE DH1	Swede	Swede	0	2.92025	0	0	0	0	0.23313	0	0	0	0.0732757	0.322506	0.708031	3.00833
a-0000389	4	VIGE DH1	Swede	Swede	0	0	0	0	0	0	0	0	0	0.430486	0	0.0937393	0.20123	2.52885
a-0000396	1	VOGESA	Swede	Swede	1.39427	0	0	0	0	0	0	0	0	0	0.130886	0.361186	0.406608	1.0373
a-0000396	2	VOGESA	Swede	Swede	0	2.49287	0	0	0	0	0.162254	0	0	0	0.0639608	0.608358	0.91551	2.34225
a-0000396	3	VOGESA	Swede	Swede	0	3.03767	0	0	0	0	0	0	0	0	0.0781416	0.479197	0.445396	1.82016
a-0000396	4	VOGESA	Swede	Swede	0	0	0	0	0	0	0	0	0	2.08506	0	0.141816	0.197852	1.40767
a-0000399	1	JAUNE A COLLET VERT	Swede	Swede	0.421492	0	0	0	0	0	0	0	0	1.42693	0.128454	0.363162	0.48108	1.30452
a-0000399	2	JAUNE A COLLET VERT	Swede	Swede	0	0.800548	0	0	0	0	0	0	0	0	0	0.168554	0.685877	1.13987
a-0000399	3	JAUNE A COLLET VERT	Swede	Swede	0	1.22043	0	0	0	0.208494	0	0	0	6.16308	0.0280209	0.433434	1.26853	2.66025
a-0000399	4	JAUNE A COLLET VERT	Swede	Swede	1.4274	0	0	0	0	0.356239	0.0610003	0	0.073997	5.30131	0	0.41908	1.4528	0.886954
a-0000401	1	PIKE	Swede	Swede	0.673372	0	0	0	0	0	0	0	0	1.60899	0.0609071	0.218002	0.11805	0.742008
a-0000401	2	PIKE	Swede	Swede	0	0	0	0	0	0	0	0	0	1.42703	0.0511231	0.258274	0.464884	4.06563
a-0000401	3	PIKE	Swede	Swede	0	0	0	0	0	0	0	0	0	0.593959	0.113682	0.309242	1.03341	3.14614
a-0000401	4	PIKE	Swede	Swede	2.433	0	0	0	0	0	0	0	1.48945	3.51674	0	0.290573	0.344088	1.74518
a-0000402	1	SENSATION NZ	Swede	Swede	0.159969	0	0	0	0	0.0743784	0	0	0	0.985731	0.0196839	0.111821	0.315324	0.667201
a-0000402	2	SENSATION NZ	Swede	Swede	0	0	0	0	0	0	0	0	0	2.84608	0.029873	0.293113	0.907946	3.09232
a-0000402	3	SENSATION NZ	Swede	Swede	0	0.742471	0	0	0	0	0	0	0	0	0.0488946	0.291158	2.11028	5.1576
a-0000402	4	SENSATION NZ	Swede	Swede	0.434776	0	0	0	0	0.119063	0	0	0	2.09485	0	0.0977779	0.349363	1.03474
a-0000403	1	Wilhelmsburger	Swede	Swede	1.13495	0	0	0	0	0	0	0	0	1.00667	0	0.43234	0.157351	0.824144
a-0000403	2	Wilhelmsburger	Swede	Swede	0	0	0	0	0	0	0	0	0	0	0.095379	0.542293	1.05233	6.12128
a-0000403	3	Wilhelmsburger	Swede	Swede	0	2.42501	0	0	0	0	0	0	0	1.94408	0.0805018	0.618374	0.377787	3.71383
a-0000403	4	Wilhelmsburger	Swede	Swede	1.49637	0	0	0	0	0	0	0	0	5.66917	0	0.557974	0.254674	3.14295
a-0000406	1	Altasweet	Swede	Swede	2.29132	0	0	0	0	0	0	0	0	0	0.108495	0.155638	0.22281	2.06757
a-0000406	3	Altasweet	Swede	Swede	0	3.87348	0	0	0	0.0643437	0	0	0	0.296405	0.145522	0.505045	1.07946	6.84578
a-0000406	4	Altasweet	Swede	Swede	0.820161	0	0	0	0	0	0	0	0	1.03186	0	0.128391	0.351136	1.81135
a-0000409	1	Bangholm PT	Swede	Swede	0.425152	0	0	0	0	0.109723	0	0	0	1.09226	0.0476451	0.467227	0.130804	1.9838
a-0000409	2	Bangholm PT	Swede	Swede	0	0	0	0	0	0	0	0	0	0	0	0.209079	0.386911	3.67718
a-0000409	3	Bangholm PT	Swede	Swede	1.15567	0	0	0.214412	0.101157	0.928327	0	0.0678756	0	0	0.0437949	2.26819	0.0297945	0.283369
a-0000409	4	Bangholm PT	Swede	Swede	3.56463	0	0	0	0	0.665176	0	0.190218	2.04641	4.7707	0	1.60171	1.31081	4.77487
a-0000411	1	Britannia	Swede	Swede	0.234685	0	0	0	0	0.0680748	0	0	0	5.00051	0.387387	0.515157	0.384868	6.17429
a-0000411	2	Britannia	Swede	Swede	0	0	0	0	0	0	0	0	0	3.32013	1.09981	0.690449	1.36446	11.1366
a-0000411	3	Britannia	Swede	Swede	0	2.63716	0	0.520709	0.92901	0.467911	0	0	0	0	0.418439	8.78858	0.291328	1.11899
a-0000411	4	Britannia	Swede	Swede	0.646732	0	0	0	0	0	0	0	0	4.1564	0	0.27725	0.150477	4.87751
a-0000412	1	Conqueror Bronze Green Top	Swede	Swede	5.3452	0	0	0	0	0	0	0	0	2.76246	0	0.767959	0.759216	12.6464
a-0000412	2	Conqueror Bronze Green Top	Swede	Swede	0	0	0	0	0	0	0	0	0	0.223878	0.166888	1.97094	1.47456	15.5366
a-0000412	4	Conqueror Bronze Green Top	Swede	Swede	0.362668	0	0	0	0	0	0	0	0	2.95369	0	0.107735	0.249364	2.17925
a-0000414	1	Drummonds Purple Top	Swede	Swede	0.720554	0	0	0	0	0	0	0	0	0	0.04191	0.241106	0.204974	1.81656
a-0000414	2	Drummonds Purple Top	Swede	Swede	0	0	0	0	0	0	0	0	0	0	0.0748776	0.719749	1.10624	5.87202
a-0000414	3	Drummonds Purple Top	Swede	Swede	0	2.08133	0	0.189761	0.749746	0.513519	0	0.469348	0	0	0.145719	1.4155	0.0909249	0.0418077
a-0000414	4	Drummonds Purple Top	Swede	Swede	0	0	0	0	0	0	0	0	0	0.965503	0	0.113965	0.205292	2.0853
a-0000415	1	Essex Model	Swede	Swede	0.496321	0	0	0	0	0.148112	0	0	0	1.52535	0.0519142	0.386298	0.458576	3.36567
a-0000415	3	Essex Model	Swede	Swede	0.578123	0	0	0	0	0	0	0	0	0	0.030042	0	0.173347	6.00173
a-0000415	4	Essex Model	Swede	Swede	3.59586	0	0.164464	0	0.260287	0	0.175497	0	0	0	0.082785	5.14103	0.301156	0.444801
a-0000418	1	Parkside	Swede	Swede	0.177257	0	0	0	0	0.0520623	0	0	0	0.550462	0.111892	0.325291	0.391355	2.29838
a-0000418	2	Parkside	Swede	Swede	0.660552	0	0	0	0	0	0	0	0	2.18747	0.186559	0.501141	0	5.88887
a-0000418	3	Parkside	Swede	Swede	0	0	0	0	0	0	0	0	0	0	0.186755	0.891481	0.95725	7.60337
a-0000419	1	Peerless (Acme)	Swede	Swede	0.684089	0	0	0	0	0.164244	0	0	0	1.36184	0.401771	0.350106	0.730534	3.19508
a-0000419	2	Peerless (Acme)	Swede	Swede	0.365867	0	0	0	0	0.136098	0	0	0	3.33857	0.39475	0.382985	1.12645	6.67012
a-0000419	3	Peerless (Acme)	Swede	Swede	0	1.50683	0	0	0	0.476228	0	0	0	1.6138	0.15692	0.364	0.765757	5.87442
a-0000420	1	Purple Top	Swede	Swede	0.80872	0	0	0	0	0.529498	0	0	0	2.06129	0.622849	1.00516	1.20462	4.1055
a-0000420	2	Purple Top	Swede	Swede	0	0	0	0	0	0	0	0	0	3.30955	0.785801	1.21902	2.09652	8.567
a-0000420	3	Purple Top	Swede	Swede	0	0	0	0	0	0.405913	0	0	0	1.28635	0.215326	0.601964	1.21923	6.12246
a-0000421	1	Scotia	Swede	Swede	0.245375	0	0	0	0	0	0	0	0	0.465953	0.0177372	0.0680385	0.145044	0.918485
a-0000421	2	Scotia	Swede	Swede	2.07171	0	0	0	0	0	0	0	0	7.57876	0.664177	0.656635	0.871527	5.29052
a-0000421	3	Scotia	Swede	Swede	0	2.30798	0	0	0	0	0	0	0	0.369318	0.108875	0.232061	0.522565	2.67921
a-0000422	1	Tankard Bronze Top	Swede	Swede	1.04889	0	0	0	0	0.153693	0	0	0	1.088	0.0999158	0.217417	0.387701	1.00711
a-0000422	2	Tankard Bronze Top	Swede	Swede	1.96339	0	0	0	0	0.218688	0	0	0	7.97209	0.58184	0.990355	1.12717	5.09955
a-0000422	3	Tankard Bronze Top	Swede	Swede	0	1.8601	0	0	0	0.160784	0	0	0	6.88768	0.129463	0.621786	0.670094	3.79736
a-0000423	1	The Bell	Swede	Swede	1.98143	0	0	0	0	0	0	0	0	1.46813	0.168087	0.268893	0.747696	1.34857
a-0000423	2	The Bell	Swede	Swede	0.564333	0	0	0	0	0	0	0	0	1.68658	0.0843966	0.399184	0.691101	3.99373
a-0000423	3	The Bell	Swede	Swede	0	1.97866	0	0	0	0	0	0	0	0.711087	0.0504184	0.479829	1.40956	3.46016
a-0000424	1	Tina	Swede	Swede	0.43121	0	0	1.28537	0	0	0	0	0	1.24688	0.0143329	0.229768	0.448319	1.65927
a-0000424	2	Tina	Swede	Swede	0.701479	0	0	0	0	0	0	0	0	3.52125	0.201611	0.496991	0.845763	4.39221
a-0000424	3	Tina	Swede	Swede	0	0	0	0	0	0	0	0	0	4.43064	0.174995	0.418983	0.610562	4.67144
a-0000426	1	YORK	Swede	Swede	0	0	0	0	0	0	0	0	0	0.598198	0.323	0.773687	0.875547	7.01741
a-0000426	2	YORK	Swede	Swede	0	0	0	0	0	0	0	0	0	0.272826	0.137782	0.55117	0.78664	10.5644
a-0000426	3	YORK	Swede	Swede	0	0	0	0	0	0	0	0	0	0	0.0413887	0.535817	0.494283	7.05666
a-0000431	1	Brandhaug	Swede	Swede	0.493022	0	0	0	0	0	0	0	0	0	0.0465879	0.219039	0.456438	3.6458
a-0000431	3	Brandhaug	Swede	Swede	0	0	0	0	0	0	0	0	0	0	0	0.378318	0.347992	4.59874
a-0000431	4	Brandhaug	Swede	Swede	0.716845	0	0	0.19037	0.375201	0.2172	0	0	0	0	0.010745	1.04285	0.137816	0.243809
a-0000433	1	Laugabolsrofa	Swede	Swede	1.93264	0	0	0.611656	0	0	0	0	0	0.55575	0.512028	0.536419	1.14598	4.21475
a-0000433	2	Laugabolsrofa	Swede	Swede	0.865959	0	0	0	0	0	0	0	0	1.08358	0.143765	0.505646	0.840797	6.91915
a-0000433	3	Laugabolsrofa	Swede	Swede	0	0.79887	0	0	0	0	0	0	0	0	0	0.462072	0.666025	7.76431
a-0000433	4	Laugabolsrofa	Swede	Swede	0.591968	0	0.0920939	0	0.137246	0	0	0	0	0	0	0.155356	0.0505243	0.10922
a-0000435	1	Rotabaggeue	Swede	Swede	0	0	0	0	0	0	0	0	0	0.294156	0.437976	0.773785	1.30143	4.83529
a-0000435	2	Rotabaggeue	Swede	Swede	1.41609	0	0	0	0	0	0	0	0	1.5908	0	0.816102	0.770681	5.85581
a-0000435	3	Rotabaggeue	Swede	Swede	0	0.679874	0	0	0	0	0	0	0	0	0.0625803	0.124351	0.665806	2.66431
a-0000435	4	Rotabaggeue	Swede	Swede	0.426776	0	0	0	0	0.0854004	0.0875329	0.473753	0	0	0	2.17015	0.132603	0
a-0000439	1	Kalfafellsrofa	Swede	Swede	0.358258	0	0	0	0	0	0	0	0	0.78647	0.316075	0.118507	0.683739	5.49492
a-0000439	2	Kalfafellsrofa	Swede	Swede	0.863403	0	0	0	0	0	0	0	0	3.97359	0.601046	0.652267	1.25532	11.1858
a-0000440	1	Magres Pajberg	Swede	Swede	0.618261	0	0	0	0	0	0	0	0	0.528116	0.504284	0.278707	0.665107	3.64268
a-0000440	2	Magres Pajberg	Swede	Swede	2.7855	0	0	0	0	0	0	0	0	1.94058	0.788527	0.635451	1.28255	6.79704
a-0000440	3	Magres Pajberg	Swede	Swede	0	1.66269	0	0	0	0	0	0	0	0	0.220719	0.264965	0.80631	3.19286
a-0000442	1	Troendersk Kvithamar	Swede	Swede	0.437746	0	0	0	0	0	0	0	0	0	0.114965	0.239112	0.732545	1.38253
a-0000442	2	Troendersk Kvithamar	Swede	Swede	1.20834	0	0	0	0	0	0	0	0	0	0.802806	0.558506	1.04177	7.54192
a-0000497	1	Cabernet	Winter OSR	WOSR	0.761742	0	0	0	0	0.084716	0.0906937	0.0888759	0	3.84752	0.182235	0.333567	0.467624	1.84425
a-0000497	2	Cabernet	Winter OSR	WOSR	0.379807	0	0	0	0	0	0	0	0	2.6879	0.347035	0.491858	0.791271	2.94097
a-0000497	3	Cabernet	Winter OSR	WOSR	0	0	0	0	0	0	0	0	0	0.514661	0.187255	0.99772	0.474627	4.95198
a-0000497	4	Cabernet	Winter OSR	WOSR	0.218703	0	0	0	0	0.165687	0	0	0	0.707793	0	0.146762	0.0695235	1.4177
a-0000498	1	Cabriolet	Winter OSR	WOSR	0.85328	0	0	0	0	0	0.135151	0	0	5.15029	0.191841	0.101722	0.39424	0.601742
a-0000498	2	Cabriolet	Winter OSR	WOSR	0.213659	0	0	0	0	0	0	0	0	5.34654	0.604015	0.203088	1.18081	1.35492
a-0000498	3	Cabriolet	Winter OSR	WOSR	0.627949	0	0	0	0	0	0.122225	0	0	10.9747	0.31817	0.260357	0.867478	1.44167
a-0000498	4	Cabriolet	Winter OSR	WOSR	0.457347	0	0	0	0	0.0734195	0	0	0	5.31144	0	0.0841447	0.137496	0.650949
a-0000499	1	Castille	Winter OSR	WOSR	1.07523	0	0	0	0	0	0.36538	0	0	7.61124	1.2204	0.608103	1.49968	2.68044
a-0000499	2	Castille	Winter OSR	WOSR	0	0	0	0	0	0	0	0	0	0.623497	0.305566	0.360934	1.1943	1.90663
a-0000499	3	Castille	Winter OSR	WOSR	0.739265	0	0	0	0	0	0	0	0	5.2406	0.388047	0.621719	1.3596	1.82372
a-0000499	4	Castille	Winter OSR	WOSR	0.411321	0	0	0	0	0.0818709	0	0	0	3.18009	0	0.142144	0.167397	0.694259
a-0000500	1	Catana	Winter OSR	WOSR	0.257751	0	0	0	0	0	0	0	0	6.28667	0.339713	0.628974	0.673228	3.05415
a-0000500	2	Catana	Winter OSR	WOSR	0.303937	0	0	0	0	0	0	0	0	3.44156	0.348877	0.60011	0.951806	4.34086
a-0000500	3	Catana	Winter OSR	WOSR	1.19263	0	0	0	0	0	0	0	0	5.02018	0.461733	1.16306	1.35576	2.47471
a-0000500	4	Catana	Winter OSR	WOSR	0.166168	0	0	0	0	0	0	0.0665697	0	3.31117	0	0.213656	0.16241	1.19256
a-0000501	1	Chuanyou 2	Exotics Semiwinter OSR	Semiwinter OSR	1.2242	0	0	0	0	0	0	0	0	7.53	0.205182	0.956322	0.684543	4.61944
a-0000501	3	Chuanyou 2	Exotics Semiwinter OSR	Semiwinter OSR	0.924935	0	0	0	0	0	0	0	0	6.68962	0.231707	0.720993	0.874818	5.86601
a-0000501	4	Chuanyou 2	Exotics Semiwinter OSR	Semiwinter OSR	0	0	0	0	0	0	0	0	0	3.12872	0	0.189042	0.114669	3.39859
a-0000505	1	Huron x Navajo	Winter OSR	WOSR	1.58698	0	0	0	0	0	0	0	0	6.50321	0.513097	0.917917	1.29924	2.26261
a-0000505	2	Huron x Navajo	Winter OSR	WOSR	0.504561	0	0	0	0	0	0	0	0	4.98152	0.212623	0.521626	0.764635	1.20314
a-0000505	3	Huron x Navajo	Winter OSR	WOSR	0	0	0	0	0	0	0	0	0	4.10884	0.207144	0.709735	0.902026	2.87
a-0000505	4	Huron x Navajo	Winter OSR	WOSR	0	0	0	0	0	0	0	0	0	0.249536	0	0.0855198	0.0512462	0.689709
a-0000508	1	Ningyou 7	Exotics Semiwinter OSR	Semiwinter OSR	0.510554	0	0	0	0	0	0	0	0	2.51974	0.0841555	0.146427	0.348681	1.40894
a-0000508	2	Ningyou 7	Exotics Semiwinter OSR	Semiwinter OSR	0.167268	0	0	0	0	0	0	0	0	1.91918	0.112289	0.459531	0.71042	3.24215
a-0000508	3	Ningyou 7	Exotics Semiwinter OSR	Semiwinter OSR	0.199897	0	0	0	0	0	0	0	0	4.70602	0.232557	0.640979	1.18417	4.84622
a-0000508	4	Ningyou 7	Exotics Semiwinter OSR	Semiwinter OSR	0	0	0	0	0	0	0	0	0	1.33962	0	0.106491	0.128896	1.04221
a-0000510	1	POH 285, Bolko	Winter OSR	WOSR	0	0	0	0	0	0	0	0	0	6.40422	0.13891	0.345871	0.465574	1.00813
a-0000510	2	POH 285, Bolko	Winter OSR	WOSR	0	0	0	0	0	0	0	0	0	3.00497	0.490137	0.538597	0.924214	2.52909
a-0000510	3	POH 285, Bolko	Winter OSR	WOSR	0	0	0	0	0	0	0	0	0	2.34989	0.196944	0.69829	1.37512	3.1594
a-0000510	4	POH 285, Bolko	Winter OSR	WOSR	0	0	0	0	0	0	0	0	0	3.91068	0	0.148138	0.189556	0.94873
a-0000511	1	Quinta	Winter OSR	WOSR	0.442461	0	0	0	0	0	0	0	0	0.848813	0.308156	0.693635	0.588456	2.50579
a-0000511	2	Quinta	Winter OSR	WOSR	1.37262	0	0	0.11274	0	0.128722	0	0	0	1.76849	0.625629	0.578162	1.70054	2.95631
a-0000511	3	Quinta	Winter OSR	WOSR	1.01943	0	0	0	0	0	0	0	0	1.30956	0.258899	0.689326	1.63296	3.66595
a-0000511	4	Quinta	Winter OSR	WOSR	0	0	0	0	0	0	0	0	0	1.0194	0	0.465549	0.251282	3.1367
a-0000512	1	Rocket	Winter OSR	WOSR	0.31695	0	0	0	0	0	0	0	0	3.05403	0.0907947	0.558924	0.581903	1.05536
a-0000512	2	Rocket	Winter OSR	WOSR	0.781022	0	0	0	0	0	0.0793772	0	0	5.44079	0.227242	0.71775	0.899257	1.06437
a-0000512	3	Rocket	Winter OSR	WOSR	0.826707	0	0	0	0	0	0	0.119505	0	7.65497	0.194749	0.894031	1.02868	1.60188
a-0000512	4	Rocket	Winter OSR	WOSR	0	0	0	0	0	0	0	0	0	5.25667	0	0.63275	0.408395	1.68097
a-0000514	1	Shengliyoucai	Exotics Semiwinter OSR	Semiwinter OSR	0.37338	0	0	0	0	0	0	0	0	3.06693	0.257731	0.839643	0.633904	3.4111
a-0000514	2	Shengliyoucai	Exotics Semiwinter OSR	Semiwinter OSR	0.322116	0	0	0	0	0	0	0	0	2.31905	0.733784	0.771102	1.50404	5.01672
a-0000514	3	Shengliyoucai	Exotics Semiwinter OSR	Semiwinter OSR	1.18747	0	0	0	0	0	0	0.0690105	0	8.83636	0.27709	0.690406	1.1171	2.49197
a-0000514	4	Shengliyoucai	Exotics Semiwinter OSR	Semiwinter OSR	0	0	0	0	0	0	0	0	0	2.39993	0.0396144	0.350396	0.29108	2.66798
a-0000517	1	Xiangyou 15	Exotics Semiwinter OSR	Semiwinter OSR	0	0	0	0	0	0	0	0	0	1.87528	0.0375839	0.495113	0.307914	2.70548
a-0000517	2	Xiangyou 15	Exotics Semiwinter OSR	Semiwinter OSR	0	0	0	0	0	0	0	0	0	1.86497	0.366739	0.79156	1.13684	4.96143
a-0000517	3	Xiangyou 15	Exotics Semiwinter OSR	Semiwinter OSR	0.123893	0	0	0	0	0	0	0	0	3.11219	0.0474286	0.526645	0.559041	2.22852
a-0000518	1	Zhongshuang II	Exotics Semiwinter OSR	Semiwinter OSR	0.269844	0	0	0	0	0	0	0	0	4.55583	0.184173	0.59077	1.16872	2.90466
a-0000518	2	Zhongshuang II	Exotics Semiwinter OSR	Semiwinter OSR	0.495209	0	0	0	0	0	0	0	0	3.06135	0.203294	0.161573	0.723796	0.777507
a-0000518	3	Zhongshuang II	Exotics Semiwinter OSR	Semiwinter OSR	0	0	0	0	0	0	0	0	0	10.894	0.174871	0.572158	1.36199	4.22938
a-0000521	1	Cracker-531	Winter OSR	WOSR	0.670002	0	0	0	0	0	0	0	0	3.61733	0.0870863	0.442178	0.430425	1.89178
a-0000521	2	Cracker-531	Winter OSR	WOSR	0	0	0	0	0	0	0	0	0	8.55239	0.284769	0.577319	1.31186	3.75879
a-0000521	3	Cracker-531	Winter OSR	WOSR	0.0938164	0	0	0	0	0	0	0	0	2.73748	0.0292822	0.0833054	0.422731	0.485231
a-0000521	4	Cracker-531	Winter OSR	WOSR	0.267812	0	0	0	0	0.208658	0	0	0	3.33708	0	0.215937	0.203999	1.32416
a-0000519	1	Bronze-535	Winter OSR	WOSR	1.73093	0	0	0	0	0	0.235974	0.709906	1.81992	12.9736	0.158997	0.29245	0.538538	1.13959
a-0000519	2	Bronze-535	Winter OSR	WOSR	1.09386	0	0	0	0	0	0	0	0	5.5699	0.400218	0.431404	0.801112	1.71424
a-0000519	3	Bronze-535	Winter OSR	WOSR	0.288533	0	0	0	0	0	0	0	0	1.20325	0.098995	0.518555	0.954493	1.3752
a-0000519	4	Bronze-535	Winter OSR	WOSR	0.432208	0.55633	0	0	0	0.26662	0	0.137719	0	5.89131	0	0.27947	0.395685	1.25968

## Sheet: Leaf_mean
Appendix 1. Mean glucosinolate compositions in the leaves of 288 B. napus accessions in this study.
				Mean GSL concentration (µmol/g)
York accession_id	Cultivar name	Crop type description with accession	Crop type for cladogram	Aliphatic GSL									Aro GSL	Indole GSLs								Leaf_Total StdDev
				Progoitrin	Glucoraphanin	Glucoraphenin	Glucoputranjivin	Gluconapoleiferin	Glucoalyssin	Gluconapin	Glucobrassicanapin	Glucoerucin	Gluconasturtin	4-Hydroxybrassicin	Glucobrassicin	4-Methoxyglucobrassicin	Neoglucobrassicin	Leaf_Ali	Leaf_Aro	Leaf_Ind	Leaf_Total
a-0000003	Robust	Modern winter OSR	WOSR	0.176142	0	0	0	0	0	0	0	0	0	0.0579482	1.10437	0.0885097	0.0265665	0.176142	0	1.27739	1.45354	0.746626
a-0000004	Alaska	Modern winter OSR	WOSR	0.478355	0	0	0	0	0	0	0	0	0	0.098997	3.26647	0.202154	0.116163	0.478355	0	3.68378	4.16214	2.17055
a-0000005	Pirola	Modern winter OSR	WOSR	0	0	0	0	0	0	0	0	0	0	0.06075	0.362038	0.0657348	0.0125655	0	0	0.501088	0.501088	0.593846
a-0000008	Allure	Modern winter OSR	WOSR	0.868216	0	0	0	0.0458913	0.0672501	0.153408	0.314728	0	0.0384146	0.0457034	2.16397	0.202946	0.191139	1.44949	0.0384146	2.60376	4.09167	3.97799
a-0000009	Agalon	Modern winter OSR	WOSR	0.0598843	0	0	0	0	0.0319984	0	0	0	0	0.0949551	1.19723	0.0595884	0.460306	0.0918827	0	1.81208	1.90396	1.17094
a-0000014	Rodeo	Modern winter OSR	WOSR	1.16221	0	0	0	0.0569528	0.288721	0.350251	1.13538	0	0.0318445	0.141069	1.47026	0.07585	0.107459	2.99351	0.0318445	1.79464	4.82	3.34095
a-0000018	Montego	Modern winter OSR	WOSR	0.0956804	0.0232708	0	0	0	0	0	0.107151	0	0	0.0598874	0.678629	0.017418	0.0238202	0.226102	0	0.779755	1.00586	0.211273
a-0000020	Pacific	Modern winter OSR	WOSR	1.17552	0	0	0	0.0549275	0.266832	0.482462	0.62777	0	0.055168	0.0837555	1.08529	0.0514649	0.240164	2.60751	0.055168	1.46068	4.12336	4.56959
a-0000022	Missouri	Modern winter OSR	WOSR	0.324408	0	0	0	0.0511149	0.0558054	0.0582405	0.258124	0	0.0884322	0.114041	1.13781	0.0706285	0.0238101	0.747693	0.0884322	1.34629	2.18241	0.825887
a-0000023	Manitoba	Modern winter OSR	WOSR	0.936211	0	0	0	0.0431017	0.426679	0.536725	0.8168	0	0.0817971	0.0974349	0.995297	0.0570115	0.0545069	2.75952	0.0817971	1.20425	4.04557	4.97695
a-0000024	Ladoga	Modern winter OSR	WOSR	0.884565	0	0	0	0.156759	0.131853	0.1519	0.650772	0	0.0305799	0.193696	1.14255	0.102509	0.199628	1.97585	0.0305799	1.63838	3.64481	3.48211
a-0000025	Atlantic	Modern winter OSR	WOSR	0.592448	0	0	0	0.0348558	0.089881	0.202077	0.667663	0	0.0411256	0.0368622	0.589556	0.0619999	0.0875892	1.58692	0.0411256	0.776007	2.40406	3.81773
a-0000026	Cooper	Modern winter OSR	WOSR	0	0	0	0	0	0	0	0	0	0	0.0804443	1.34446	0.141027	0.0455866	0	0	1.61151	1.61151	0.891533
a-0000027	Licapo	Modern winter OSR	WOSR	0.612291	0	0	0	0.108958	0.135421	0.126297	0.354757	0	0.119366	0.0769814	0.656051	0.135087	0.00578998	1.33772	0.119366	0.87391	2.331	3.0309
a-0000028	Capitol	Modern winter OSR	WOSR	0.714359	0	0	0	0.0584092	0.238526	0.319024	0.734328	0	0.0350873	0.0528068	0.935383	0.0721025	0.221224	2.06465	0.0350873	1.28152	3.38125	4.0122
a-0000029	Idol	Modern winter OSR	WOSR	0.076705	0	0	0	0.042579	0.0323248	0	0.0721557	0	0	0	0.666025	0.0298244	0.0196628	0.223765	0	0.715513	0.939277	0.905375
a-0000030	Vivol	Modern winter OSR	WOSR	0.630846	0	0	0	0	0.0426478	0	0.19338	0	0	0.114083	1.33094	0.0673949	0.0848633	0.866873	0	1.59728	2.46416	1.5977
a-0000031	BRISTOL	Modern winter OSR	WOSR	0.606677	0	0	0	0.0190878	0.0141833	0.0753196	0.287117	0	0.0412816	0.0968687	0.982631	0.0477447	0.0507906	1.00238	0.0412816	1.17803	2.2217	1.68976
a-0000033	Lisabeth	Modern winter OSR	WOSR	0.0808803	0	0	0	0.0219678	0	0	0.270553	0	0	0.028153	0.880805	0.0484555	0	0.373401	0	0.957414	1.33082	0.244296
a-0000034	Lipid	Modern winter OSR	WOSR	0.302089	0	0	0	0.0544698	0.0116697	0.400384	0.1415	0	0.0584069	0.0686012	0.508817	0.0477831	0.00903456	0.910113	0.0584069	0.634236	1.60276	1.98966
a-0000036	Lisek	Modern winter OSR	WOSR	0	0	0	0	0	0	0	0	0	0	0	2.82459	0.124883	0	0	0	2.94947	2.94947	0.475667
a-0000037	Contact	Modern winter OSR	WOSR	5.70031	0	0	0	0.191595	1.35679	1.1768	2.34649	0	0.396273	0.14554	1.34941	0.081323	0.0093106	10.772	0.396273	1.58558	12.7539	7.88618
a-0000038	Lion	Modern winter OSR	WOSR	0.625557	0	0	0	0	0.2388	0.170387	0.486806	0	0	0.246819	1.82187	0.0922097	0.0134678	1.52155	0	2.17437	3.69592	3.39168
a-0000040	Apex	Modern winter OSR	WOSR	0	0	0	0	0	0	0	0.0315746	0	0	0.0316678	0.786076	0.08247	0.0133082	0.0315746	0	0.913522	0.945096	0.912751
a-0000042	Magnum	Modern winter OSR	WOSR	0.407457	0	0	0	0	0.150321	0.298282	0.245037	0	0.0306646	0.0850679	0.807282	0.0596738	0.0200354	1.1011	0.0306646	0.972059	2.10382	2.36809
a-0000044	Laser	Modern winter OSR	WOSR	0.0173687	0	0	0	0	0.0112389	0	0	0	0.0506417	0.0227653	0.251276	0.0551225	0.0702709	0.0286076	0.0506417	0.399435	0.478684	0.223659
a-0000045	Fortis	Modern winter OSR	WOSR	0.0568852	0	0	0	0	0	0	0	0	0	0.0459506	1.20913	0.0588821	0.0159981	0.0568852	0	1.32996	1.38684	1.35908
a-0000048	NK Bravour	Modern winter OSR	WOSR	0	0	0	0	0	0	0	0	0	0	0.328546	1.87561	0.176922	0.0358462	0	0	2.41692	2.41692	0.948545
a-0000049	NK Fair	Modern winter OSR	WOSR	0.363822	0	0	0	0.0382269	0.0714401	0.119808	0.28536	0	0.0351755	0.0651027	1.31565	0.0510217	0.0760471	0.878657	0.0351755	1.50782	2.42165	1.52189
a-0000050	Aviso	Modern winter OSR	WOSR	0.242988	0	0	0	0	0	0	0.067987	0	0.040159	0.0855975	0.926052	0.0433272	0.0130921	0.310975	0.040159	1.06807	1.4192	1.25745
a-0000053	Verona	Modern winter OSR	WOSR	0.250871	0	0	0	0.0203754	0	0.0453309	0.263586	0	0	0.0875503	2.69054	0.134371	0.0103082	0.580163	0	2.92277	3.50293	1.70047
a-0000054	Tenor	Modern winter OSR	WOSR	0.147657	0	0	0	0	0	0.0328592	0.0125707	0.0179029	0.0804283	0.0488265	2.41111	0.0658129	0.176592	0.21099	0.0804283	2.70234	2.99376	0.870433
a-0000055	Expert	Modern winter OSR	WOSR	1.33031	0	0	0	0.0590142	0.130577	0.541756	1.07702	0	0.0556928	0.0690095	0.506339	0.0317489	0.0553694	3.13867	0.0556928	0.662467	3.85683	4.73192
a-0000056	Musette	Modern winter OSR	WOSR	0	0	0	0	0	0	0	0	0	0	0.028266	1.19045	0.0833278	0.028044	0	0	1.33009	1.33009	0.845871
a-0000057	Kvintett	Modern winter OSR	WOSR	0.848019	0	0	0.0337409	0.0474371	0.472344	0	0.50606	0	0.0410259	0.0147759	1.69313	0.0965963	0.023746	1.9076	0.0410259	1.82825	3.77688	3.63337
a-0000058	Falstaff	Modern winter OSR	WOSR	0.541999	0	0	0	0.0115921	0.0191174	0	0.0399011	0	0	0.118885	2.5312	0.0926247	0.0331339	0.61261	0	2.77585	3.38846	2.59605
a-0000059	SW Sinatra	Modern winter OSR	WOSR	0.106014	0	0	0	0	0.0171433	0	0.0929761	0	0	0.0180046	0.619092	0.0499108	0.0457051	0.216133	0	0.732713	0.948846	0.403898
a-0000060	Viking	Modern winter OSR	WOSR	0.113425	0	0	0	0	0	0	0.0446331	0.0207397	0	0	0.490064	0.0448729	0.0540371	0.178798	0	0.588974	0.767772	0.588639
a-0000062	Aurum	Modern winter OSR	WOSR	1.04092	0	0	0.0627122	0.230483	0.398431	0	0.749535	0.011005	0.0373255	0.00575549	0.319122	0.0225073	0.0135847	2.49309	0.0373255	0.36097	2.89139	4.33386
a-0000065	Rasmus	Modern winter OSR	WOSR	0.528689	0	0	0.0552485	0.0344924	0.316034	0	0.724745	0.00673553	0.0387319	0.010595	0.437311	0.034282	0.0114571	1.66594	0.0387319	0.493645	2.19832	3.09358
a-0000066	Gefion	Modern winter OSR	WOSR	1.62422	0	0	0.0241438	0.201738	0.563199	0.04482	0.631054	0	0.152489	0.0325327	0.896166	0.0549114	0.0956008	3.08918	0.152489	1.07921	4.32088	5.16747
a-0000067	Nugget	Modern winter OSR	WOSR	0.183512	0	0	0	0	0.123851	0	0.126093	0	0.0242888	0.0164236	1.03115	0.0535714	0.0482982	0.433455	0.0242888	1.14944	1.60719	0.56924
a-0000068	Zephir	Modern winter OSR	WOSR	0	0	0	0	0.0108255	0	0	0.0202422	0	0.0144497	0.0564318	1.58918	0.0575902	0.0561786	0.0310677	0.0144497	1.75938	1.80489	0.723985
a-0000069	SLM 0413	Modern winter OSR	WOSR	0.267478	0	0	0	0.0288847	0.101622	0	0.119324	0	0.0684999	0.0168086	1.18581	0.028258	0.0235139	0.517308	0.0684999	1.25439	1.8402	1.63041
a-0000071	LSF 0519	Modern winter OSR	WOSR	0.262408	0	0	0	0.0255582	0.0293994	0.0597445	0.272694	0	0.0341128	0.0660233	0.566981	0.0767511	0.0388589	0.649803	0.0341128	0.748614	1.43253	1.66583
a-0000072	Beluga	Modern winter OSR	WOSR	1.49019	0	0	0	0.111098	0.226341	0.944987	1.16732	0	0.231098	0.0507882	0.654264	0.0542255	0.0442733	3.93994	0.231098	0.803551	4.97459	4.84005
a-0000073	Amor	Modern winter OSR	WOSR	0.147568	0	0.0449719	0	0	0.00635621	0.0275727	0.0574028	0	0.0282812	0.00321692	0.47918	0.0358832	0.0751202	0.283871	0.0282812	0.5934	0.905553	0.300934
a-0000075	Campari	Modern winter OSR	WOSR	0.105712	0	0.0384235	0	0.0115221	0.0161147	0	0	0	0.19022	0.028141	1.83026	0.13162	0.177147	0.171772	0.19022	2.16717	2.52916	1.38232
a-0000077	Duell	Modern winter OSR	WOSR	0.156226	0	0	0	0	0.0391369	0.0422798	0.137587	0	0.0241311	0	2.47764	0.110712	0.108409	0.37523	0.0241311	2.69677	3.09613	1.94635
a-0000079	Jessica	Modern winter OSR	WOSR	0.96727	0	0.0133556	0	0.0675369	0.265585	0.78022	0.935762	0	0.050997	0.0588162	0.630119	0.0928277	0.0973731	3.02973	0.050997	0.879136	3.95986	5.48719
a-0000080	Orlando	Modern winter OSR	WOSR	0.14092	0	0	0	0	0.0521073	0.0762157	0.119014	0	0.0393605	0.00397686	0.433038	0.0258952	0.00729816	0.388257	0.0393605	0.470208	0.897826	0.547264
a-0000081	Pollen	Modern winter OSR	WOSR	0.776864	0	0	0	0.0993895	0.127228	0.274302	0.840216	0	0.171054	0.00580165	0.551169	0.0289919	0.0290521	2.118	0.171054	0.615014	2.90407	0.753395
a-0000082	Prince	Modern winter OSR	WOSR	0.195767	0	0	0	0.0551079	0.0957418	0	0.0974173	0	0	0.0225895	1.0598	0.0608385	0.0223873	0.444034	0	1.16562	1.60965	0.90969
a-0000083	Wotan	Modern winter OSR	WOSR	0.153213	0	0	0	0.0263096	0.0208387	0	0.088258	0	0	0.0352157	2.05424	0.111023	0.0398302	0.288619	0	2.24031	2.52893	0.700858
a-0000084	NK Nemax	Modern winter OSR	WOSR	0	0	0	0	0	0	0	0	0	0	0	3.15374	0.124526	0.0331034	0	0	3.31137	3.31137	1.17652
a-0000085	NK Passion	Modern winter OSR	WOSR	0.243901	0	0	0	0.0136188	0.070061	0.0715371	0.248266	0	0.0530304	0.032864	0.674529	0.0612375	0.0328227	0.647384	0.0530304	0.801454	1.50187	1.29289
a-0000089	AMBER X COMMANCHE DH LINE	Winter OSR	WOSR	0.328697	0	0	0	0.0682497	0.0613761	0.0548394	0.244967	0	0.848372	0.024643	0.995655	0.0619866	0.0341699	0.758129	0.848372	1.11645	2.72296	0.954501
a-0000090	APEX-93_5 X GINYOU_3 DH LINE	Winter OSR	WOSR	2.5281	0	0	0	0.0338515	0.409468	1.09626	1.66639	0	0.194195	0.0490047	0.625717	0.0401325	0.061157	5.73408	0.194195	0.776011	6.70428	2.66192
a-0000093	CANBERRA x COURAGE DH LINE	Winter OSR	WOSR	0	0	0	0	0.0754746	0	0	0	0	0	0	0.190472	0.0146585	0.0725072	0.0754746	0	0.277638	0.353112	0.105787
a-0000096	HANSEN X GASPARD DH LINE	Winter OSR	WOSR	1.50417	0	0	0.485962	0	0.0599551	0.200169	1.81465	0	0.154674	0	0.587088	0.018292	0.0309402	4.0649	0.154674	0.636321	4.8559	2.36399
a-0000097	MADRIGAL x RECITAL DH LINE	Winter OSR	WOSR	0.302217	0	0	0.947116	0	0.0128663	0	1.45338	0	0.218381	0.00764044	1.38939	0.0507615	0.0720216	2.71558	0.218381	1.51982	4.45378	3.04536
a-0000099	TAPIDOR DH	Winter OSR	WOSR	0.834131	0	0	0.317502	0	0.095861	0.0431835	0.676413	0	0.0979238	0	1.14528	0.0612218	0.127054	1.96709	0.0979238	1.33356	3.39857	2.35206
a-0000101	EUROL	Winter OSR	WOSR	0.770537	0	0	0.0538694	0	0	0	1.69353	0	0.402377	0	0.745244	0.0499341	0.0409415	2.51793	0.402377	0.836119	3.75643	2.25741
a-0000105	LICROWN X EXPRESS DH LINE	Winter OSR	WOSR	0.0743421	0	0	0	0	0	0	0.807176	0	0.051671	0	1.18941	0.0593694	0.0352341	0.881518	0.051671	1.28402	2.21721	2.59583
a-0000106	SHANNON x WINNER DH LINE	Winter OSR	WOSR	0.114155	0	0	0.0956674	0	0	0	0.698592	0	0.0811483	0	1.17517	0.176164	0.103012	0.908414	0.0811483	1.45435	2.44391	1.75538
a-0000107	JANETZKIS SCHLESISCHER	Winter OSR	WOSR	2.04063	0	0	1.16155	0	0.071906	0.303828	4.32757	0	1.01049	0.00895577	1.13129	0.0459081	0.0956488	7.90548	1.01049	1.28181	10.1978	1.51058
a-0000110	OLIMPIADE	Winter OSR	WOSR	0.742693	0	0	0.31765	0	0.0502124	0.0351653	0.41528	0	0.0609567	0	1.03714	0.026814	0.0549874	1.561	0.0609567	1.11895	2.7409	2.51082
a-0000113	Samourai	Winter OSR	WOSR	0.18504	0	0	0.14287	0	0.10637	0	0.393079	0	0.152488	0.00586226	0.971368	0.0605907	0.0318176	0.827359	0.152488	1.06964	2.04949	1.22646
a-0000114	Sollux	Winter OSR	WOSR	1.50167	0	0	1.76596	0	0.0600786	0.0698315	3.72181	0	0.655729	0	1.29892	0.0719779	0.0545345	7.11934	0.655729	1.42544	9.2005	9.706
a-0000115	Akela	Winter OSR	WOSR	0.653735	0	0	0.149637	0	0.0158409	0.058512	2.05184	0	0.274876	0	0.838399	0.0515847	0.0535037	2.92957	0.274876	0.943488	4.14793	3.55156
a-0000117	Maplus	Winter OSR	WOSR	0.395582	0	0	0.0783287	0	0.0493789	0.0118891	0.432283	0	0.344518	0.0166446	1.61759	0.0685398	0.185096	0.967462	0.344518	1.88787	3.19985	2.07882
a-0000118	Askari	Winter OSR	WOSR	2.07077	0	0	0.225025	0.15831	0.108392	0.349786	3.39014	0	0.198043	0.0176145	2.19734	0.0577463	0.391608	6.30242	0.198043	2.66431	9.16478	3.14053
a-0000119	Lirabon	Winter OSR	WOSR	0.768589	0	0	0.532766	0	0.0382279	0.115638	3.11753	0	0.280079	0.00955215	1.41262	0.0666015	0.0887351	4.57275	0.280079	1.57751	6.43034	2.84388
a-0000121	JetNeuf	Winter OSR	WOSR	0.761368	0	0	0.585473	0.151542	0	0	3.45601	0	0.499358	0	0.877154	0.0442671	0.0917713	4.9544	0.499358	1.01319	6.46695	3.01624
a-0000122	Cobra	Winter OSR	WOSR	4.85834	0	0	0.0683373	0.974248	1.20397	0.48833	4.69418	0	0.412347	0.0074572	1.19027	0.0762832	0.0363416	12.2874	0.412347	1.31036	14.0101	3.91059
a-0000123	Falcon	Winter OSR	WOSR	0.569383	0	0	0	0.0587817	0.138583	0.0532304	0.211534	0	0.157843	0	1.19704	0.0992385	0.0423825	1.03151	0.157843	1.33866	2.52801	2.14553
a-0000124	Mohican	Winter OSR	WOSR	0.851992	0	0	0	0.166636	0.0405054	0.140024	0.560014	0	0.0342294	0.0135012	0.858282	0.0467891	0.0562627	1.75917	0.0342294	0.974835	2.76824	2.25007
a-0000125	Flip	Winter OSR	WOSR	0.212108	0	0	0	0.0674306	0.136372	0	0.13245	0	0.0930145	0.0174747	1.54198	0.0644693	0.0329354	0.54836	0.0930145	1.65686	2.29823	1.21682
a-0000127	Phil	Winter OSR	WOSR	1.40802	0	0	0	0.176714	0.0689644	0.213587	1.17561	0	0.110029	0.0418629	1.48578	0.0882928	0.0396949	3.04289	0.110029	1.65563	4.80855	3.0973
a-0000128	Leopard	Winter OSR	WOSR	0.13446	0	0	0	0	0	0	0.125665	0	0	0.0132407	0.531308	0.027229	0.132687	0.260126	0	0.704465	0.964591	0.024005
a-0000129	RESYN-H048	Winter OSR	WOSR	1.77505	0.131309	0	0	0.218342	0.287513	1.33501	1.22766	0	0.131862	0	1.27068	0.0572298	0.181112	4.97489	0.131862	1.50902	6.61577	5.40809
a-0000130	Resyn-G_ S4	Winter OSR	WOSR	2.60868	0	0	0	0.285898	0.124483	0.597818	1.44457	0	0.0962106	0	0.523342	0.0271025	0.0325139	5.06145	0.0962106	0.582958	5.74062	4.19568
a-0000132	Anja	Winter OSR	WOSR	1.2748	0	0	0	0	0.251146	0.269479	0.629292	0	0.256319	0.0127951	1.31719	0.0797143	0.093702	2.42472	0.256319	1.5034	4.18444	2.94555
a-0000133	Baltia	Winter OSR	WOSR	0.63159	0.0455325	0	0	0.151879	0.242012	0.0281776	0.409547	0	0.0978832	0.032453	2.07386	0.0711424	0.0691877	1.50874	0.0978832	2.24664	3.85326	1.53315
a-0000135	Brink	Winter OSR	WOSR	3.39969	0	0.0649703	0	0.553478	0.771681	0.483822	2.50572	0	0.196015	0.00956683	1.73003	0.0552807	0.384537	7.77936	0.196015	2.17941	10.1548	3.8996
a-0000137	Coriander	Winter OSR	WOSR	2.78494	0	0	0	0.59286	0.213133	0.436573	2.92365	0	0.315225	0.00933889	0.567269	0.0261029	0.0217587	6.95116	0.315225	0.62447	7.89085	5.84477
a-0000138	Diamant	Winter OSR	WOSR	3.26441	0	0	0	0.821911	0.553124	0.287848	3.05627	0	0.275695	0.0175298	1.4274	0.0581082	0.24036	7.98357	0.275695	1.7434	10.0027	6.59242
a-0000140	Doral	Winter OSR	WOSR	2.36849	0	0.0976076	0	0.461967	0.314497	0.452671	2.24577	0	0.22904	0	1.17246	0.172092	0.26252	5.94099	0.22904	1.60708	7.77711	3.70072
a-0000141	Edita	Winter OSR	WOSR	2.24999	0	0	0	0.537409	0.238106	0.250511	1.81674	0	0.0474196	0.0134543	1.54949	0.145553	0.48147	5.09276	0.0474196	2.18997	7.33015	4.32945
a-0000144	G™lzower Älquell	Winter OSR	WOSR	2.07614	0	0	0	0.940812	0.129569	0.239209	2.39551	0	0.151297	0	1.26544	0.0948183	0.154912	5.78124	0.151297	1.51517	7.44771	1.22674
a-0000146	Janpol	Winter OSR	WOSR	1.67584	0	0	0	1.75485	0.10751	0	1.45388	0	0.020521	0.013455	0.431306	0.0443386	0	4.99207	0.020521	0.489099	5.50169	0.459116
a-0000148	Jupiter	Winter OSR	WOSR	7.06892	0	0	0	1.27226	0.75742	0.815185	3.73188	0	0.45441	0.0197126	0.920574	0.0370018	0.0273084	13.6457	0.45441	1.0046	15.1047	8.20716
a-0000149	Krapphauser	Winter OSR	WOSR	1.8257	0	0	0	0.35557	0.0105363	0.182596	1.42108	0	0.100828	0	0.919738	0.065538	0.0650668	3.79548	0.100828	1.05034	4.94665	5.12949
a-0000150	Kromerska	Winter OSR	WOSR	0.516221	0	0	0	0	0.0898825	0.150966	0.148332	0	0.0657949	0	0.593499	0.0441394	0.0337686	0.905402	0.0657949	0.671407	1.6426	1.09302
a-0000151	Librador	Winter OSR	WOSR	0.166657	0	0	0	0.124795	0.0279035	0.0182963	0.101468	0	0.0490615	0.0143631	0.913805	0.0640504	0.11191	0.43912	0.0490615	1.10413	1.59231	0.911362
a-0000152	Libritta	Winter OSR	WOSR	1.36349	0	0.0665446	0	0.0628734	0.709837	0.176719	0.247852	0	0.200819	0.0162584	0.771188	0.0393329	0.105957	2.62731	0.200819	0.932736	3.76087	5.18051
a-0000156	Lirakotta	Winter OSR	WOSR	3.00479	0	0	0	0.703842	0.631259	0.43518	1.79086	0	0.272326	0.0248355	0.456993	0.135145	0.032489	6.56593	0.272326	0.649462	7.48772	8.14915
a-0000157	Madora	Winter OSR	WOSR	2.71927	0	0	0	0.360942	0.0950164	0.383697	2.34065	0	0.148842	0.0137486	0.60649	0.187151	0.116597	5.89957	0.148842	0.923987	6.9724	4.19519
a-0000162	Moldavia	Winter OSR	WOSR	3.84547	0	0	0	0.430127	0.397887	3.82739	5.48254	0	0.409672	0.0488995	0.878549	0.0232184	0.229224	13.9834	0.409672	1.17989	15.573	9.64701
a-0000163	Mytnickij	Winter OSR	WOSR	1.0572	0	0	0.130083	0.628956	0.089767	0.0828218	1.2459	0	0.0696414	0	0.649364	0.0429073	0.0516714	3.23472	0.0696414	0.743942	4.04831	3.38549
a-0000164	Nemertschanskij 1	Winter OSR	WOSR	4.48885	0.0606391	0	0	1.01958	0.188603	0.237887	3.5391	0	0.11597	0.0148173	1.02551	0.0449065	0.0131906	9.53466	0.11597	1.09843	10.7491	2.15706
a-0000166	Panter	Winter OSR	WOSR	1.84455	0	0	0	0.515138	0.138692	0.301616	2.928	0	0.347794	0.0230297	0.634591	0.0296206	0.0229816	5.728	0.347794	0.710223	6.78601	5.07694
a-0000168	Ramses	Winter OSR	WOSR	5.29073	0	0	0	1.15709	0.363158	1.01884	5.35074	0	0.154666	0	0.864384	0.0899753	0.122151	13.1806	0.154666	1.07651	14.4117	10.669
a-0000169	Sarepta	Winter OSR	WOSR	0.990562	0	0	0	0.170253	0.0680401	0.201033	0.938111	0	0.0569384	0.00357493	0.885615	0.0518824	0.0155674	2.368	0.0569384	0.95664	3.38158	2.4676
a-0000170	Skrzeszowicki	Winter OSR	WOSR	1.02151	0	0	0.08425	0.423598	0.0946828	0.269562	1.52551	0	0.108336	0.00468172	0.423798	0.0231269	0.0160978	3.41911	0.108336	0.467705	3.99515	3.87497
a-0000171	Skziverskij	Winter OSR	WOSR	3.81926	0	0	0	1.13406	0.238669	0.687654	5.10641	0	0.185219	0.0417266	1.3475	0.0584348	0.0557805	10.9861	0.185219	1.50345	12.6747	2.84259
a-0000172	Slovenska Krajova	Winter OSR	WOSR	1.61208	0	0	0	0.441741	0.045362	0.148207	2.07077	0	0.177178	0.0208133	0.593691	0.0316518	0.0677819	4.31815	0.177178	0.713938	5.20927	6.29108
a-0000175	Start	Winter OSR	WOSR	0.868691	0	0	0	0.0609605	0.482516	0.400397	0.440676	0	0.208004	0.0449863	1.57421	0.086284	0.0600509	2.25324	0.208004	1.76553	4.22678	4.63324
a-0000176	Trebicska	Winter OSR	WOSR	0.771931	0	0	0	0.287858	0.200777	0.0858995	1.05276	0	0.0658762	0.0118842	0.461921	0.03154	0.0410948	2.39923	0.0658762	0.54644	3.01154	3.36782
a-0000178	Vinnickij 15/59	Winter OSR	WOSR	0.914391	0	0	0	0.190591	0.17066	0.313189	0.902314	0	0.148632	0.0109213	0.538797	0.0209079	0.0462067	2.49114	0.148632	0.616833	3.25661	2.85093
a-0000179	Wolynski	Winter OSR	WOSR	2.37637	0	0	0.221204	0.636163	1.31349	0.291714	1.98258	0	0.133868	0.0132809	0.763114	0.0496951	0.130812	6.82151	0.133868	0.956902	7.91228	2.8993
a-0000185	CANARD	Winter fodder	Fodder	1.46881	0	0	0.0708752	0.207659	0.494418	0.341068	0.524098	0	0.03197	0.00945475	0.287356	0.0210292	0.0259873	3.10693	0.03197	0.343827	3.48273	3.28306
a-0000188	EMERALD	Winter fodder	Fodder	0.159743	0	0	0	0.094474	0	0	0.0761816	0	0.040373	0.00735725	0.257035	0.0282952	0	0.330398	0.040373	0.292687	0.663459	0.571639
a-0000189	FORA	Winter fodder	Fodder	1.46111	0	0	0	0.661574	0.129369	0.71153	3.44649	0	0.266911	0.0309059	4.47389	0.0917149	0.148776	6.41007	0.266911	4.74529	11.4223	4.16875
a-0000190	Aphid Resistant Rape	Winter fodder	Fodder	3.04926	0	0	0	0.717535	0.39532	0	0.0694228	0	0.0293885	0	1.90291	0.0846591	0.272175	4.23154	0.0293885	2.25974	6.52067	7.65604
a-0000193	Dwarf Essex	Winter fodder	Fodder	1.7437	0	0	0.0867367	0.266944	0.102431	0.224947	0.686159	0	0.101267	0.00546817	0.768471	0.0293697	0.0304865	3.11092	0.101267	0.833795	4.04598	3.35141
a-0000200	Samo	Winter fodder	Fodder	2.79703	0	0.0188479	0	0.131191	0.37124	0.595687	3.24596	0	0.511942	0.00493129	1.29564	0.0534954	0.198601	7.15996	0.511942	1.55267	9.22457	3.62164
a-0000209	RAGGED JACK	Exotics rape kale	Kale	0.955651	0	0	0	0	0.0424573	0	0	0	0.28154	0.00234649	1.10198	0.0395508	0.109882	0.998108	0.28154	1.25376	2.53341	2.01825
a-0000210	RED RUSSIAN	Exotics Siberian kale	Kale	0.758184	0	0	0	0	0	0	0	0	0.0822722	0.00344873	0.928026	0.0441404	0.0348403	0.758184	0.0822722	1.01046	1.85091	0.696243
a-0000211	SIBERISCHE BOERENKOOL	Exotics Siberian kale	Kale	1.16629	0	0	0	0.246603	0.164553	0	0.216708	0	0.154327	0.00551152	1.05053	0.0141681	0.0341622	1.79416	0.154327	1.10437	3.05285	1.96782
a-0000226	SWU Chinese 1	Exotics Semiwinter OSR	Semiwinter OSR	0.586602	0	0	0	0.0163904	0.215949	0.236777	0.531208	0	0.237002	0.0031271	0.688871	0.0306685	0.106098	1.58693	0.237002	0.828765	2.65269	2.05287
a-0000227	SWU Chinese 2	Exotics Semiwinter OSR	Semiwinter OSR	0.0616964	0	0	0	0	0	0	0.0750682	0	0.0186324	0.00404418	0.737712	0.0377646	0.247711	0.136765	0.0186324	1.02723	1.18263	0.97055
a-0000228	SWU Chinese 3	Exotics Semiwinter OSR	Semiwinter OSR	0.0208717	0	0	0	0	0	0.244907	0	0	0.0755019	0.00326688	0.569076	0.0280396	0.201607	0.265779	0.0755019	0.80199	1.14327	0.73425
a-0000232	SWU Chinese 8	Exotics Semiwinter OSR	Semiwinter OSR	0.201217	0	0	0	0	0	0.0769595	0	0	0.0476252	0.00491253	1.20996	0.0854246	0.0838232	0.278176	0.0476252	1.38412	1.70992	0.481967
a-0000233	SWU Chinese 9	Exotics Semiwinter OSR	Semiwinter OSR	0.321436	0	0	0	1.73803	0.220103	0.28018	0.371269	0	0.181561	0	1.0005	0.023015	0.293999	2.93102	0.181561	1.31751	4.43009	2.61693
a-0000234	Zhouyou	Exotics Semiwinter OSR	Semiwinter OSR	0.572899	0	0	0	0.933034	0.348529	2.70158	0.860991	0	0.113023	0	0.866541	0.0292504	0.229121	5.41703	0.113023	1.12491	6.65497	6.02604
a-0000235	Drakkar	Spring OSR	SpOSR	0.188474	0	0	0	0	0.0676616	0	0	0	0	0	1.01089	0.0341581	0.0559611	0.256136	0	1.10101	1.35714	1.16643
a-0000236	STELLAR DH	Spring OSR	SpOSR	0	0	0	0	0	0	0	0	0	0	0	1.5268	0.0312526	0.00801814	0	0	1.56607	1.56607	0.802087
a-0000237	WESTAR DH	Spring OSR	SpOSR	0	0	0	0	0	0	0	0	0	0	0	0.438238	0.0423391	0.00120968	0	0	0.481787	0.481787	0.318434
a-0000238	YUDAL	Spring OSR	SpOSR	1.62668	0	0	0	0.0971428	0	0.529855	1.55631	0	0.412778	0.00431487	1.36426	0.0509488	0.142002	3.80998	0.412778	1.56152	5.78428	6.7927
a-0000239	BRUTOR	Spring OSR	SpOSR	0.155024	0	0	0	0.124709	0.0437901	0	0.0306909	0	0.0221292	0	0.216061	0	0	0.354214	0.0221292	0.216061	0.592403	0.250444
a-0000241	COMET	Spring OSR	SpOSR	0	0	0	0	0	0	0	0	0	0.0104575	0.00813084	0.66525	0.0208177	0.013359	0	0.0104575	0.707557	0.718015	0.957788
a-0000242	CRESOR	Spring OSR	SpOSR	2.88512	0	0	0	0.422494	0.228723	0.423194	3.52571	0	0.334733	0.00431424	0.530852	0.0656069	0.100474	7.48524	0.334733	0.701247	8.52122	6.60789
a-0000247	INDUSTRY	Spring OSR	SpOSR	0.382205	0	0	0	0.0147489	0.10654	0.0727954	0.246075	0	0.0789569	0.0192056	1.78618	0.0409354	0.0228336	0.822364	0.0789569	1.86915	2.77047	2.38629
a-0000248	KARAT	Spring OSR	SpOSR	0	0	0	0	0	0	0	0	0	0	0.00267165	0.557345	0.0343262	0.036192	0	0	0.630535	0.630535	0.477789
a-0000249	MARINKA	Spring OSR	SpOSR	0	0	0	0	0	0	0	0	0	0.0165211	0	0.446745	0.0159301	0.0708518	0	0.0165211	0.533527	0.550048	0.205315
a-0000250	NIKLAS	Spring OSR	SpOSR	0.905469	0	0	0	0.246962	0.0415269	0.0275613	0.630671	0	0.0681512	0.00736661	2.3058	0.0107055	0.142716	1.85219	0.0681512	2.46658	4.38693	2.53321
a-0000251	TARGET	Spring OSR	SpOSR	1.47649	0	0	0	0.165885	0.0531423	0.267458	1.50072	0	0.235338	0.0114485	0.524471	0.0259414	0.00592573	3.46369	0.235338	0.567787	4.26681	5.39615
a-0000253	KAROO-057DH	Spring OSR	SpOSR	0	0	0	0	0	0	0	0	0	0.283808	0.00325564	2.29679	0.0594782	0.402884	0	0.283808	2.76241	3.04622	2.0193
a-0000254	MONTY-028DH	Spring OSR	SpOSR	0	0	0	0	0	0	0	0	0	0.10863	0	0.115426	0.0327285	0.00524903	0	0.10863	0.153404	0.262034	0.1896
a-0000255	N01D-1330	Spring OSR	SpOSR	0.0376538	0	0	0	0	0	0	0	0	0.0734969	0	0.75677	0.0269206	0.0228638	0.0376538	0.0734969	0.806554	0.917705	0.565657
a-0000256	N02D-1952	Spring OSR	SpOSR	0	0	0	0	0	0	0	0	0	0	0.00780185	1.71653	0.0541922	0.0416659	0	0	1.82019	1.82019	1.14427
a-0000257	SURPASS400-024DH	Spring OSR	SpOSR	0	0	0	0	0	0	0	0.046141	0	0	0.0187103	2.87536	0.132593	0.00377592	0.046141	0	3.03043	3.07658	0.740037
a-0000258	CUBS ROOT	Spring OSR	SpOSR	0.506116	0	0	0	0.0335401	0.0552858	0.204962	1.0886	0	0.106681	0	0.615056	0.0836884	0.144843	1.8885	0.106681	0.843587	2.83877	1.76384
a-0000259	DUX	Spring OSR	SpOSR	0.0155576	0	0	0	0.0220821	0	0	0	0	0.0121631	0	0.723597	0.0491849	0.0334359	0.0376398	0.0121631	0.806218	0.856021	0.533343
a-0000260	ERGLU	Spring OSR	SpOSR	0.142897	0	0	0	0.0349945	0.0284425	0	0.0989931	0	0	0.0182497	2.10627	0.0509926	0.00685713	0.305327	0	2.18237	2.4877	0.673677
a-0000261	HELIOS	Spring OSR	SpOSR	0.44645	0	0	0	0.172641	0.0422091	0.152844	0.879757	0	0.00875416	0.0165503	1.54993	0.0446203	0.025407	1.6939	0.00875416	1.6365	3.33916	3.81638
a-0000262	KROKO	Spring OSR	SpOSR	0.24876	0	0	0	0	0.091061	1.10784	1.22387	0	0.0236216	0.00496509	0.340423	0.0740079	0	2.67153	0.0236216	0.419396	3.11454	2.4172
a-0000264	LINETTA	Spring OSR	SpOSR	3.97802	0	0.206301	0	1.40454	0.293779	0.507431	1.73089	0	0.573141	0	0.561483	0.0733278	0.087819	8.12096	0.573141	0.72263	9.41673	13.3676
a-0000265	MAZOWIECKI	Spring OSR	SpOSR	1.67326	0	0	0	0.259416	0.378739	0.260086	3.81719	0	0.342504	0.0104441	2.88334	0.0957794	0.117446	6.38869	0.342504	3.10701	9.83819	9.22638
a-0000267	WEIHENSTEPHANER	Spring OSR	SpOSR	1.80138	0	0	0	0.361015	0.192118	0	0.780347	0	0.130327	0.0140599	0.746827	0.0865591	0.0283752	3.13486	0.130327	0.875821	4.14101	2.04267
a-0000269	Alku	Spring OSR	SpOSR	1.23514	0	0	0	0.349366	0.0266908	0	1.37843	0	0	0.0146377	3.9256	0.175265	0.247124	2.98963	0	4.36263	7.35226	4.16081
a-0000270	Bronowski	Spring OSR	SpOSR	0	0	0	0	0	0.0292514	0	0	0	0	0	0.824669	0.121135	0.96454	0.0292514	0	1.91034	1.9396	1.09136
a-0000271	Ceska Krajova	Spring OSR	SpOSR	0.236131	0	0	0	0.193184	0.0223274	0	0.178076	0	0.0158291	0.00327119	0.563999	0.0256079	0	0.629719	0.0158291	0.592878	1.23843	0.92931
a-0000272	Duplo	Spring OSR	SpOSR	0	0	0	0	0	0	0	0	0	0	0	0.939859	0.0185066	0	0	0	0.958366	0.958366	0.450245
a-0000273	Janetzkis Sommerraps	Spring OSR	SpOSR	1.75724	0	0	0	0.948599	0.178621	0.0156359	1.11419	0	0.101677	0.0141069	1.79656	0.0794723	0.0722569	4.01428	0.101677	1.96239	6.07835	4.17157
a-0000274	Line	Spring OSR	SpOSR	0	0	0	0	0	0	0	0	0	0	0	0.317835	0.0302546	0	0	0	0.348089	0.348089	0.126733
a-0000275	Marnoo	Spring OSR	SpOSR	0.732698	0	0	0	0.314715	0.101214	0	0.322989	0	0.0867804	0.0140434	0.839771	0.0372679	0.00732884	1.47162	0.0867804	0.898411	2.45681	1.71999
a-0000276	Nugget	Spring OSR	SpOSR	0.0562486	0	0	0	0	0	0.0947173	0.217081	0	0.057365	0	0.277887	0.0169515	0.0119245	0.368047	0.057365	0.306763	0.732175	1.29048
a-0000277	Olga	Spring OSR	SpOSR	1.22542	0	0	0	0.44588	0.192483	0.0451741	0.458351	0	0.0477778	0	0.781814	0.0343615	0	2.3673	0.0477778	0.816175	3.23126	2.33636
a-0000278	Spaeths Zollerngold	Spring OSR	SpOSR	0.364363	0	0	0	0.0819512	0.0805118	0	0.186439	0	0.0638962	0.00849904	2.00473	0.0445379	0.0324664	0.713265	0.0638962	2.09024	2.8674	1.22887
a-0000279	Sval_fs Gulle	Spring OSR	SpOSR	0.403231	0	0	0	0.113041	0.167574	0.0274911	0.1872	0	0.0370532	0	0.589526	0.0508962	0.0224151	0.898537	0.0370532	0.662838	1.59843	1.36585
a-0000281	Tribute	Spring OSR	SpOSR	0	0	0	0	0	0	0	0	0	0	0.0175908	0.900662	0.03168	0.0135656	0	0	0.963499	0.963499	1.24333
a-0000282	Wesway	Spring OSR	SpOSR	0.277827	0	0	0	0.0334427	0	0	0.338786	0	0	0	0.0268939	0	0.00825666	0.650057	0	0.0351506	0.685207	0.657991
a-0000283	Fido	Spring OSR	SpOSR	5.54796	0	0	0	0.163104	3.18745	2.06798	2.59635	0	0.68717	0.0282357	2.17565	0.0924364	0.140694	13.5628	0.68717	2.43702	16.687	5.89368
a-0000284	Oro	Spring OSR	SpOSR	0.997504	0	0	0	0.268165	0.0291741	0.0618325	0.493813	0	0.0280764	0.00442483	0.460674	0.0425788	0	1.85049	0.0280764	0.507677	2.38624	3.20536
a-0000285	Tower	Spring OSR	SpOSR	0.122419	0	0	0	0.0397034	0.0577829	0	0	0	0.0470589	0.0037406	1.52118	0.0661722	0.0438214	0.219905	0.0470589	1.63492	1.90188	0.783237
a-0000286	Regina II	Spring OSR	SpOSR	1.01906	0	0	0	0.140222	0.0368053	0.0274667	0.359016	0	0.0889378	0.00327597	1.29549	0.0256347	0.0176735	1.58257	0.0889378	1.34207	3.01358	2.31708
a-0000288	Campino	Spring OSR	SpOSR	1.23596	0	0	0.114557	0.155953	0.051268	0.110971	0.638662	0	0.0618057	0.0348	1.13144	0.0924093	0.00300173	2.30737	0.0618057	1.26165	3.63083	3.72144
a-0000289	Clipper	Spring OSR	SpOSR	0.457423	0	0	0	0.0954322	0.0126887	0.029872	0.349803	0	0.200692	0.0113569	0.31155	0.0276594	0.081541	0.945219	0.200692	0.432107	1.57802	1.66479
a-0000290	Larissa	Spring OSR	SpOSR	0	0	0	0	0.531954	0	0	0	0	0.0822891	0.00728909	0.73926	0.014741	0.00773495	0.531954	0.0822891	0.769025	1.38327	0.924215
a-0000291	Magma	Spring OSR	SpOSR	0.0317695	0	0	0	0	0	0	0.019613	0	0	0.00684255	0.726086	0.014144	0.00405938	0.0513825	0	0.751132	0.802514	0.20317
a-0000292	Monty	Spring OSR	SpOSR	0	0	0	0	0	0	0	0	0	0.204143	0.00406521	0.0485658	0.0484476	0.00159002	0	0.204143	0.102669	0.306811	0.29248
a-0000294	Pauline	Spring OSR	SpOSR	0.0696115	0	0	0	0.0511703	0.0297234	0	0	0	0.304278	0.00829279	0.568702	0.025692	0.050652	0.150505	0.304278	0.653338	1.10812	0.515666
a-0000295	Sophia	Spring OSR	SpOSR	0.0503071	0	0	0	0	0.0173981	0	0	0.00672052	0.0092812	0.00545851	1.15323	0.0508077	0.0442195	0.0744257	0.0092812	1.25372	1.33742	0.776319
a-0000296	Tribune	Spring OSR	SpOSR	0	0	0	0	0	0	0	0	0	0	0	0.383533	0.0569917	0	0	0	0.440525	0.440525	0.264706
a-0000297	Trigold	Spring OSR	SpOSR	0	0	0	0	0	0	0	0	0	0.0167303	0	0.424351	0.0480676	0	0	0.0167303	0.472419	0.489149	0.124671
a-0000298	Rivette	Spring OSR	SpOSR	0	0	0	0	0	0	0	0	0	0.00655297	0.00596198	0.341023	0.0409209	0.0047946	0	0.00655297	0.392701	0.399254	0.18401
a-0000300	Adamo	Spring OSR	SpOSR	1.19633	0	0	0	0.636752	0.302018	0.0819406	0.805233	0	0.102638	0	0.519212	0.0372509	0	3.02227	0.102638	0.556463	3.68137	1.55253
a-0000301	Altex	Spring OSR	SpOSR	0.0186563	0	0	0	0	0.117757	0	0.00573788	0	0.00523823	0	0.453712	0.041721	0	0.142151	0.00523823	0.495433	0.642822	0.47301
a-0000302	Andor	Spring OSR	SpOSR	0	0	0	0	0	0	0	0	0	0	0	0.367847	0.0366133	0.0114193	0	0	0.41588	0.41588	0.079273
a-0000303	Astor	Spring OSR	SpOSR	0	0	0	0	0	0	0	0	0	0	0	0.376525	0.0145827	0.0287766	0	0	0.419885	0.419885	0.259426
a-0000305	Bingo	Spring OSR	SpOSR	0	0	0	0	0	0	0	0	0.16354	0	0	0.804868	0.0747593	0.0446821	0.16354	0	0.92431	1.08785	0.531057
a-0000306	Callypso	Spring OSR	SpOSR	0	0	0	0	0	0	0	0	0	0	0	0.685968	0.0691659	0.012871	0	0	0.768005	0.768005	0.302069
a-0000307	Concord	Spring OSR	SpOSR	0.813091	0	0	0	0.0342091	0.156399	0.138884	0.190126	0	0	0	1.52977	0.0585505	0.0293712	1.33271	0	1.61769	2.9504	3.79128
a-0000308	Conny	Spring OSR	SpOSR	0.497775	0	0	0	0.552726	0.0558987	0	0.09719	0.0170135	0.0759559	0.00224139	1.16981	0.0456208	0.0765356	1.2206	0.0759559	1.29421	2.59077	0.103333
a-0000309	Czyzowska	Spring OSR	SpOSR	3.06628	0	0	0	0.412585	0.646093	0.129682	1.0627	0	0.0236401	0.00556751	1.04495	0.0657783	0.00652579	5.31734	0.0236401	1.12282	6.4638	5.64532
a-0000310	Daichousen (fuku)	Spring OSR	SpOSR	1.28751	0	0.0437438	0	0.0754609	0.518386	0.62071	1.09788	0	0.260426	0.00777662	1.29864	0.0817138	0.41098	3.64369	0.260426	1.79911	5.70323	3.82478
a-0000311	Daichousen (mizuyasu)	Spring OSR	SpOSR	0.0372112	0	0	0	0	0.00895461	0.00968748	0	0	0.178779	0	0.197013	0.00676817	0.0100538	0.0558533	0.178779	0.213835	0.448467	0.299415
a-0000312	Daichousen (nakano)	Spring OSR	SpOSR	0	0	0	0	0.0667599	0	0	0	0	0.0280823	0	1.02052	0.100344	0.0145211	0.0667599	0.0280823	1.13539	1.23023	0.361898
a-0000313	Erake	Spring OSR	SpOSR	0.2993	0	0	0	0	0.0200649	0.263413	0.460213	0	0.0240791	0.00509556	0.588028	0.0319858	0	1.04299	0.0240791	0.62511	1.69218	1.81519
a-0000314	Furax	Spring OSR	SpOSR	0.820989	0	0	0	0.194989	0.335361	0	0.073845	0	0.254676	0.0192329	2.01587	0.118769	0.172674	1.42518	0.254676	2.32655	4.00641	3.1484
a-0000316	Galant	Spring OSR	SpOSR	2.82487	0	0	0	0.510876	0.0231004	0.138908	0.448035	0	0.024511	0	0.546535	0.017875	0.00911023	3.94579	0.024511	0.57352	4.54382	3.63982
a-0000317	Giant Xr707	Spring OSR	SpOSR	1.81616	0.360144	0	0	0.221014	0.178372	0.576183	2.54484	0	0.167539	0	0.903146	0.186106	0.193222	5.69671	0.167539	1.28247	7.14672	1.82969
a-0000318	Gisora	Spring OSR	SpOSR	0	0	0	0	0	0	0	0	0	0	0.00345294	0.67454	0.0268649	0.0127576	0	0	0.717615	0.717615	0.436673
a-0000321	Granit	Spring OSR	SpOSR	0.750847	0	0	0	0	0.332617	0.493689	1.04039	0	0.0818491	0	0.975698	0.0297044	0.0405543	2.61754	0.0818491	1.04596	3.74535	2.63446
a-0000323	Hankkija's Lauri	Spring OSR	SpOSR	0	0	0	0	0	0	0	0	0	0.00708115	0	0.606999	0.0284514	0.00538575	0	0.00708115	0.640836	0.647917	0.36383
a-0000326	Kajsa	Spring OSR	SpOSR	0	0	0	0	0	0	0	0	0	0	0.0181527	1.62941	0.0607567	0.127509	0	0	1.83583	1.83583	2.37391
a-0000327	Korall	Spring OSR	SpOSR	3.73435	0	0	0.0900886	0.426799	0.584074	0.304458	1.13644	0	0.246354	0.024752	3.36864	0.164695	0.0454083	6.27621	0.246354	3.60349	10.1261	7.93831
a-0000328	Korinth	Spring OSR	SpOSR	2.90858	0	0	0	0.370374	0.240887	1.39811	5.0776	0	0.279302	0.00702023	0.489742	0.0609097	0	9.99555	0.279302	0.557672	10.8325	7.08338
a-0000329	Kosa	Spring OSR	SpOSR	0.0908744	0	0	0	0	0	0	0	0	0	0.0112739	1.1366	0.0737719	0.0858795	0.0908744	0	1.30753	1.3984	0.881843
a-0000330	Kruglik	Spring OSR	SpOSR	0	0	0	0	0	0	0	0	0	0	0.010263	0.674281	0.0300542	0.0142777	0	0	0.728876	0.728876	0.665974
a-0000332	Lirafox	Spring OSR	SpOSR	0.0722422	0	0	0	0	0	0	0.0306517	0	0	0.0194249	0.8184	0.0623978	0.0425814	0.102894	0	0.942804	1.0457	0.654422
a-0000333	Lirasol	Spring OSR	SpOSR	0.0776788	0	0	0	0	0.0208039	0.0301321	0.0233002	0	0.0125374	0.0129058	0.648554	0.030751	0.0193633	0.151915	0.0125374	0.711574	0.876026	0.606594
a-0000334	Liraspa	Spring OSR	SpOSR	0.359878	0	0	0	0	0.0172847	0.156762	0.39953	0	0.00637893	0.0194744	0.588457	0.0698943	0	0.933456	0.00637893	0.677825	1.61766	0.935337
a-0000335	Lirawell	Spring OSR	SpOSR	0.0259088	0	0	0	0	0	0	0	0	0	0	0.519438	0.120107	0.0258489	0.0259088	0	0.665393	0.691302	0.297998
a-0000336	Lisandra	Spring OSR	SpOSR	0.239381	0	0	0	0.0294121	0.0217954	0.0321706	0.33608	0	0	0.0211656	2.09407	0.104815	0.00921203	0.658839	0	2.22927	2.8881	2.26239
a-0000337	Loras	Spring OSR	SpOSR	0	0	0	0	0	0	0	0	0	0	0.00359115	0.287952	0.0450979	0.0241747	0	0	0.360816	0.360816	0.329315
a-0000338	Mali	Spring OSR	SpOSR	1.8193	0	0.336842	0.0376632	0.0602895	0.096032	0.15843	0	0	0	0.00350073	1.16095	0.0438768	0.0156951	2.50856	0	1.22402	3.73258	4.26615
a-0000339	Maris Haplona	Spring OSR	SpOSR	4.55762	0	0	0	0.596945	0.222244	0.69319	2.17487	0	0.223421	0.00541528	0.227127	0.0359933	0.0510085	8.24487	0.223421	0.319544	8.78783	7.14025
a-0000340	Masora	Spring OSR	SpOSR	0.602832	0	0	0	0	0.0215038	0.135269	0.489861	0	0.0322572	0.0367738	1.93541	0.0481301	0.0187549	1.24947	0.0322572	2.03906	3.32079	1.73487
a-0000342	Miyauchi Na	Spring OSR	SpOSR	0.893685	0	0	0	0.0360845	0.166027	0.143692	0.552631	0	0.301123	0.024575	1.13645	0.152491	0.347178	1.79212	0.301123	1.66069	3.75393	3.4419
a-0000343	Mlochowski	Spring OSR	SpOSR	0.166868	0	0	0	0.0336218	0.0999293	0	0.15085	0	0.0181829	0.0207288	1.2325	0.0700569	0.0730412	0.451269	0.0181829	1.39632	1.86577	1.29966
a-0000345	Nakate Chousen	Spring OSR	SpOSR	0.874129	0	0	0	0.200377	0.275911	0.393519	1.34521	0	0.215946	0.00319628	0.758193	0.0537802	0.110352	3.08915	0.215946	0.925521	4.23061	2.46766
a-0000346	Nosovskij 9	Spring OSR	SpOSR	0.90147	0	0	0	0.0787233	1.03107	0.631602	2.15733	0	0.18728	0.0424665	0.95052	0.0587049	0.0190113	4.80019	0.18728	1.0707	6.05817	3.61404
a-0000347	Odin	Spring OSR	SpOSR	0.0360611	0	0	0	0	0	0	0	0	0.181311	0.0242968	2.81493	0.134529	0.0286483	0.0360611	0.181311	3.00241	3.21978	1.69831
a-0000348	Olivia	Spring OSR	SpOSR	3.14798	0	0	0	1.98274	0.230564	0.100856	2.66493	0	0.410362	0.0222034	1.09139	0.0638069	0.0144539	8.12707	0.410362	1.19185	9.72929	6.29833
a-0000349	Omega	Spring OSR	SpOSR	0	0	0	0	0	0	0	0	0	0.0425496	0.0155016	0.805344	0.0318001	0.0069757	0	0.0425496	0.859622	0.902171	0.565351
a-0000350	Optima	Spring OSR	SpOSR	1.03457	0	0	0	0.378901	0.101683	0.0426682	0.572904	0	0.170455	0.0416466	1.42275	0.0799022	0.00563315	2.13073	0.170455	1.54993	3.85111	1.49649
a-0000351	Orpal	Spring OSR	SpOSR	2.57364	0	0	0	1.05131	0.175612	0.220399	2.74707	0	0.160844	0.0449795	2.33207	0.132313	0.00886544	6.76803	0.160844	2.51823	9.4471	6.21164
a-0000352	Orriba	Spring OSR	SpOSR	1.63106	0	0	0	1.16329	0.175587	0.302055	1.93191	0	0.090798	0.00989544	2.17226	0.0599144	0	5.20391	0.090798	2.24207	7.53678	2.69393
a-0000353	Pera	Spring OSR	SpOSR	6.00962	0	0	0	0.432051	0.527515	2.80265	5.95862	0	0.277968	0.00677186	0.353094	0.027593	0.0243589	15.7305	0.277968	0.411817	16.4202	6.23939
a-0000354	Pivot	Spring OSR	SpOSR	3.24839	0	0	0	0.549958	0.0617024	0.660679	2.09278	0	0.121752	0.0091098	0.324619	0.0205429	0	6.61351	0.121752	0.354272	7.08954	8.26416
a-0000355	Pobeda	Spring OSR	SpOSR	3.65248	0	0	0	0.528965	0.37137	0.778871	3.0269	0	0.159861	0.0149266	0.377063	0.0458856	0.0139672	8.35858	0.159861	0.451842	8.97028	7.30631
a-0000356	Puma	Spring OSR	SpOSR	0	0	0	0.051461	0	0	0.0447712	0	0	0.00541252	0.00787592	0.602113	0.0576381	0.0197996	0.0962321	0.00541252	0.687426	0.789071	0.321577
a-0000357	Pura	Spring OSR	SpOSR	0	0	0	0.0368543	0	0	0	0	0	0	0.122397	1.7509	0.0982881	0.0793737	0.0368543	0	2.05096	2.08781	1.16942
a-0000359	Reston	Spring OSR	SpOSR	2.5116	0	0	0	0.394424	0.569662	0.225878	0.966201	0	0.236148	0.0367517	1.12267	0.0886888	0.0184557	4.66776	0.236148	1.26657	6.17048	3.98127
a-0000360	Rsio	Spring OSR	SpOSR	0.58607	0	0	0	0.287885	0.0905873	0.0245608	0.391184	0	0.0612881	0.018665	0.655073	0.0533285	0.0242812	1.38029	0.0612881	0.751347	2.19292	2.11665
a-0000361	Rucabo	Spring OSR	SpOSR	2.32302	0	0	0.158903	0.525063	0.175456	0.214846	1.2809	0	0.321822	0.00997725	1.13227	0.0905463	0.0856295	4.67819	0.321822	1.31842	6.31843	5.32262
a-0000362	Sabine	Spring OSR	SpOSR	0.257909	0	0	0.0499917	0.312101	0.0998949	0.0204702	0.361205	0	0.0109341	0.00576626	0.297721	0.0125027	0.0231133	1.10157	0.0109341	0.339103	1.45161	0.981603
a-0000365	Sv 705152	Spring OSR	SpOSR	1.37922	0	0	0	0.674568	0.0541019	0.163248	1.48979	0	0.0908076	0.00635261	1.33577	0.0884159	0.0902399	3.76092	0.0908076	1.52078	5.37251	3.346
a-0000366	Sv 706118	Spring OSR	SpOSR	0.0417736	0	0	0	0	0	0	0.00846116	0	0.0698139	0.0111433	1.14347	0.0375296	0.0404998	0.0502347	0.0698139	1.23264	1.35269	0.843519
a-0000367	Sv 716	Spring OSR	SpOSR	4.05793	0	0	0	1.16213	0.476639	0.363099	3.40466	0	0.601744	0.0191358	2.572	0.0764506	0.0256013	9.46446	0.601744	2.69319	12.7594	2.83126
a-0000368	Sv 75716	Spring OSR	SpOSR	0.784219	0	0.0342498	0	0.206145	0.0604578	0.0622156	0.615138	0	0.0214848	0.00624189	1.39273	0.0496351	0.038249	1.76243	0.0214848	1.48686	3.27077	1.39009
a-0000369	Tanka	Spring OSR	SpOSR	0	0	0	0	0	0	0	0	0	0	0.0111821	0.720627	0.0545854	0.0702698	0	0	0.856665	0.856665	0.643372
a-0000370	Toro	Spring OSR	SpOSR	0.430662	0	0	0	0.027237	0.0120213	0	0.0212429	0	0.427478	0.0231884	2.10109	0.422498	0.0254725	0.491163	0.427478	2.57225	3.49089	1.42141
a-0000371	Triton	Spring OSR	SpOSR	0.758605	0	0	0	0.042036	0	0	0.0592135	0	0.0432411	0.00422259	2.73688	0.027529	0.20797	0.859854	0.0432411	2.9766	3.8797	1.8962
a-0000372	Uranus	Spring OSR	SpOSR	0.533142	0	0	0	0.171927	0.0391981	0.0138159	0.195267	0	0.0593587	0.0107862	0.995467	0.0667055	0.00594321	0.95335	0.0593587	1.0789	2.09161	2.16498
a-0000376	Vega	Spring OSR	SpOSR	2.17549	0	0	0	0.0844895	0.872112	1.49056	1.74491	0	0.0663202	0.00827887	0.243653	0.017188	0.0666999	6.36756	0.0663202	0.33582	6.7697	5.68357
a-0000378	Wesbell	Spring OSR	SpOSR	8.56493	0.0331511	0	0	1.04052	0.23389	1.56304	5.8811	0	0.204557	0.012826	0.540992	0.0298941	0.0140321	17.3166	0.204557	0.597744	18.1189	15.4694
a-0000380	Wesreo	Spring OSR	SpOSR	5.46739	0	0	0.173532	0.596899	0.179642	0.597878	2.72953	0	0.37666	0.0162423	0.589447	0.0808183	0.0189257	9.74487	0.37666	0.705433	10.827	8.64764
a-0000381	Wesroona	Spring OSR	SpOSR	0.635	0	0.00872184	0	0.022393	0.333275	0.15618	0.21353	0	0.0843615	0.031554	1.89151	0.0927206	0.0178111	1.3691	0.0843615	2.03359	3.48705	3.18881
a-0000382	Willi	Spring OSR	SpOSR	0.130166	0	0	0	0	0.0906362	0	0	0	0.279839	0.0211125	4.12634	0.183225	0.180682	0.220803	0.279839	4.51136	5.012	1.38194
a-0000383	Ww 1286	Spring OSR	SpOSR	0	0	0	0	0	0.0111183	0	0	0	0.148928	0.0728465	1.10479	0.128995	0.943218	0.0111183	0.148928	2.24985	2.40989	1.6724
a-0000385	Ww1289	Spring OSR	SpOSR	4.51601	0.0410377	0	0	1.35653	0.336866	0.602081	4.3324	0	0.153281	0.122034	1.31837	0.0853105	0.0461044	11.1849	0.153281	1.57182	12.91	5.45952
a-0000386	Zachodni	Spring OSR	SpOSR	1.04146	0	0	0	0.33223	0.121091	0.0365877	0.535895	0	1.24428	0.201382	1.41783	0.121606	0.433801	2.06726	1.24428	2.17461	5.48615	2.40344
a-0000387	Zairai Chousenshu	Spring OSR	SpOSR	2.0355	0	0.10832	0	0.262373	0.395704	0.365699	1.16665	0	0.774624	0.0493788	0.412497	0.168194	0.673712	4.33425	0.774624	1.30378	6.41265	1.56766
a-0000389	VIGE DH1	Swede	Swede	0.802153	0	0	0.169166	0.338611	0.468182	0.0565396	0	0	0.00883919	0.185991	2.02892	0.519618	1.15481	1.83465	0.00883919	3.88934	5.73283	3.43551
a-0000396	VOGESA	Swede	Swede	0.18527	0	0	0	0	0	0	0	0	0.0709774	0	0.635423	0.0966071	0.174509	0.18527	0.0709774	0.906538	1.16279	0.316595
a-0000399	JAUNE A COLLET VERT	Swede	Swede	2.06195	0	0.238117	0.0246443	0.0945947	0.891845	0.33643	0.0205518	0	0.468872	0.197607	1.41711	0.32686	0.494431	3.66813	0.468872	2.43601	6.57301	5.17129
a-0000401	PIKE	Swede	Swede	4.58853	0	0.0680974	0	0.0595745	0.281959	0	0.212749	0	0.399929	0.469583	4.77322	0.252708	0.545476	5.21091	0.399929	6.04098	11.6518	9.87928
a-0000402	SENSATION NZ	Swede	Swede	0.743508	0	0.104778	0.0237887	0.120371	0.355238	0.0125613	0	0	0.220839	0.0642163	1.24497	0.191128	0.415242	1.36024	0.220839	1.91555	3.49664	3.30697
a-0000403	Wilhelmsburger	Swede	Swede	11.0292	0	0.242907	0	0	0.0900225	0.143666	0	0	0.246947	0.104668	1.70593	0.105102	0.391325	11.5058	0.246947	2.30703	14.0598	9.99372
a-0000406	Altasweet	Swede	Swede	14.7257	0.0555583	0.135692	0	0.0120425	0.0822647	0.297565	0	0	0	0.136204	1.97627	0.122667	0.393896	15.3088	0	2.62904	17.9378	15.5881
a-0000409	Bangholm PT	Swede	Swede	1.91025	0	0	0.128893	0.40594	1.36459	0.0955784	0.189043	0	0.280729	0.159365	1.21811	0.103094	0.614094	4.0943	0.280729	2.09466	6.46969	5.43174
a-0000411	Britannia	Swede	Swede	0.166261	0	0	0	0	0	0	0	0	1.54573	0.170194	1.7606	0.191117	2.47091	0.166261	1.54573	4.59282	6.30481	4.13516
a-0000412	Conqueror Bronze Green Top	Swede	Swede	1.56785	0	0	0.196049	0.354747	0.318863	0.0470671	0.105773	0	0.141361	0.056585	1.19996	0.0926466	0.773144	2.59035	0.141361	2.12234	4.85405	5.25817
a-0000414	Drummonds Purple Top	Swede	Swede	3.62476	0	0	0.174307	0.933028	1.01107	0.100352	0.740766	0	0.0244908	0.140573	1.67098	0.112471	0.333584	6.58428	0.0244908	2.25761	8.86639	8.63449
a-0000415	Essex Model	Swede	Swede	0.669196	0	0	0.239951	0.350216	0.274356	0.00853553	0.149979	0	0	0.00690877	2.40706	0.0289455	0.249347	1.69223	0	2.69226	4.3845	0.555472
a-0000418	Parkside	Swede	Swede	0.122671	0	0	0.151558	0.252739	0.429287	0	0.0476052	0	0.102834	0.0302989	1.80663	0.184891	2.23123	1.00386	0.102834	4.25305	5.35974	1.38813
a-0000419	Peerless (Acme)	Swede	Swede	2.53331	0	0	0.50163	0.736081	1.94497	1.13406	0.0557438	0	0	0.0400274	1.23724	0.0730259	0.114213	6.9058	0	1.4645	8.3703	7.68495
a-0000420	Purple Top	Swede	Swede	2.45651	0	0	0.276613	0.572914	1.4209	0.0177456	0.0860414	0	1.09675	0.206576	3.93173	0.264109	1.13805	4.83073	1.09675	5.54047	11.4679	9.4617
a-0000421	Scotia	Swede	Swede	0.694728	0	0	0.0660562	0.0810798	0	0	0	0	1.21068	0.0255913	1.46924	0.122748	0.860949	0.841864	1.21068	2.47852	4.53107	3.06452
a-0000422	Tankard Bronze Top	Swede	Swede	5.99532	0	0	0.168683	0.706637	2.68783	0.569182	1.02159	0	0.159592	0.100587	1.33977	0.0229508	0.16728	11.1492	0.159592	1.63058	12.9394	9.63096
a-0000423	The Bell	Swede	Swede	3.76746	0	0.30955	0.240846	0.207913	0.122224	0.215009	1.97948	0	0.112239	0.115534	1.03725	0.104444	0.242365	6.84248	0.112239	1.49959	8.45431	7.192
a-0000424	Tina	Swede	Swede	4.03411	0	0	0.149081	0.175098	0.10989	0.5001	0.0231092	0	0.0422852	0.0554422	1.35553	0.0743141	0.628109	4.99139	0.0422852	2.1134	7.14707	4.4652
a-0000426	YORK	Swede	Swede	0.832276	0	0	0.154724	0.401948	0	0.13559	0	0	0	0.0701024	2.78574	0.142162	0.63088	1.52454	0	3.62889	5.15343	2.11566
a-0000431	Brandhaug	Swede	Swede	0.946421	0	0	0.209606	0.417625	0.547659	0	0	0	0.111648	0.0436958	1.39312	0.207999	2.3431	2.12131	0.111648	3.98792	6.22087	1.46764
a-0000433	Laugabolsrofa	Swede	Swede	4.07144	0	0.159303	0.214051	0.426744	0	0.0190103	0	0	0.315902	0.026785	1.66988	0.354703	2.10756	4.89055	0.315902	4.15893	9.36539	9.61222
a-0000435	Rotabaggeue	Swede	Swede	0.26217	0	0	0.077588	0.144276	0.105651	0	0.0441667	0	0.527725	0.0659572	1.56343	0.178043	0.938892	0.633851	0.527725	2.74632	3.9079	2.93698
a-0000439	Kalfafellsrofa	Swede	Swede	2.79907	0	0.0986085	0.206548	0.595671	1.52122	0.0525063	0.0808197	0	0	0.102512	1.45799	0.111043	0.70495	5.35444	0	2.37649	7.73093	2.94529
a-0000440	Magres Pajberg	Swede	Swede	3.20219	0	0	0.143916	0.469996	1.07757	0.417044	0.252688	0	0	0.173646	3.54753	0.166049	0.210819	5.5634	0	4.09804	9.66144	8.47932
a-0000442	Troendersk Kvithamar	Swede	Swede	0.683799	0	0	0.0927193	0.0998151	0.0367278	0	0	0	0	0.0234993	2.88216	0.222167	0.325753	0.913061	0	3.45358	4.36664	1.54761
a-0000497	Cabernet	Winter OSR	WOSR	0.622643	0	0	0	0.0746412	0.0641098	0.502119	1.02595	0	0.0273188	0.0187075	1.43219	0.0469706	0.0739411	2.28946	0.0273188	1.57181	3.88859	4.11933
a-0000498	Cabriolet	Winter OSR	WOSR	0.355455	0	0	0	0.0626808	0.0799972	0.192757	0.455216	0.00846828	0.0198261	0.021491	0.38881	0.049752	0.118981	1.15457	0.0198261	0.579034	1.75343	1.0135
a-0000499	Castille	Winter OSR	WOSR	1.39799	0	0	0	0.105219	0.456473	0.877626	1.08261	0	0.111795	0.0559103	0.665587	0.05246	0.0548974	3.91992	0.111795	0.828854	4.86057	4.06626
a-0000500	Catana	Winter OSR	WOSR	2.91384	0	0	0.0301879	0.153073	0.189045	2.42323	2.32305	0	0.219977	0.0843801	1.14005	0.0882612	0.119262	8.03243	0.219977	1.43196	9.68436	8.41643
a-0000501	Chuanyou 2	Exotics Semiwinter OSR	Semiwinter OSR	3.24507	0	0	0.0588831	0.454098	0.725245	0.270194	0.947404	0	0.11947	0.0229013	1.60558	0.0577542	0.43021	5.70089	0.11947	2.11645	7.93681	6.95317
a-0000505	Huron x Navajo	Winter OSR	WOSR	1.17127	0	0	0	0.2587	0.172005	0.192656	0.935516	0	0.0394757	0.0417679	0.71577	0.0839592	0.0510978	2.73014	0.0394757	0.892595	3.66221	3.71599
a-0000508	Ningyou 7	Exotics Semiwinter OSR	Semiwinter OSR	0.565109	0	0	0	0.0364372	0.270204	0.502719	0.224411	0	0.0572028	0.0267091	1.11758	0.0545539	0.597614	1.59888	0.0572028	1.79645	3.45254	4.34101
a-0000510	POH 285, Bolko	Winter OSR	WOSR	0	0	0	0	0	0	0	0	0	0.0101539	0.0609975	2.36155	0.0960759	0.0421471	0	0.0101539	2.56078	2.57093	0.973239
a-0000511	Quinta	Winter OSR	WOSR	8.23896	0	0.0176309	0	1.92321	3.08831	0.482587	3.98373	0	0.258168	0.113842	3.14553	0.201612	0.0991486	17.7344	0.258168	3.56013	21.5527	11.683
a-0000512	Rocket	Winter OSR	WOSR	1.50029	0	0	0	0.133427	0.101728	0.523678	1.56422	0	0.117351	0.0497738	1.07071	0.111242	0.0265969	3.82334	0.117351	1.25832	5.19901	3.68327
a-0000514	Shengliyoucai	Exotics Semiwinter OSR	Semiwinter OSR	0.763551	0	0	0	0.202147	0.0583122	0.210032	1.16422	0	0.0965077	0.05828	1.12206	0.112842	0.130492	2.39826	0.0965077	1.42367	3.91844	2.84669
a-0000517	Xiangyou 15	Exotics Semiwinter OSR	Semiwinter OSR	0.35423	0	0	0	0	0.084536	0.215419	0.0226252	0	0.027128	0.0856114	1.49102	0.123199	0.110829	0.67681	0.027128	1.81066	2.51459	0.77829
a-0000518	Zhongshuang II	Exotics Semiwinter OSR	Semiwinter OSR	0.378907	0	0	0	0	0.206374	0.177938	0.106295	0	0	0.0398619	0.82322	0.135543	0.220598	0.869513	0	1.21922	2.08874	1.97474
a-0000519	Bronze-535	Winter OSR	WOSR	2.36601	0	0	0	0.1627	0.16021	0.722797	1.39864	0	0.0843296	0.032392	0.278881	0.0591191	0.0338684	4.81035	0.0843296	0.40426	5.29894	4.45978
a-0000521	Cracker-531	Winter OSR	WOSR	0.557229	0	0	0	0.075329	0.140262	0.075727	0.411607	0	0.0826357	0.0387352	0.797427	0.0703399	0.0463909	1.26015	0.0826357	0.952893	2.29568	1.7127

## Sheet: Root_mean
Appendix 1. Mean glucosinolate compositions in the roots of 288 B. napus accessions in this study.
				Mean GSL concentration (µmol/g)
York accession_id	Cultivar name	Crop type description with accession	Crop type for cladogram	Aliphatic GSL									Aro GSL	Indole GSLs								Root_Total StdDev
				Progoitrin	Glucoraphanin	Glucoraphenin	Glucoputranjivin	Gluconapoleiferin	Glucoalyssin	Gluconapin	Glucobrassicanapin	Glucoerucin	Gluconasturtin	4-Hydroxybrassicin	Glucobrassicin	4-Methoxyglucobrassicin	Neoglucobrassicin	Root_Ali	Root_Aro	Root_Ind	Root_Total
a-0000003	Robust	Modern winter OSR	WOSR	0.340271	0	0	0	0	0	0.0710507	0	0	1.65525	0.116247	0.239946	0.677563	1.35406	0.411321	1.65525	2.38781	4.45438	0.376391
a-0000004	Alaska	Modern winter OSR	WOSR	0.0988898	0	0	0	0	0	0	0	0	1.64194	0.304272	0.516372	0.863678	1.82598	0.0988898	1.64194	3.5103	5.25112	1.29076
a-0000005	Pirola	Modern winter OSR	WOSR	0.22988	0	0	0	0	0	0	0	0	2.28018	0.236837	0.452194	0.695136	1.76286	0.22988	2.28018	3.14703	5.65709	2.18953
a-0000008	Allure	Modern winter OSR	WOSR	0.0398662	0	0	0	0	0	0	0	0	2.22278	0.18629	0.389782	0.752548	1.77564	0.0398662	2.22278	3.10426	5.36691	1.87835
a-0000009	Agalon	Modern winter OSR	WOSR	0.54049	0	0	0	0	0	0.0464965	0.0335412	0	1.76773	0.202415	0.31329	1.08076	2.24341	0.620528	1.76773	3.83987	6.22812	3.46828
a-0000014	Rodeo	Modern winter OSR	WOSR	0.15081	0	0	0	0	0	0.0235639	0.0392947	0	1.30324	0.239166	0.315285	0.813751	1.42606	0.213669	1.30324	2.79426	4.31117	1.96315
a-0000018	Montego	Modern winter OSR	WOSR	0.281472	0	0	0	0	0	0.0201172	0.0337804	0	1.07451	0.183555	0.416842	0.751396	1.1911	0.33537	1.07451	2.54289	3.95277	0.153143
a-0000020	Pacific	Modern winter OSR	WOSR	0.20915	0	0	0	0	0	0	0	0	1.44038	0.327394	0.628685	0.890043	2.78028	0.20915	1.44038	4.6264	6.27594	1.98544
a-0000022	Missouri	Modern winter OSR	WOSR	0.0842115	0	0	0	0	0	0	0	0	1.11506	0.200629	0.335623	0.594019	2.4272	0.0842115	1.11506	3.55747	4.75674	1.7913
a-0000023	Manitoba	Modern winter OSR	WOSR	0.333586	0	0	0	0	0	0	0.0267628	0	3.02671	0.433713	0.575403	0.80912	2.09285	0.360349	3.02671	3.91109	7.29814	3.39839
a-0000024	Ladoga	Modern winter OSR	WOSR	0.129125	0	0	0	0	0	0	0	0	1.39576	0.0952457	0.248439	0.354567	1.38646	0.129125	1.39576	2.08471	3.60959	1.23802
a-0000025	Atlantic	Modern winter OSR	WOSR	0.109141	0	0	0	0	0	0	0	0	2.23146	0.0672789	0.310301	0.335178	1.62705	0.109141	2.23146	2.33981	4.68042	0.918624
a-0000026	Cooper	Modern winter OSR	WOSR	0.0564795	0	0	0	0	0	0	0	0	1.39821	0.0786638	0.167154	0.483519	1.88113	0.0564795	1.39821	2.61047	4.06516	1.53242
a-0000027	Licapo	Modern winter OSR	WOSR	0.0995581	0	0	0	0	0	0	0	0	2.24455	0.110132	0.241508	0.499393	1.52285	0.0995581	2.24455	2.37389	4.71799	2.23255
a-0000028	Capitol	Modern winter OSR	WOSR	0.126675	0	0	0	0	0.0115885	0.046402	0.0419306	0	2.42849	0.0334427	0.1496	0.260777	1.40387	0.226596	2.42849	1.84769	4.50277	2.37407
a-0000029	Idol	Modern winter OSR	WOSR	0.117161	0	0	0	0	0.0198089	0	0	0	1.45794	0.400432	0.706231	0.970963	2.40868	0.13697	1.45794	4.48631	6.08122	2.9299
a-0000030	Vivol	Modern winter OSR	WOSR	0.325967	0	0	0	0	0.0149671	0	0	0	0.584046	0.0599633	0.2974	0.532892	1.41418	0.340934	0.584046	2.30443	3.22941	0.821146
a-0000031	BRISTOL	Modern winter OSR	WOSR	0.0468367	0	0	0	0	0.0280583	0	0	0	0.36692	0.427175	0.731106	0.776994	2.21625	0.0748949	0.36692	4.15152	4.59334	2.0843
a-0000033	Lisabeth	Modern winter OSR	WOSR	0.291833	0	0	0	0	0	0	0	0	1.76037	0.298132	0.474781	0.817162	1.37721	0.291833	1.76037	2.96728	5.01949	2.28751
a-0000034	Lipid	Modern winter OSR	WOSR	0.0801583	0	0	0	0	0	0	0	0.451185	5.45452	0.294435	0.514914	0.746714	2.88178	0.531344	5.45452	4.43784	10.4237	5.01785
a-0000036	Lisek	Modern winter OSR	WOSR	0.117854	0	0	0	0	0	0	0	0	0.502182	0.135794	0.282375	0.341538	1.18634	0.117854	0.502182	1.94604	2.56608	1.20057
a-0000037	Contact	Modern winter OSR	WOSR	0.821081	0	0	0	0	0	0	0	0	2.77656	0.363434	1.44059	0.952699	1.11325	0.821081	2.77656	3.86998	7.46762	1.99051
a-0000038	Lion	Modern winter OSR	WOSR	0.0337635	0	0	0	0	0	0	0	0	0.500301	0.386022	1.43975	0.816264	2.07425	0.0337635	0.500301	4.71628	5.25034	2.45827
a-0000040	Apex	Modern winter OSR	WOSR	0.140879	0	0	0	0	0	0	0	0	2.14914	0.272873	0.439229	0.636321	2.108	0.140879	2.14914	3.45642	5.74644	2.54169
a-0000042	Magnum	Modern winter OSR	WOSR	0.269674	0	0	0	0	0	0	0	0	3.43251	0.205805	0.447322	1.03355	3.2169	0.269674	3.43251	4.90357	8.60576	5.25905
a-0000044	Laser	Modern winter OSR	WOSR	0.118127	0	0	0	0	0	0	0	0	2.55535	0	0.135044	0.484594	1.63731	0.118127	2.55535	2.25695	4.93042	1.83
a-0000045	Fortis	Modern winter OSR	WOSR	0.0750084	0	0	0	0	0	0	0	0	2.37151	0.229079	0.246033	0.506724	0.940117	0.0750084	2.37151	1.92195	4.36848	3.27253
a-0000048	NK Bravour	Modern winter OSR	WOSR	0.137585	0	0	0	0	0	0	0	0	4.11722	0.453748	0.705119	0.86978	4.42735	0.137585	4.11722	6.456	10.7108	7.34678
a-0000049	NK Fair	Modern winter OSR	WOSR	0.311092	0	0	0	0	0	0	0	0.432366	5.22406	0.144222	0.662615	0.613475	2.41022	0.743458	5.22406	3.83054	9.79805	0.940156
a-0000050	Aviso	Modern winter OSR	WOSR	0	0	0	0	0	0	0	0	0	4.60582	0.333365	0.850201	0.801222	1.96103	0	4.60582	3.94582	8.55164	5.47919
a-0000053	Verona	Modern winter OSR	WOSR	0.0872337	0	0	0	0	0.0518608	0	0	0	1.2957	0.027417	0.424876	0.495505	3.18467	0.139095	1.2957	4.13247	5.56727	3.15433
a-0000054	Tenor	Modern winter OSR	WOSR	0	0	0	0	0	0	0	0	0	7.47603	0.271909	0.60502	0.727446	2.14692	0	7.47603	3.75129	11.2273	5.68548
a-0000055	Expert	Modern winter OSR	WOSR	0.370328	0	0	0	0	0	0	0.0450762	0	4.21859	0.384058	0.67972	0.734808	2.70093	0.415404	4.21859	4.49952	9.13352	3.31248
a-0000056	Musette	Modern winter OSR	WOSR	0	0	0	0	0	0	0	0	0	1.90841	0.699946	0.517587	1.16585	2.3034	0	1.90841	4.68678	6.59519	4.44509
a-0000057	Kvintett	Modern winter OSR	WOSR	0.346304	0	0	0	0	0.176313	0	0.125794	0.0285541	3.03151	0.061115	0.351182	0.304565	1.1869	0.676966	3.03151	1.90377	5.61224	4.33704
a-0000058	Falstaff	Modern winter OSR	WOSR	0	0	0	0	0	0	0	0	0.0121656	2.58987	0.2657	0.531159	0.589608	1.76659	0.0121656	2.58987	3.15306	5.75509	2.78301
a-0000059	SW Sinatra	Modern winter OSR	WOSR	0.104153	0	0	0	0	0	0	0	0	0.896768	0.262386	0.489082	0.585485	2.88469	0.104153	0.896768	4.22165	5.22257	3.06695
a-0000060	Viking	Modern winter OSR	WOSR	0	0	0	0	0	0	0	0	0	4.39999	0.355857	0.752615	0.800746	1.92885	0	4.39999	3.83807	8.23805	4.53455
a-0000062	Aurum	Modern winter OSR	WOSR	0.286793	0	0	0	0	0	0	0	0	1.7291	0.288275	0.651811	0.631701	1.59343	0.286793	1.7291	3.16521	5.18111	3.31284
a-0000065	Rasmus	Modern winter OSR	WOSR	0.191059	0	0	0	0	0	0	0.0542071	0	4.45368	0.563767	0.718818	1.02395	2.8119	0.245266	4.45368	5.11844	9.81738	5.47769
a-0000066	Gefion	Modern winter OSR	WOSR	0.511355	0	0	0	0	0	0	0	0	1.82978	0.23517	0.623259	0.871176	2.04849	0.511355	1.82978	3.77809	6.11922	3.18125
a-0000067	Nugget	Modern winter OSR	WOSR	0.155855	0	0	0	0	0	0	0	0.0288023	1.3643	0.108758	0.304341	0.313156	1.41024	0.184657	1.3643	2.1365	3.68546	1.89942
a-0000068	Zephir	Modern winter OSR	WOSR	0	0	0	0	0	0	0	0	0.0144944	1.15509	0.123901	0.605507	0.669394	2.92407	0.0144944	1.15509	4.32287	5.49245	2.49685
a-0000069	SLM 0413	Modern winter OSR	WOSR	0	0	0	0	0	0	0	0	0	3.45313	0.105696	0.501528	0.409657	1.94169	0	3.45313	2.95857	6.4117	1.5955
a-0000071	LSF 0519	Modern winter OSR	WOSR	0	0	0	0	0	0	0	0	0	3.07906	0.0123949	0.163981	0.162559	0.978246	0	3.07906	1.31718	4.39624	1.07046
a-0000072	Beluga	Modern winter OSR	WOSR	0.424874	0	0	0	0.300721	0	0.104899	0	0.552022	5.54474	0.0110774	0.407424	0.240459	0.665197	1.38252	5.54474	1.32416	8.25141	2.15313
a-0000073	Amor	Modern winter OSR	WOSR	0	0	0	0	0	0	0	0	0	2.21562	0	0.165395	0.0394466	1.26837	0	2.21562	1.47321	3.68883	1.09861
a-0000075	Campari	Modern winter OSR	WOSR	0.0625578	0	0.0371228	0	0	0	0.0573947	0.446477	0.155365	8.76017	0	0.404271	0.464937	2.77555	0.758917	8.76017	3.64476	13.1638	3.25381
a-0000077	Duell	Modern winter OSR	WOSR	0.267841	0	0.0426358	0	0	0.0485914	0	0.290968	0	1.98988	0.0236946	0.805743	0.475378	2.55682	0.650037	1.98988	3.86163	6.50155	1.49405
a-0000079	Jessica	Modern winter OSR	WOSR	0.39543	0	0.050392	0	0	0.0415917	0.0439159	0.501198	0.262201	4.07533	0	0.241071	0.230747	1.58729	1.29473	4.07533	2.0591	7.42916	3.61675
a-0000080	Orlando	Modern winter OSR	WOSR	0	0	0	0	0	0	0	0	0	2.10579	0	0.171097	0.166958	2.02541	0	2.10579	2.36347	4.46925	1.71829
a-0000081	Pollen	Modern winter OSR	WOSR	0.139251	0	0	0	0	0	0.0311017	0	0.0231457	4.60655	0	0.268074	0.140662	0.832609	0.193499	4.60655	1.24134	6.04139	2.96383
a-0000082	Prince	Modern winter OSR	WOSR	0.0833672	0	0	0	0	0	0	0	0	0.626778	0.0583147	0.180191	0.202955	1.59193	0.0833672	0.626778	2.03339	2.74354	1.0099
a-0000083	Wotan	Modern winter OSR	WOSR	0	0	0	0	0	0	0	0	0	0.710542	0	0.197919	0.130877	1.549	0	0.710542	1.87779	2.58834	1.33583
a-0000084	NK Nemax	Modern winter OSR	WOSR	0.0909044	0	0	0	0.355773	0	0	0	0.0344206	1.72482	0	0.059899	0.0699366	1.3234	0.481098	1.72482	1.45324	3.65916	2.16335
a-0000085	NK Passion	Modern winter OSR	WOSR	0.0555266	0	0.0320369	0	0	0	0	0	0	4.80606	0	0.333356	0.151586	1.40144	0.0875635	4.80606	1.88638	6.78001	2.85108
a-0000089	AMBER X COMMANCHE DH LINE	Winter OSR	WOSR	0.215408	0	0	0	0.232248	0	0.0605196	0	0	3.31082	0	0.400317	0.193689	2.30637	0.508176	3.31082	2.90038	6.71937	3.83392
a-0000090	APEX-93_5 X GINYOU_3 DH LINE	Winter OSR	WOSR	0.434525	0	0.0353022	0	0	0.0893936	0	0.0477115	0	5.52579	0.00412274	0.215738	0.143576	1.68687	0.606933	5.52579	2.0503	8.18303	3.99187
a-0000093	CANBERRA x COURAGE DH LINE	Winter OSR	WOSR	0	0	0	0	0	0	0	0	0	3.03172	0	0.233108	0.0970603	2.16827	0	3.03172	2.49844	5.53016	1.09572
a-0000096	HANSEN X GASPARD DH LINE	Winter OSR	WOSR	0.167165	0	0	0	0	0	0	0.231708	0.0624783	4.03762	0	0.108936	0.156092	0.988829	0.461351	4.03762	1.25386	5.75283	4.16679
a-0000097	MADRIGAL x RECITAL DH LINE	Winter OSR	WOSR	0.172121	0	0	0	0	0	0	0.0410236	0.130226	3.50528	0	0.210591	0.16906	1.13346	0.343371	3.50528	1.51311	5.36176	3.94091
a-0000099	TAPIDOR DH	Winter OSR	WOSR	0.274393	0	0	0	0	0	0	0	0.030495	0.746376	0	0.271138	0.221513	2.19678	0.304888	0.746376	2.68943	3.74069	0.986669
a-0000101	EUROL	Winter OSR	WOSR	0.234947	0	0	0	0	0	0	0.0614788	0.119365	4.2553	0	0.0927965	0.160316	1.35226	0.415791	4.2553	1.60537	6.27646	3.65463
a-0000105	LICROWN X EXPRESS DH LINE	Winter OSR	WOSR	0.135097	0	0	0	0	0	0	0	0.148248	3.71198	0	0.120651	0.178386	1.2039	0.283346	3.71198	1.50294	5.49827	1.45757
a-0000106	SHANNON x WINNER DH LINE	Winter OSR	WOSR	0.154608	0	0	0	0	0	0	0	0.138686	2.02448	0	0.148379	0.205459	1.38191	0.293295	2.02448	1.73575	4.05353	0.526407
a-0000107	JANETZKIS SCHLESISCHER	Winter OSR	WOSR	0.579217	0	0	0	0.0606969	0	0	0.129054	0.24917	9.63919	0	0.140617	0.174834	1.32256	1.01814	9.63919	1.63801	12.2953	3.70127
a-0000110	OLIMPIADE	Winter OSR	WOSR	0.22055	0	0	0	0	0	0	0	0.0775491	2.54951	0	0.116935	0.0956502	1.09287	0.298099	2.54951	1.30546	4.15307	0.548251
a-0000113	Samourai	Winter OSR	WOSR	0.0814778	0	0	0	0.0385731	0	0	0	0	1.35907	0	0.374842	0.155787	3.14766	0.120051	1.35907	3.67828	5.1574	1.05144
a-0000114	Sollux	Winter OSR	WOSR	0.684606	0	0	0.0734208	0.0307313	0	0.073576	0.0815248	0.474502	8.15884	0	0.458215	0.240578	1.2363	1.41836	8.15884	1.93509	11.5123	4.84583
a-0000115	Akela	Winter OSR	WOSR	0.64743	0	0	0	0.0664792	0	0	0.0548869	0.509698	7.13584	0	0.208103	0.153626	1.79809	1.27849	7.13584	2.15982	10.5741	3.59295
a-0000117	Maplus	Winter OSR	WOSR	0.116276	0	0	0	0.0305938	0	0	0	0.0758331	4.77392	0	0.565534	0.336902	2.61209	0.222703	4.77392	3.51453	8.51115	2.42498
a-0000118	Askari	Winter OSR	WOSR	0.52931	0	0	0	0.0246535	0	0.0372942	0.0648099	0	2.53849	0	0.297809	0.123895	0.830286	0.656067	2.53849	1.25199	4.44655	2.56164
a-0000119	Lirabon	Winter OSR	WOSR	0.481944	0	0	0	0.026938	0	0	0.0708555	0.150404	6.49218	0	0.149522	0.116326	1.06968	0.730142	6.49218	1.33553	8.55785	4.35178
a-0000121	JetNeuf	Winter OSR	WOSR	0.152465	0	0	0	0.0194263	0	0	0.139488	0.109308	4.69468	0	0.246906	0.159073	1.45245	0.420688	4.69468	1.85843	6.9738	4.55585
a-0000122	Cobra	Winter OSR	WOSR	0.903824	0	0	0	0.0199558	0.0408681	0.0472136	0.0940113	0	4.56695	0	0.277906	0.174579	1.96079	1.10587	4.56695	2.41327	8.0861	2.61265
a-0000123	Falcon	Winter OSR	WOSR	0.131257	0	0	0	0	0.0465705	0	0	0	3.16717	0	0.201226	0.143146	1.36133	0.177828	3.16717	1.7057	5.0507	0.497469
a-0000124	Mohican	Winter OSR	WOSR	0.100608	0	0	0	0	0	0	0	0	2.63365	0	0.122386	0.059969	1.08263	0.100608	2.63365	1.26498	3.99925	1.97486
a-0000125	Flip	Winter OSR	WOSR	0.0983221	0	0	0	0	0.0243832	0	0	0	1.02544	0	0.26443	0.111782	2.39959	0.122705	1.02544	2.7758	3.92395	2.12162
a-0000127	Phil	Winter OSR	WOSR	0.258614	0	0	0	0	0.0436748	0	0.041677	0.018318	4.85807	0	0.384113	0.106884	3.17	0.362283	4.85807	3.661	8.88135	7.35533
a-0000128	Leopard	Winter OSR	WOSR	0.138101	0	0	0	0	0.037711	0	0	0	4.41227	0	0.276008	0.112001	1.73613	0.175812	4.41227	2.12414	6.71222	4.1079
a-0000129	RESYN-H048	Winter OSR	WOSR	0.566677	0	0	0	0	0.05155	0	0	0	4.3009	0	0.158922	0.122366	3.82591	0.618227	4.3009	4.10719	9.02632	7.03597
a-0000130	Resyn-G_ S4	Winter OSR	WOSR	0.574242	0	0	0	0	0.0226749	0.0886681	0.0527917	0	4.83656	0	0.131497	0.0182306	2.40279	0.738377	4.83656	2.55252	8.12745	4.7254
a-0000132	Anja	Winter OSR	WOSR	0.243526	0	0	0	0	0.060342	0	0	0	2.55165	0	0.242463	0.13012	2.01848	0.303868	2.55165	2.39106	5.24658	1.64175
a-0000133	Baltia	Winter OSR	WOSR	0.0616615	0	0	0	0	0.0641622	0.0226333	0	0	3.74145	0.00168165	0.298309	0.123222	1.67751	0.148457	3.74145	2.10073	5.99063	2.7162
a-0000135	Brink	Winter OSR	WOSR	0.261362	0	0	0	0	0	0.0280612	0.041903	0	2.02487	0	0.273477	0.0279436	1.28629	0.331327	2.02487	1.58771	3.94391	1.36453
a-0000137	Coriander	Winter OSR	WOSR	0.593932	0	0	0	0	0.0685268	0	0.0497477	0	3.82677	0.00567967	0.233284	0.11018	1.69903	0.712206	3.82677	2.04817	6.58714	3.07372
a-0000138	Diamant	Winter OSR	WOSR	0.525029	0	0	0.05156	0	0.0537027	0.066068	0.135858	0	6.68901	0.0175969	0.320865	0.0727039	2.23992	0.832218	6.68901	2.65108	10.1723	2.95883
a-0000140	Doral	Winter OSR	WOSR	0.917272	0	0	0	0	0.095822	0	0.117468	0	4.18845	0	0.138662	0.104601	1.52624	1.13056	4.18845	1.76951	7.08852	3.51379
a-0000141	Edita	Winter OSR	WOSR	0.163245	0	0	0	0	0	0	0	0	3.33112	0	0.125298	0.0917319	1.69563	0.163245	3.33112	1.91266	5.40702	3.53008
a-0000144	G™lzower Älquell	Winter OSR	WOSR	1.03139	0	0.0299623	0	0.0374428	0.0690384	0.170774	0.198115	0	3.8105	0	0.301944	0.109284	3.36762	1.53672	3.8105	3.77884	9.12606	4.12253
a-0000146	Janpol	Winter OSR	WOSR	1.11669	0	0	0	0.0558395	0.0834547	0	0.132036	0	0.917054	0	0.174355	0.117822	2.83981	1.38803	0.917054	3.13199	5.43707	2.3807
a-0000148	Jupiter	Winter OSR	WOSR	1.12076	0	0.0203767	0	0.118231	0.0942218	0.0473908	0.060451	0.0320212	7.06377	0	0.167659	0.171109	1.54385	1.49345	7.06377	1.88262	10.4398	3.63062
a-0000149	Krapphauser	Winter OSR	WOSR	0.649107	0	0	0	0	0	0.0426796	0.0533247	0	2.39776	0	0.106697	0.0948861	2.85404	0.745111	2.39776	3.05562	6.19849	2.03745
a-0000150	Kromerska	Winter OSR	WOSR	0.0599606	0	0	0	0	0	0	0	0.03176	1.47937	0	0.210288	0.0795482	1.42718	0.0917206	1.47937	1.71701	3.2881	1.47529
a-0000151	Librador	Winter OSR	WOSR	0.297687	0	0	0	0	0.0527031	0	0	0	5.14785	0.0619498	0.211519	0.287357	2.53481	0.350391	5.14785	3.09563	8.59388	3.77769
a-0000152	Libritta	Winter OSR	WOSR	0.141398	0	0	0	0	0.0912614	0	0	0.0197552	4.77839	0.00487692	0.131285	0.192457	1.7481	0.252415	4.77839	2.07672	7.10753	1.96757
a-0000156	Lirakotta	Winter OSR	WOSR	0.910453	0	0	0	0	0.0468398	0.0653342	0.0850595	0.0207996	4.12125	0	0.373892	0.0894897	3.49575	1.12849	4.12125	3.95913	9.20886	4.06473
a-0000157	Madora	Winter OSR	WOSR	0.424266	0	0	0	0.0205513	0.0238692	0.084339	0.0242776	0	2.14746	0.00337258	0.187884	0.146154	2.19784	0.577303	2.14746	2.53525	5.26002	1.80957
a-0000162	Moldavia	Winter OSR	WOSR	0.928075	0	0.0300191	0	0.03099	0.207312	0.691401	0.307034	0.638822	11.0422	0.00412336	0.365885	0.113204	2.52717	2.83365	11.0422	3.01038	16.8862	3.22654
a-0000163	Mytnickij	Winter OSR	WOSR	0.609834	0	0	0	0.0733608	0.0268187	0.0345842	0.2096	0	2.33292	0.0101831	0.280125	0.183422	2.50552	0.954197	2.33292	2.97925	6.26637	4.56316
a-0000164	Nemertschanskij 1	Winter OSR	WOSR	0.961217	0	0	0	0.12889	0.146771	0.0730867	0.155956	0	3.46357	0.0778829	0.382417	0.158722	3.04522	1.46592	3.46357	3.66424	8.59374	6.50699
a-0000166	Panter	Winter OSR	WOSR	0.622877	0	0	0	0	0	0	0.0789924	0	4.44699	0	0.070104	0.129833	1.10846	0.701869	4.44699	1.3084	6.45726	1.44026
a-0000168	Ramses	Winter OSR	WOSR	0.514981	0	0	0	0.0500765	0.141882	0	0.0392857	0.0265104	0.733968	0.091261	0.0997244	0.428039	1.88927	0.772736	0.733968	2.5083	4.015	0.842674
a-0000169	Sarepta	Winter OSR	WOSR	1.05749	0	0	0	0	0	0	0	0	1.94603	0	0.0971866	0.0764365	2.9546	1.05749	1.94603	3.12823	6.13174	1.86751
a-0000170	Skrzeszowicki	Winter OSR	WOSR	0.78294	0	0	0	0	0.123934	0.174765	0.219813	0	5.61338	0	0.341794	0.244118	2.57819	1.30145	5.61338	3.1641	10.0789	5.12373
a-0000171	Skziverskij	Winter OSR	WOSR	0.272187	0	0	0	0	0.0410982	0.0451975	0.106773	0	3.8973	0.006896	0.25259	0.30636	2.42262	0.465256	3.8973	2.98847	7.35103	0.669199
a-0000172	Slovenska Krajova	Winter OSR	WOSR	0.782429	0	0	0	0	0	0	0.24852	0.13716	8.65989	0	0.15723	0.302192	2.18606	1.16811	8.65989	2.64549	12.4735	4.98343
a-0000175	Start	Winter OSR	WOSR	0.204407	0	0	0	0	0	0	0	0.0864566	4.92445	0.013268	0.233657	0.425002	2.35083	0.290864	4.92445	3.02276	8.23808	0.695143
a-0000176	Trebicska	Winter OSR	WOSR	0.403351	0	0	0	0	0	0	0.0631019	0	4.4213	0.0203578	0.286155	0.240407	3.01213	0.466453	4.4213	3.55905	8.4468	1.72531
a-0000178	Vinnickij 15/59	Winter OSR	WOSR	1.90209	0	0.0446359	0	0	0.138995	0.180784	0.116189	0	4.12038	0.0170152	0.227606	0.301876	1.90705	2.38269	4.12038	2.45355	8.95663	2.10918
a-0000179	Wolynski	Winter OSR	WOSR	0.839639	0	0.0283188	0	0	0.0625195	0.0464061	0.0842265	0.0216149	3.8577	0.42196	0.301275	0.284647	2.18435	1.08272	3.8577	3.19223	8.13266	3.96122
a-0000185	CANARD	Winter fodder	Fodder	0.787896	0	0	0	0	0.125609	0.0810169	0.0536515	1.00681	3.25238	0	0.250483	0.299592	3.51429	2.05499	3.25238	4.06436	9.37173	4.96407
a-0000188	EMERALD	Winter fodder	Fodder	1.14184	0	0	0	0	0	0.0803891	0.131678	0	5.56654	0	0.288196	0.297522	1.87034	1.35391	5.56654	2.45606	9.3765	2.35354
a-0000189	FORA	Winter fodder	Fodder	0.838645	0	0	0	0.0826353	0.193231	0	0.274156	0	4.57068	0	0.249423	0.241631	4.14503	1.38867	4.57068	4.63609	10.5954	3.20869
a-0000190	Aphid Resistant Rape	Winter fodder	Fodder	0.443003	0	0	0	0	0.094008	0	0	0	3.43202	0	0.163944	0.219882	4.09535	0.537011	3.43202	4.47918	8.4482	0.440915
a-0000193	Dwarf Essex	Winter fodder	Fodder	0.0597216	0	0	0	0	0.131054	0	0	0	3.74544	0	0.105736	0.117544	2.51413	0.190775	3.74544	2.73741	6.67363	0.788668
a-0000200	Samo	Winter fodder	Fodder	0.29123	0	0	0.343449	0	0	0	0.0665388	0.080676	5.55965	0	0.239377	0.173083	1.67385	0.781894	5.55965	2.0863	8.42785	1.20796
a-0000209	RAGGED JACK	Exotics rape kale	Kale	0.512852	0	0	0	0	0	0.0268421	0	0	3.22932	0.0240076	0.252251	0.2053	3.87361	0.539694	3.22932	4.35517	8.12418	1.44542
a-0000210	RED RUSSIAN	Exotics Siberian kale	Kale	0.989484	0	0	0	0.0400711	0.158882	0.064146	0.0718947	0	3.40316	0.10963	0.292463	0.173425	4.54145	1.32448	3.40316	5.11697	9.84461	3.92378
a-0000211	SIBERISCHE BOERENKOOL	Exotics Siberian kale	Kale	0.717299	0	0.090374	0	0.0270286	0.0163305	0	0.0255435	0.040629	5.50463	0.00735185	0.332206	0.500978	0.639795	0.917205	5.50463	1.48033	7.90217	2.47349
a-0000226	SWU Chinese 1	Exotics Semiwinter OSR	Semiwinter OSR	0.206216	0	0.132853	0	0	0	0	0.057456	0.120466	4.86758	0	0.160633	0.142141	2.85773	0.516991	4.86758	3.16051	8.54508	1.25344
a-0000227	SWU Chinese 2	Exotics Semiwinter OSR	Semiwinter OSR	0	0	0.18559	0	0	0	0	0	0.04278	3.58977	0	0.529956	0.244895	5.21806	0.22837	3.58977	5.99291	9.81105	3.31167
a-0000228	SWU Chinese 3	Exotics Semiwinter OSR	Semiwinter OSR	0	0	0	0	0	0	0	0	0.0300097	5.55649	0	0.371557	0.278686	3.47912	0.0300097	5.55649	4.12936	9.71586	1.92823
a-0000232	SWU Chinese 8	Exotics Semiwinter OSR	Semiwinter OSR	0	0	0	0	0.0285771	0	0	0	0	1.58535	0	0.16437	0.239355	2.87371	0.0285771	1.58535	3.27743	4.89136	1.15324
a-0000233	SWU Chinese 9	Exotics Semiwinter OSR	Semiwinter OSR	0.47935	0	0	0	0	0.0837457	0.0383959	0.0334334	0.404322	5.94302	0	0.390968	0.239858	4.00288	1.03925	5.94302	4.63371	11.616	5.39443
a-0000234	Zhouyou	Exotics Semiwinter OSR	Semiwinter OSR	0.0563417	0	0	0	0	0.0447444	0	0	0	4.59558	0	0.590613	0.266134	5.09833	0.101086	4.59558	5.95507	10.6517	1.8941
a-0000235	Drakkar	Spring OSR	SpOSR	0.123986	0	0.0171043	0	0	0	0	0	0	2.69429	0	0.129075	0.345535	2.84662	0.14109	2.69429	3.32123	6.15661	3.07588
a-0000236	STELLAR DH	Spring OSR	SpOSR	0	0	0	0	0	0	0	0	0	0.483552	0	0.246425	0.461099	7.93167	0	0.483552	8.6392	9.12275	2.95168
a-0000237	WESTAR DH	Spring OSR	SpOSR	0	0	0	0	0	0	0	0	0	3.97417	0	0.19867	0.274871	4.43904	0	3.97417	4.91258	8.88675	3.31118
a-0000238	YUDAL	Spring OSR	SpOSR	0.536215	0	0	0	0	0.0547495	0	0.0890517	0	7.31169	0	0.224052	0.345636	2.16287	0.680016	7.31169	2.73256	10.7243	2.62768
a-0000239	BRUTOR	Spring OSR	SpOSR	0.343095	0	0	0	0.271075	0	0	0.0843903	0	0.962171	0.0159517	0.573003	0.314471	4.6396	0.698561	0.962171	5.54303	7.20376	2.67731
a-0000241	COMET	Spring OSR	SpOSR	0.158016	0	0	0	0	0.0714562	0.0430268	0.0553784	0	3.26047	0	0.240145	0.251044	3.38613	0.327878	3.26047	3.87732	7.46566	6.47947
a-0000242	CRESOR	Spring OSR	SpOSR	0.0617417	0	0.0441728	0	0	0.0225894	0	0	0	2.54497	0	0.428689	0.37823	4.83528	0.128504	2.54497	5.64219	8.31567	2.2551
a-0000247	INDUSTRY	Spring OSR	SpOSR	0.277167	0	0	0	0	0	0	0	0	2.57882	0.0344705	0.537034	0.333266	7.44677	0.277167	2.57882	8.35154	11.2075	3.24092
a-0000248	KARAT	Spring OSR	SpOSR	0	0	0	0	0	0	0	0	0	0	0.0161032	0.322917	0.360774	2.88808	0	0	3.58788	3.58788	0.644862
a-0000249	MARINKA	Spring OSR	SpOSR	0	0	0	0	0	0	0	0	0	2.10231	0	0.1993	0.188475	5.19444	0	2.10231	5.58222	7.68453	2.45975
a-0000250	NIKLAS	Spring OSR	SpOSR	0.449315	0	0	0	0.0563881	0.0427092	0	0	0.0196816	5.05077	0	0.3804	0.272309	4.37641	0.568094	5.05077	5.02912	10.648	5.52475
a-0000251	TARGET	Spring OSR	SpOSR	0.654586	0	0.0412318	0	0.0410996	0.0419452	0.0300407	0.059491	0	8.33039	0.0296854	0.292462	0.334799	3.99505	0.868394	8.33039	4.65199	13.8508	2.97367
a-0000253	KAROO-057DH	Spring OSR	SpOSR	0	0	0	0	0	0	0	0	0	3.392	0.0118966	0.172681	0.25101	4.13191	0	3.392	4.5675	7.9595	2.44761
a-0000254	MONTY-028DH	Spring OSR	SpOSR	0	0	0.0754251	0	0	0	0	0	0.139321	11.147	0	0.319213	0.270174	5.14655	0.214747	11.147	5.73594	17.0977	4.35924
a-0000255	N01D-1330	Spring OSR	SpOSR	0	0	0	0	0	0	0	0	0.0520463	11.1936	0	0.302879	0.229851	3.41885	0.0520463	11.1936	3.95158	15.1972	1.85056
a-0000256	N02D-1952	Spring OSR	SpOSR	0	0	0	0	0	0	0	0	0.0376839	0.962113	0	0.874857	0.387889	4.89205	0.0376839	0.962113	6.15479	7.15459	2.67709
a-0000257	SURPASS400-024DH	Spring OSR	SpOSR	0	0	0	0	0	0	0	0	0.0180263	1.3556	0	0.599343	0.807881	0.875513	0.0180263	1.3556	2.28274	3.65636	1.93296
a-0000258	CUBS ROOT	Spring OSR	SpOSR	0.160145	0	0	0	0	0	0	0	0	2.90734	0	0.249901	0.261273	2.04645	0.160145	2.90734	2.55762	5.62511	1.74904
a-0000259	DUX	Spring OSR	SpOSR	0	0	0	0	0	0	0	0	0	4.70932	0	0.202514	0.322748	3.48872	0	4.70932	4.01398	8.7233	3.9502
a-0000260	ERGLU	Spring OSR	SpOSR	0	0	0	0	0	0	0	0	0	2.7601	0	0.584773	0.479889	3.77639	0	2.7601	4.84105	7.60115	1.82365
a-0000261	HELIOS	Spring OSR	SpOSR	0	0	0	0	0	0	0	0	0	1.92518	0	0.510827	0.309272	2.86224	0	1.92518	3.68234	5.60752	1.6723
a-0000262	KROKO	Spring OSR	SpOSR	0.192639	0	0	0	0	0	0	0	0	2.35413	0	0.295239	0.290496	4.20944	0.192639	2.35413	4.79518	7.34195	0.902005
a-0000264	LINETTA	Spring OSR	SpOSR	0.933739	0	0	0	0	0.0514082	0	0	0.137913	4.07029	0	0.264906	0.223304	4.39434	1.12306	4.07029	4.88255	10.0759	3.69937
a-0000265	MAZOWIECKI	Spring OSR	SpOSR	0.551063	0	0	0	0	0.139298	0	0.212913	0.326202	3.60129	0	0.161715	0.253673	2.15235	1.22948	3.60129	2.56774	7.39851	0.634971
a-0000267	WEIHENSTEPHANER	Spring OSR	SpOSR	0.283128	0	0	0	0	0.0931141	0	0.159614	0.280164	3.40019	0	0.183997	0.184466	1.74024	0.81602	3.40019	2.1087	6.32491	2.54875
a-0000269	Alku	Spring OSR	SpOSR	0.580802	0	0	0	0	0	0	0	0	1.55967	0	0.299837	0.344131	3.1547	0.580802	1.55967	3.79867	5.93914	2.61923
a-0000270	Bronowski	Spring OSR	SpOSR	0	0	0	0	0	0	0	0	0	0	0	0.193168	0.320894	4.16151	0	0	4.67557	4.67557	2.66388
a-0000271	Ceska Krajova	Spring OSR	SpOSR	0.510177	0	0.054154	0	0.0370529	0.0625056	0	0	0	4.28346	0.00965701	0.178104	0.219155	3.20139	0.66389	4.28346	3.6083	8.55566	3.57127
a-0000272	Duplo	Spring OSR	SpOSR	0	0	0	0	0	0.0265989	0	0	0	0.0915114	0	0.168192	0.0767028	2.05489	0.0265989	0.0915114	2.29978	2.41789	1.50717
a-0000273	Janetzkis Sommerraps	Spring OSR	SpOSR	0.187644	0	0	0	0	0.0653171	0	0	0	1.7075	0	0.217543	0.116902	3.21201	0.252961	1.7075	3.54646	5.50692	2.77357
a-0000274	Line	Spring OSR	SpOSR	0	0	0	0	0	0	0	0	0	0.755381	0.0288001	0.30279	0.232225	3.43914	0	0.755381	4.00295	4.75833	1.16724
a-0000275	Marnoo	Spring OSR	SpOSR	0.634791	0	0.0230347	0	0	0.021204	0	0	0	3.42681	0.0110251	0.296529	0.245363	3.779	0.67903	3.42681	4.33192	8.43776	1.96364
a-0000276	Nugget	Spring OSR	SpOSR	0.683186	0	0	0.108153	0	0.036495	0.118011	0.154948	0	5.16158	0.0138026	0.192839	0.306913	1.73025	1.10079	5.16158	2.2438	8.50618	1.09869
a-0000277	Olga	Spring OSR	SpOSR	0.773409	0	0	0	0	0.106068	0	0.019089	0	2.99242	0	0.114625	0.230667	2.41311	0.898566	2.99242	2.7584	6.64938	1.06549
a-0000278	Spaeths Zollerngold	Spring OSR	SpOSR	0.172014	0	0	0	0	0	0	0	0	1.45664	0.0108756	0.135095	0.179321	4.23307	0.172014	1.45664	4.55836	6.18701	3.13223
a-0000279	Sval_fs Gulle	Spring OSR	SpOSR	0.457164	0	0	0	0	0.031084	0	0	0	3.96048	0	0.0657508	0.164572	1.84769	0.488248	3.96048	2.07802	6.52675	2.89839
a-0000281	Tribute	Spring OSR	SpOSR	0	0	0	0	0	0	0	0	0	0.0940441	0	0.0419349	0.169294	3.35551	0	0.0940441	3.56674	3.66078	1.8256
a-0000282	Wesway	Spring OSR	SpOSR	0.530474	0	0	0	0	0	0	0	0	4.36736	0	0.121295	0.115428	2.53837	0.530474	4.36736	2.77509	7.67292	3.74317
a-0000283	Fido	Spring OSR	SpOSR	1.29828	0	0.0606372	0	0	0.0790198	0	0	0.271545	6.96078	0	0.389751	0.493318	2.43565	1.70948	6.96078	3.31872	11.989	3.72792
a-0000284	Oro	Spring OSR	SpOSR	0	0	0	0	0	0	0	0	0	1.73586	0	0.161455	0.0958171	3.9673	0	1.73586	4.22457	5.96043	0.95664
a-0000285	Tower	Spring OSR	SpOSR	0.120794	0	0	0	0	0	0	0	0	0.275038	0	0.172254	0.387988	6.05685	0.120794	0.275038	6.61709	7.01292	2.06873
a-0000286	Regina II	Spring OSR	SpOSR	0.194032	0	0	0	0	0	0	0	0	5.78873	0	0.0500546	0.0697754	3.73829	0.194032	5.78873	3.85812	9.84088	3.07402
a-0000288	Campino	Spring OSR	SpOSR	0.0982649	0	0	0	0	0	0	0	0.393475	4.30553	0	0.220248	0.291379	2.63559	0.49174	4.30553	3.14722	7.94449	6.6895
a-0000289	Clipper	Spring OSR	SpOSR	0	0	0	0	0	0	0	0	0	3.44046	0.00950909	0.0707198	0.217598	2.21109	0	3.44046	2.50892	5.94937	2.22904
a-0000290	Larissa	Spring OSR	SpOSR	0	0	0	0	0	0	0	0	0	4.56591	0	0.254088	0.17162	3.01978	0	4.56591	3.44549	8.0114	3.82541
a-0000291	Magma	Spring OSR	SpOSR	0	0	0	0	0	0	0	0	0	4.62587	0	0.346249	0.229811	0.549015	0	4.62587	1.12508	5.75094	2.34911
a-0000292	Monty	Spring OSR	SpOSR	0	0	0	0	0	0	0	0	0.100587	3.9415	0	0.0737128	0.138785	1.09815	0.100587	3.9415	1.31065	5.35273	1.80296
a-0000294	Pauline	Spring OSR	SpOSR	0	0	0.0780959	0	0	0	0	0	0	9.95112	0	0.0950921	0.107578	1.98278	0.0780959	9.95112	2.18545	12.2147	1.73972
a-0000295	Sophia	Spring OSR	SpOSR	0	0	0.0654786	0	0	0	0	0	0.379336	8.36579	0	0.334323	0.27323	1.96116	0.444815	8.36579	2.56871	11.3793	4.70049
a-0000296	Tribune	Spring OSR	SpOSR	0	0	0	0	0	0	0	0	0	1.75647	0	0.176999	0.182793	2.31224	0	1.75647	2.67203	4.4285	2.71053
a-0000297	Trigold	Spring OSR	SpOSR	0	0	0	0	0	0	0	0	0	2.52841	0	0.162695	0.13701	2.35551	0	2.52841	2.65521	5.18362	2.96855
a-0000298	Rivette	Spring OSR	SpOSR	0.158501	0	0	0	0	0	0	0	0	1.73307	0	0.252734	0.253795	4.36397	0.158501	1.73307	4.8705	6.76207	3.01079
a-0000300	Adamo	Spring OSR	SpOSR	0.178287	0	0.0317894	0	0	0.0453197	0	0.0263076	0	3.41998	0.0123634	0.210782	0.284071	1.3455	0.281704	3.41998	1.85272	5.5544	2.7133
a-0000301	Altex	Spring OSR	SpOSR	0.0660185	0	0	0	0	0	0	0	0	0.506869	0	0.122397	0.17604	4.3943	0.0660185	0.506869	4.69274	5.26563	1.80151
a-0000302	Andor	Spring OSR	SpOSR	0	0	0	0	0	0	0	0	0	3.01136	0	0.139109	0.210703	4.20077	0	3.01136	4.55058	7.56194	3.75926
a-0000303	Astor	Spring OSR	SpOSR	0.0259089	0	0	0	0	0.0334549	0	0	0	0.493689	0	0.321742	0.201023	1.61733	0.0593638	0.493689	2.1401	2.69315	1.05083
a-0000305	Bingo	Spring OSR	SpOSR	0	0	0.0469251	0	0	0	0	0	0	9.79853	0	0.385818	0.298124	2.42695	0.0469251	9.79853	3.11089	12.9563	0.813469
a-0000306	Callypso	Spring OSR	SpOSR	0	0	0	0	0	0	0	0	0	0.415704	0.0118535	0.176767	0.214469	1.80409	0	0.415704	2.20718	2.62288	1.10844
a-0000307	Concord	Spring OSR	SpOSR	0.20125	0	0	0	0	0	0	0	0	0.153595	0	0.160216	0.108045	1.99132	0.20125	0.153595	2.25958	2.61443	0.430265
a-0000308	Conny	Spring OSR	SpOSR	0.0623396	0	0	0	0	0	0	0	0	2.64428	0	0.15112	0.114125	2.67639	0.0623396	2.64428	2.94163	5.64826	1.73436
a-0000309	Czyzowska	Spring OSR	SpOSR	0	0	0	0	0	0	0	0	0	1.15197	0	0.128127	0.137396	2.34257	0	1.15197	2.60809	3.76007	1.36783
a-0000310	Daichousen (fuku)	Spring OSR	SpOSR	0.365621	0	0	0	0	0	0.0188749	0	0	3.77573	0.00695162	0.138991	0.117139	2.45386	0.384496	3.77573	2.71694	6.87717	3.62394
a-0000311	Daichousen (mizuyasu)	Spring OSR	SpOSR	0	0	0	0	0	0	0	0	0	9.36638	0.00314095	0.07582	0.150282	1.27417	0	9.36638	1.50341	10.8698	3.09752
a-0000312	Daichousen (nakano)	Spring OSR	SpOSR	0.13466	0	0	0	0	0	0	0	0	3.03503	0.00677318	0.209155	0.139872	4.04434	0.13466	3.03503	4.40014	7.56983	2.01612
a-0000313	Erake	Spring OSR	SpOSR	0	0	0	0	0	0.0233658	0	0	0.0101444	0.348738	0	0.157623	0.144775	2.03595	0.0335101	0.348738	2.33835	2.7206	0.618294
a-0000314	Furax	Spring OSR	SpOSR	0.205838	0	0	0	0	0	0	0	0	8.00105	0.00810352	0.143051	0.200337	2.8257	0.205838	8.00105	3.17719	11.3841	3.6475
a-0000316	Galant	Spring OSR	SpOSR	1.17112	0	0	0	0	0.0111023	0.0312656	0.0242671	0	0.587021	0	0.135305	0.0967018	2.19059	1.23775	0.587021	2.42259	4.24736	1.54686
a-0000317	Giant Xr707	Spring OSR	SpOSR	0.439781	0	0	0	0	0.0284577	0	0	0	3.72282	0.00808763	0.0959373	0.152371	3.6226	0.468239	3.72282	3.87899	8.07005	2.98533
a-0000318	Gisora	Spring OSR	SpOSR	0.107106	0	0	0	0	0.0384481	0.134034	0	0	1.3388	0	0.162754	0.187601	1.15462	0.279588	1.3388	1.50497	3.12336	1.6494
a-0000321	Granit	Spring OSR	SpOSR	0.688406	0	0	0	0	0.159391	0.0167184	0.0242613	0	5.09654	0.00310617	0.171517	0.135469	1.95851	0.888777	5.09654	2.2686	8.25392	3.78423
a-0000323	Hankkija's Lauri	Spring OSR	SpOSR	0	0	0	0	0	0	0	0	0	5.10571	0	0.100845	0.204852	1.69837	0	5.10571	2.00407	7.10978	2.34653
a-0000326	Kajsa	Spring OSR	SpOSR	0.165528	0	0	0	0	0.0383252	0	0	0	0.732845	0	0.250571	0.336249	4.23196	0.203854	0.732845	4.81878	5.75547	2.80646
a-0000327	Korall	Spring OSR	SpOSR	0.327216	0	0.0270343	0	0	0.0675421	0	0	0	3.89721	0	0.159482	0.183833	2.28438	0.421792	3.89721	2.6277	6.94669	1.86825
a-0000328	Korinth	Spring OSR	SpOSR	0.204458	0	0	0	0	0	0	0	0	3.35456	0	0.197355	0.146841	1.39437	0.204458	3.35456	1.73856	5.29759	2.46779
a-0000329	Kosa	Spring OSR	SpOSR	0	0	0.0732937	0	0	0	0	0	0	4.3322	0	0.357365	0.301908	2.75823	0.0732937	4.3322	3.4175	7.82299	3.61588
a-0000330	Kruglik	Spring OSR	SpOSR	0	0	0	0	0	0	0	0	0	0.890663	0.0116683	0.242601	0.260283	5.12934	0	0.890663	5.6439	6.53456	2.58943
a-0000332	Lirafox	Spring OSR	SpOSR	0.0420713	0	0.0345438	0	0	0	0	0	0	1.59752	0	0.149137	0.175717	1.65867	0.0766151	1.59752	1.98352	3.65766	2.41099
a-0000333	Lirasol	Spring OSR	SpOSR	0	0	0	0	0	0	0	0	0	1.57822	0.0144757	0.268516	0.211388	1.75834	0	1.57822	2.25272	3.83094	1.17826
a-0000334	Liraspa	Spring OSR	SpOSR	0.0370112	0	0	0	0	0	0	0	0	0.311693	0	0.257238	0.229463	2.24049	0.0370112	0.311693	2.72719	3.0759	0.962358
a-0000335	Lirawell	Spring OSR	SpOSR	0	0	0	0	0	0	0	0	0	0.145605	0	0.369914	0.139571	2.15503	0	0.145605	2.66452	2.81012	0.716765
a-0000336	Lisandra	Spring OSR	SpOSR	0	0	0	0	0	0	0	0	0	0.420952	0	0.114701	0.156776	2.37123	0	0.420952	2.64271	3.06366	0.650065
a-0000337	Loras	Spring OSR	SpOSR	0	0	0	0	0	0	0	0	0	0.117474	0	0.203867	0.247151	4.56149	0	0.117474	5.01251	5.12998	2.97378
a-0000338	Mali	Spring OSR	SpOSR	0.166973	0	0	0	0	0	0	0	0	1.00337	0	0.0563535	0.111913	1.49913	0.166973	1.00337	1.66739	2.83773	2.10975
a-0000339	Maris Haplona	Spring OSR	SpOSR	1.95103	0	0.0591456	0	0	0.125089	0.0601659	0	0	2.93884	0	0.242894	0.236379	2.6766	2.19543	2.93884	3.15587	8.29015	2.1266
a-0000340	Masora	Spring OSR	SpOSR	0	0	0	0	0	0	0	0	0	0.0430094	0	0.203606	0.211145	5.16205	0	0.0430094	5.5768	5.61981	1.01949
a-0000342	Miyauchi Na	Spring OSR	SpOSR	0.0467991	0	0	0	0	0	0	0	0	3.78214	0	0.172168	0.18815	3.38352	0.0467991	3.78214	3.74384	7.57278	3.1077
a-0000343	Mlochowski	Spring OSR	SpOSR	0.237246	0	0	0	0	0	0	0	0.0215324	2.85792	0	0.117818	0.183451	2.3828	0.258778	2.85792	2.68407	5.80076	2.16682
a-0000345	Nakate Chousen	Spring OSR	SpOSR	1.16546	0	0.0367762	0	0.371566	0.0759036	0.0540241	0.152614	0	6.14571	0.0175281	0.220177	0.210099	2.01343	1.85634	6.14571	2.46123	10.4633	3.13266
a-0000346	Nosovskij 9	Spring OSR	SpOSR	0.182941	0	0.0416232	0	0.128221	0.0492377	0.0193078	0	0	4.75937	0.0134091	0.215684	0.202365	2.25322	0.421331	4.75937	2.68468	7.86537	1.71244
a-0000347	Odin	Spring OSR	SpOSR	0.0710462	0	0	0	0	0	0	0	0	1.12367	0.016392	0.346829	0.170784	1.86493	0.0710462	1.12367	2.39894	3.59365	1.74053
a-0000348	Olivia	Spring OSR	SpOSR	0.800698	0	0.0807014	0	0.291615	0.142109	0	0	0	11.1486	0.0146773	0.355883	0.324269	1.80776	1.31512	11.1486	2.50259	14.9663	4.27158
a-0000349	Omega	Spring OSR	SpOSR	0.0555239	0	0	0	0.145621	0.014998	0	0	0	0.654248	0.0224995	0.33115	0.451444	2.58906	0.216143	0.654248	3.39415	4.26454	1.35771
a-0000350	Optima	Spring OSR	SpOSR	0.657107	0	0	0	0.119445	0.030944	0	0.0208902	0	4.07971	0.0161331	0.21926	0.386411	1.09479	0.828386	4.07971	1.7166	6.62469	2.23288
a-0000351	Orpal	Spring OSR	SpOSR	0.360963	0	0	0.0748617	0	0.0393298	0	0	0	2.10918	0.0140743	0.234574	0.77395	2.00373	0.475154	2.10918	3.02632	5.61066	0.944629
a-0000352	Orriba	Spring OSR	SpOSR	0.428307	0	0.0193539	0.0408232	0.0609345	0.113837	0	0	0	2.24781	0.00880463	0.849545	0.447288	1.97847	0.663255	2.24781	3.28411	6.19518	2.71219
a-0000353	Pera	Spring OSR	SpOSR	0.491061	0	0	0	0	0.0254333	0	0	0	3.9805	0.0183097	0.109655	0.145838	1.95282	0.516494	3.9805	2.22662	6.72361	1.00141
a-0000354	Pivot	Spring OSR	SpOSR	0.357625	0	0	0	0	0.052452	0	0	0	4.08454	0.0258057	0.450183	0.217296	4.4955	0.410077	4.08454	5.18878	9.68339	3.88612
a-0000355	Pobeda	Spring OSR	SpOSR	0.745381	0	0	0	0	0	0	0	0	2.47669	0	0.170458	0.22975	2.54918	0.745381	2.47669	2.94939	6.17147	1.26829
a-0000356	Puma	Spring OSR	SpOSR	0	0	0	0.0826248	0	0	0	0	0	1.79963	0	0.140881	0.249676	4.95932	0.0826248	1.79963	5.34987	7.23213	1.09012
a-0000357	Pura	Spring OSR	SpOSR	0	0	0	0	0	0	0	0	0	1.46331	0.0273236	2.05227	0.591895	2.75106	0	1.46331	5.42255	6.88586	2.46853
a-0000359	Reston	Spring OSR	SpOSR	1.05044	0	0	0	0	0.0452176	0.175114	0.150913	0	4.75569	0.015607	0.295062	0.289472	3.12107	1.42168	4.75569	3.72121	9.89859	4.45636
a-0000360	Rsio	Spring OSR	SpOSR	0.568869	0	0	0	0	0	0.0734752	0.0937981	0	1.92583	0.0141074	0.192722	0.346346	2.09122	0.736142	1.92583	2.6444	5.30637	3.23838
a-0000361	Rucabo	Spring OSR	SpOSR	0.60208	0	0	0	0.0162976	0.104621	0.0535844	0.0796653	0.371131	4.57632	0	0.174979	0.0656959	2.26243	1.22738	4.57632	2.50311	8.30681	2.14819
a-0000362	Sabine	Spring OSR	SpOSR	0.733441	0	0	0	0.0560082	0.113051	0.0633859	0.0998162	0.16518	4.39462	0.016382	0.251155	0.214292	1.8984	1.23088	4.39462	2.38023	8.00573	4.15863
a-0000365	Sv 705152	Spring OSR	SpOSR	0.483501	0	0	0	0.0160943	0.0473811	0	0.0210871	0	1.9559	0.0103243	0.101589	0.145498	1.28615	0.568064	1.9559	1.54356	4.06752	0.743301
a-0000366	Sv 706118	Spring OSR	SpOSR	0	0	0.0450832	0	0	0	0	0	0.225362	8.61191	0.00873068	0.220315	0.289261	1.03234	0.270445	8.61191	1.55064	10.433	5.25256
a-0000367	Sv 716	Spring OSR	SpOSR	1.36872	0	0.0166676	0	0.0678472	0.0947508	0.0821432	0.190002	0.320349	9.41974	0	0.108152	0.147518	2.53926	2.14047	9.41974	2.79493	14.3552	3.74101
a-0000368	Sv 75716	Spring OSR	SpOSR	0.490953	0	0.0216837	0	0.0122474	0.0343778	0	0	0.269442	0.361499	0.00822129	0.143127	0.106457	1.96727	0.828704	0.361499	2.22507	3.41527	2.34787
a-0000369	Tanka	Spring OSR	SpOSR	0	0	0	0	0	0	0	0	0	2.87552	0	0.107779	0.294027	5.68201	0	2.87552	6.08381	8.95933	1.71159
a-0000370	Toro	Spring OSR	SpOSR	0	0	0	0	0	0	0	0.0537936	0	0.651095	0.00456373	0.173087	0.264882	2.86163	0.0537936	0.651095	3.30416	4.00905	1.41783
a-0000371	Triton	Spring OSR	SpOSR	0	0	0	0	0	0	0	0	0.0343996	2.01064	0	0.26936	0.0980307	2.89795	0.0343996	2.01064	3.26534	5.31038	2.52824
a-0000372	Uranus	Spring OSR	SpOSR	0.209168	0	0	0	0	0.0288117	0	0	0	1.28333	0	0.32638	0.183487	2.27127	0.237979	1.28333	2.78114	4.30245	1.25964
a-0000376	Vega	Spring OSR	SpOSR	0.365047	0	0.0311171	0	0	0.155751	0.0783706	0.0861351	0	7.08692	0.00715497	0.130622	0.207192	1.34896	0.716421	7.08692	1.69393	9.49728	0.11626
a-0000378	Wesbell	Spring OSR	SpOSR	0.952066	0	0	0	0.0205694	0.0766313	0	0.0194813	0	1.93732	0.0067042	0.0943451	0.143689	1.06925	1.06875	1.93732	1.31398	4.32005	0.607982
a-0000380	Wesreo	Spring OSR	SpOSR	1.22892	0	0.0161906	0	0.00915152	0.0783596	0.0914121	0.0681973	0	3.06286	0	0.096477	0.178594	1.50803	1.49224	3.06286	1.7831	6.33819	3.24355
a-0000381	Wesroona	Spring OSR	SpOSR	0.273193	0	0.0228634	0	0	0.0243089	0	0.027419	0	3.73682	0.0108712	0.178507	0.215344	3.33711	0.347784	3.73682	3.74184	7.82644	1.22068
a-0000382	Willi	Spring OSR	SpOSR	0	0	0	0	0	0.0168817	0	0	0	0.735144	0	0.355194	0.236978	2.81131	0.0168817	0.735144	3.40349	4.15551	1.63501
a-0000383	Ww 1286	Spring OSR	SpOSR	0	0	0	0	0	0	0	0	0	0.196487	0.0675893	0.519347	0.509535	4.08503	0	0.196487	5.1815	5.37799	2.76806
a-0000385	Ww1289	Spring OSR	SpOSR	0.0628927	0.24974	0	0	0.0181264	0.0378566	0	0	0	6.6438	0.230815	0.396333	0.303317	3.06084	0.368615	6.6438	3.99131	11.0037	3.91825
a-0000386	Zachodni	Spring OSR	SpOSR	0.463341	0	0	0	0	0.0250742	0	0	0	2.30503	0.137912	0.288235	0.326129	1.41301	0.488415	2.30503	2.16528	4.95873	1.91723
a-0000387	Zairai Chousenshu	Spring OSR	SpOSR	0.0631365	0.388603	0	0	0	0	0	0	0	4.4769	0.0262255	0.462327	0.364308	2.08039	0.451739	4.4769	2.93325	7.86189	2.54299
a-0000389	VIGE DH1	Swede	Swede	0.467938	0.973417	0	0	0	0.176088	0.07771	0	0	0.722335	0.158999	0.357015	0.651124	2.60177	1.69515	0.722335	3.76891	6.1864	1.3386
a-0000396	VOGESA	Swede	Swede	0.348569	1.38264	0	0	0	0	0.0405634	0	0	0.521265	0.0682471	0.397639	0.491342	1.65184	1.77177	0.521265	2.60907	4.90211	1.26891
a-0000399	JAUNE A COLLET VERT	Swede	Swede	0.462222	0.505243	0	0	0	0.141183	0.0152501	0	0.0184992	3.22283	0.0391188	0.346058	0.972071	1.4979	1.1424	3.22283	2.85515	7.22037	4.08819
a-0000401	PIKE	Swede	Swede	0.776592	0	0	0	0	0	0	0	0.372364	1.78668	0.0564282	0.269023	0.490107	2.42474	1.14896	1.78668	3.2403	6.17593	2.51857
a-0000402	SENSATION NZ	Swede	Swede	0.148686	0.185618	0	0	0	0.0483604	0	0	0	1.48166	0.0246129	0.198468	0.920728	2.48797	0.382664	1.48166	3.63177	5.4961	2.31584
a-0000403	Wilhelmsburger	Swede	Swede	0.657829	0.606252	0	0	0	0	0	0	0	2.15498	0.0439702	0.537745	0.460535	3.45055	1.26408	2.15498	4.4928	7.91186	2.7851
a-0000406	Altasweet	Swede	Swede	1.03716	1.29116	0	0	0	0.0214479	0	0	0	0.442755	0.0846726	0.263025	0.551135	3.5749	2.34977	0.442755	4.47374	7.26626	3.93053
a-0000409	Bangholm PT	Swede	Swede	1.28636	0	0	0.0536031	0.0252892	0.425807	0	0.0645233	0.511603	1.46574	0.02286	1.13655	0.464579	2.6798	2.36719	1.46574	4.30379	8.13672	7.08268
a-0000411	Britannia	Swede	Swede	0.220354	0.659289	0	0.130177	0.232252	0.133997	0	0	0	3.11926	0.476409	2.56786	0.547784	5.82684	1.37607	3.11926	9.41889	13.9142	3.85602
a-0000412	Conqueror Bronze Green Top	Swede	Swede	1.90262	0	0	0	0	0	0	0	0	1.98001	0.0556292	0.948877	0.827713	10.1208	1.90262	1.98001	11.953	15.8356	7.15814
a-0000414	Drummonds Purple Top	Swede	Swede	0.180138	0.520334	0	0.0474403	0.187437	0.12838	0	0.117337	0	0.241376	0.0656268	0.62258	0.401858	2.45392	1.18107	0.241376	3.54399	4.96643	3.10827
a-0000415	Essex Model	Swede	Swede	1.55677	0	0.0548215	0	0.0867625	0.0493707	0.0584991	0	0	0.508449	0.0549137	1.84244	0.311026	3.27074	1.80622	0.508449	5.47912	7.79379	4.24545
a-0000418	Parkside	Swede	Swede	0.279269	0	0	0	0	0.0173541	0	0	0	0.912644	0.161736	0.572637	0.449535	5.26354	0.296623	0.912644	6.44745	7.65671	2.65311
a-0000419	Peerless (Acme)	Swede	Swede	0.349985	0.502275	0	0	0	0.258857	0	0	0	2.10474	0.317814	0.365697	0.874248	5.24654	1.11112	2.10474	6.8043	10.0202	2.31599
a-0000420	Purple Top	Swede	Swede	0.269573	0	0	0	0	0.311804	0	0	0	2.21906	0.541325	0.942048	1.50679	6.26499	0.581377	2.21906	9.25515	12.0556	2.78058
a-0000421	Scotia	Swede	Swede	0.772363	0.769328	0	0	0	0	0	0	0	2.80468	0.263596	0.318911	0.513045	2.96274	1.54169	2.80468	4.05829	8.40466	6.42357
a-0000422	Tankard Bronze Top	Swede	Swede	1.00409	0.620033	0	0	0	0.177722	0	0	0	5.31592	0.270406	0.609852	0.72832	3.30134	1.80185	5.31592	4.90992	12.0277	5.88554
a-0000423	The Bell	Swede	Swede	0.848589	0.659552	0	0	0	0	0	0	0	1.2886	0.100968	0.382635	0.949453	2.93415	1.50814	1.2886	4.36721	7.16395	0.855112
a-0000424	Tina	Swede	Swede	0.377563	0	0	0.428457	0	0	0	0	0	3.06626	0.130313	0.381914	0.634881	3.57431	0.80602	3.06626	4.72142	8.59369	2.31906
a-0000426	YORK	Swede	Swede	0	0	0	0	0	0	0	0	0	0.290341	0.16739	0.620224	0.718823	8.21282	0	0.290341	9.71925	10.0096	1.73421
a-0000431	Brandhaug	Swede	Swede	0.403289	0	0	0.0634568	0.125067	0.0724	0	0	0	0	0.0191109	0.546737	0.314082	2.82945	0.664213	0	3.70938	4.37359	0.482908
a-0000433	Laugabolsrofa	Swede	Swede	0.847642	0.199718	0.0230235	0.152914	0.0343116	0	0	0	0	0.409833	0.163948	0.414873	0.675832	4.75186	1.25761	0.409833	6.00651	7.67395	3.42599
a-0000435	Rotabaggeue	Swede	Swede	0.460717	0.169968	0	0	0	0.0213501	0.0218832	0.118438	0	0.47124	0.125139	0.971098	0.717631	3.33885	0.792357	0.47124	5.15272	6.41632	2.8257
a-0000439	Kalfafellsrofa	Swede	Swede	0.61083	0	0	0	0	0	0	0	0	2.38003	0.458561	0.385387	0.969529	8.34037	0.61083	2.38003	10.1538	13.1447	5.38674
a-0000440	Magres Pajberg	Swede	Swede	1.13459	0.554231	0	0	0	0	0	0	0	0.8229	0.50451	0.393041	0.91799	4.5442	1.68882	0.8229	6.35974	8.87146	3.789
a-0000442	Troendersk Kvithamar	Swede	Swede	0.823041	0	0	0	0	0	0	0	0	0	0.458885	0.398809	0.887158	4.46222	0.823041	0	6.20708	7.03012	4.20393
a-0000497	Cabernet	Winter OSR	WOSR	0.340063	0	0	0	0	0.0626008	0.0226734	0.022219	0	1.93947	0.179131	0.492477	0.450762	2.78872	0.447556	1.93947	3.91109	6.29812	2.02704
a-0000498	Cabriolet	Winter OSR	WOSR	0.538059	0	0	0	0	0.0183549	0.0643439	0	0	6.69573	0.278507	0.162328	0.645006	1.01232	0.620758	6.69573	2.09816	9.41465	3.07013
a-0000499	Castille	Winter OSR	WOSR	0.556454	0	0	0	0	0.0204677	0.0913451	0	0	4.16386	0.478503	0.433225	1.05525	1.77626	0.668267	4.16386	3.74324	8.57536	4.43086
a-0000500	Catana	Winter OSR	WOSR	0.480122	0	0	0	0	0	0	0.0166424	0	4.5149	0.287581	0.651449	0.785801	2.76557	0.496764	4.5149	4.4904	9.50206	2.60292
a-0000501	Chuanyou 2	Exotics Semiwinter OSR	Semiwinter OSR	0.716379	0	0	0	0	0	0	0	0	5.78278	0.14563	0.622119	0.55801	4.62801	0.716379	5.78278	5.95377	12.4529	3.91386
a-0000505	Huron x Navajo	Winter OSR	WOSR	0.522885	0	0	0	0	0	0	0	0	3.96078	0.233216	0.5587	0.754288	1.75636	0.522885	3.96078	3.30257	7.78623	4.29095
a-0000508	Ningyou 7	Exotics Semiwinter OSR	Semiwinter OSR	0.21943	0	0	0	0	0	0	0	0	2.62114	0.10725	0.338357	0.593041	2.63488	0.21943	2.62114	3.67353	6.5141	3.33265
a-0000510	POH 285, Bolko	Winter OSR	WOSR	0	0	0	0	0	0	0	0	0	3.91744	0.206498	0.432724	0.738616	1.91134	0	3.91744	3.28917	7.20662	1.18792
a-0000511	Quinta	Winter OSR	WOSR	0.708629	0	0	0.0281851	0	0.0321806	0	0	0	1.23656	0.298171	0.606668	1.04331	3.06619	0.768995	1.23656	5.01434	7.0199	1.9131
a-0000512	Rocket	Winter OSR	WOSR	0.48117	0	0	0	0	0	0.0198443	0.0298763	0	5.35162	0.128196	0.700864	0.72956	1.35065	0.53089	5.35162	2.90927	8.79177	2.37239
a-0000514	Shengliyoucai	Exotics Semiwinter OSR	Semiwinter OSR	0.470743	0	0	0	0	0	0	0.0172526	0	4.15557	0.327055	0.662887	0.886531	3.39694	0.487995	4.15557	5.27341	9.91698	3.21966
a-0000517	Xiangyou 15	Exotics Semiwinter OSR	Semiwinter OSR	0.0412978	0	0	0	0	0	0	0	0	2.28415	0.150584	0.604439	0.667931	3.29848	0.0412978	2.28415	4.72143	7.04688	1.54362
a-0000518	Zhongshuang II	Exotics Semiwinter OSR	Semiwinter OSR	0.255017	0	0	0	0	0	0	0	0	6.17039	0.187446	0.4415	1.08483	2.63718	0.255017	6.17039	4.35096	10.7764	4.86545
a-0000519	Bronze-535	Winter OSR	WOSR	0.886382	0.139082	0	0	0	0.066655	0.0589936	0.211906	0.45498	6.40953	0.164553	0.38047	0.672457	1.37218	1.818	6.40953	2.58966	10.8172	5.52804
a-0000521	Cracker-531	Winter OSR	WOSR	0.257908	0	0	0	0	0.0521645	0	0	0	4.56107	0.100284	0.329685	0.592252	1.86499	0.310072	4.56107	2.88721	7.75835	4.03683
