# Supplementary material for: Data in support of genetic architecture of glucosinolate variations in Brassica napus
Source: Data Brief. 2019 Aug 14;25:104402. doi: 10.1016/j.dib.2019.104402 (PMC6722234; doi:10.1016/j.dib.2019.104402)
Supplement: Supplementary file 1 [file mmc1.zip › Appendix11_LeafAli_GEM.xlsx]

## Sheet: GEM
Appendix 11. Top leaf aliphatic glucosinolate GEM markers with -log10P ≥ 4. Genes that are known to be involved in the glucosinolate biosynthetic pathway are highlighted
Chromosome	Position (bp)	Gene	TAIR	Annotation	P value	log10P
A09	A09_003874397_003872142	Cab038301.1	AT5G61390.1	Polynucleotidyl transferase, ribonuclease H-like superfamily protein	1.15e-15	14.9393
A09	A09_003880147_003877462	Cab038300.1	AT5G61400.1	Pentatricopeptide repeat (PPR) superfamily protein	3.28051e-13	12.4841
A09	A09_003885476_003883159	Cab038298.3	AT5G61420.1	myb domain protein 28	4.60708e-12	11.3366
C02	C02_051054759_051058451	Bo2g161810.1	AT5G62000.3	auxin response factor 2	5.19858e-10	9.28412
A09	A09_003953817_003952004	Cab038284.1	AT5G61770.3	PETER PAN-like protein	1.00176e-09	8.99924
C02	C02_051074261_051077445	Bo2g161850.1	AT5G62090.2	SEUSS-like 2	4.89079e-09	8.31062
C02	C02_051240777_051245795	Bo2g164070.1	AT5G62350.1	Plant invertase/pectin methylesterase inhibitor superfamily protein	1.06617e-08	7.97217
A09	A09_002880776_002880246	Cab038485.1	AT5G27700.1	Ribosomal protein S21e	1.89552e-08	7.72227
A06	A06_021130722_021131163	Cab047666.1			2.01609e-08	7.69549
C09	C09_003794670_003806441	Bo9g012580.1	AT5G24710.1	Transducin/WD40 repeat-like superfamily protein	6.82723e-08	7.16576
C02	C02_051193078_051194563	Bo2g164000.1	AT5G62200.1	Embryo-specific protein 3, (ATS3)	8.082e-08	7.09248
A09	A09_003352007_003347340	Cab038399.1	AT5G25150.1	TBP-associated factor 5	1.30938e-07	6.88294
C02	C02_051022984_051026770	Bo2g161790.1	AT5G61970.1	signal recognition particle-related / SRP-related	1.37753e-07	6.8609
C02	C02_051304526_051306475	Bo2g164190.1	AT5G62500.1	end binding protein 1B	1.86983e-07	6.7282
C09	C09_003888706_003889850	Bo9g013680.1			2.29745e-07	6.63875
C02	C02_051298836_051300601	Bo2g164170.1	AT4G28360.1	Ribosomal protein L22p/L17e family protein	2.34143e-07	6.63052
A07	A07_019500717_019499519	Cab018975.1	AT1G78370.1	glutathione S-transferase TAU 20	5.86163e-07	6.23198
A02	A02_013101624_013099388	Cab011838.1	AT1G72810.1	Pyridoxal-5'-phosphate-dependent enzyme family protein	5.89116e-07	6.2298
C02	C02_051009612_051013700	Bo2g161770.1	AT5G61960.2	MEI2-like protein 1	6.03031e-07	6.21966
C06	C06_031724599_031725571	Bo6rg099630.1	AT1G65980.1	thioredoxin-dependent peroxidase 1	6.73599e-07	6.1716
A09	A09_003361461_003354613	Cab038397.1	AT5G25140.1	cytochrome P450, family 71, subfamily B, polypeptide 13	7.00465e-07	6.15461
C02	C02_050796432_050796629	Bo2g161500.1			7.45633e-07	6.12747
C02	C02_051233277_051235357	Bo2g164050.1	AT5G62290.1	nucleotide-sensitive chloride conductance regulator (ICln) family protein	1.04964e-06	5.97896
C02	C02_051279237_051280578	Bo2g164140.1			1.12861e-06	5.94746
C08	C08_030818898_030819173	Bo8g091260.1			1.13747e-06	5.94406
C07	C07_012185722_012188570	Bo7g031570.1			1.46455e-06	5.8343
A09	A09_004138078_004136068	Cab038259.1	AT5G62580.1	ARM repeat superfamily protein	1.56926e-06	5.80431
C02	C02_051281881_051283523	Bo2g164150.1	AT5G62460.1	RING/FYVE/PHD zinc finger superfamily protein	1.83636e-06	5.73604
A07	A07_022607425_022606429	Cab018452.1	AT1G65980.1	thioredoxin-dependent peroxidase 1	1.88881e-06	5.72381
C09	C09_004992043_004993677	Bo9g017370.1	AT5G63040.2		2.0132e-06	5.69611
A06	A06_021127041_021127303	Cab047665.1			2.32416e-06	5.63373
C09	C09_003512761_003513968.001	BnaC09g03910D			2.39424e-06	5.62083
C02	C02_050898605_050900210	Bo2g161590.1	AT5G61420.2	myb domain protein 28	2.57907e-06	5.58854
A09	A09_003323917_003322163	Cab038403.1	AT5G25265.1		2.79591e-06	5.55348
A09	A09_003008607_003003998	Cab038464.1	AT5G26850.4	Uncharacterized protein	2.80651e-06	5.55183
C09	C09_003764308_003765093	Bo9g011540.1	AT5G24890.1		3.1174e-06	5.50621
C02	C02_051204806_051205977	Bo2g164020.1	AT5G62210.1	Embryo-specific protein 3, (ATS3)	3.19354e-06	5.49573
C09	C09_002997475_003000684	Bo9g010300.1	AT5G27240.1	DNAJ heat shock N-terminal domain-containing protein	3.32e-06	5.47886
C02	C02_050986968_050989793	Bo2g161730.1	AT5G61910.4	DCD (Development and Cell Death) domain protein	4.33617e-06	5.36289
C09	C09_004890423_004893423	Bo9g015210.1	AT5G62810.1	peroxin 14	4.42617e-06	5.35397
C02	C02_051110571_051111808	Bo2g162870.1			4.60055e-06	5.33719
C09	C09_003746342_003751833	Bo9g011500.1	AT5G25060.1	RNA recognition motif (RRM)-containing protein	4.65172e-06	5.33239
A09	A09_003650196_003649101	Cab038344.1	AT5G23535.1	KOW domain-containing protein	5.43161e-06	5.26507
C09	C09_004312308_004317297	Bo9g014390.1	AT5G60900.1	receptor-like protein kinase 1	5.60661e-06	5.2513
C09	C09_004902288_004906636	Bo9g015240.1	AT3G48060.1	BAH domain ;TFIIS helical bundle-like domain	5.82125e-06	5.23498
A09	A09_003592851_003591807	Cab038351.1	AT5G23740.1	ribosomal protein S11-beta	9.34372e-06	5.02948
C04	C04_038656985_038658185	Bo4g142360.1	AT5G62130.2	Per1-like family protein	9.97876e-06	5.00092
C09	C09_016653002_016656638	Bo9g055990.1			1.08932e-05	4.96284
C02	C02_050925826_050930832	Bo2g161630.1	AT5G61780.1	TUDOR-SN protein 2	1.2676e-05	4.89702
C02	C02_051275886_051277409	Bo2g164130.1	AT5G62430.1	cycling DOF factor 1	1.28667e-05	4.89053
C02	C02_051103321_051105635	Bo2g162860.1	AT5G62130.1	Per1-like family protein	1.29023e-05	4.88933
A09	A09_003277740_003278983.001	BnaA09g04540D	AT5G25460.1	Protein of unknown function, DUF642	1.60648e-05	4.79412
C02	C02_051188221_051191814	Bo2g163990.1	AT5G62190.1	DEAD box RNA helicase (PRH75)	1.66756e-05	4.77792
A09	A09_003585727_003586899	BnaA09g05140D			1.7002e-05	4.7695
A09	A09_004386449_004385508	Cab038228.1	AT5G63100.1	S-adenosyl-L-methionine-dependent methyltransferases superfamily protein	1.90909e-05	4.71917
A09	A09_001944326_001947520	Cab044615.1	AT5G48160.2	Protein of unknown function (DUF1423)	2.01281e-05	4.6962
A02	A02_033436338_033434395	Cab021665.1	AT4G28360.1	Ribosomal protein L22p/L17e family protein	2.24586e-05	4.64862
C09	C09_003744095_003745530	Bo9g011490.1	AT5G25080.1	Sas10/Utp3/C1D family	2.27677e-05	4.64268
C09	C09_004262789_004263565	Bo9g014310.1			2.42186e-05	4.61585
A09	A09_003025162_003022827	Cab038460.1	AT5G26751.1	shaggy-related kinase 11	2.68532e-05	4.571
C09	C09_003319969_003321400	Bo9g010820.1	AT5G26610.3	D111/G-patch domain-containing protein	3.04506e-05	4.5164
A02	A02_033237611_033234397	Cab021700.1	AT5G62130.1	Per1-like family protein	3.13581e-05	4.50365
A09	A09_003416413_003413873	Cab038387.1	AT5G24690.1	Protein of unknown function (DUF3411)	3.38901e-05	4.46993
C09	C09_003090532_003091080	Bo9g010470.1	AT3G27450.1		3.71127e-05	4.43048
A03	A03_022837104_022843725	Cab001421.1	AT5G23020.1	2-isopropylmalate synthase 2	3.94185e-05	4.4043
C09	C09_010448209_010450234	Bo9g029550.1			3.9671e-05	4.40153
C07	C07_038240972_038243771	Bo7g098000.1	AT5G23010.1	methylthioalkylmalate synthase 1	4.40437e-05	4.35612
C09	C09_003626580_003629465	Bo9g011310.1	AT5G25590.1	Protein of unknown function (DUF630 and DUF632)	4.73461e-05	4.32472
C09	C09_003687191_003687781	Bo9g011400.1			4.77604e-05	4.32093
C09	C09_003701058_003702858	Bo9g011420.1	AT5G25265.1		5.21871e-05	4.28244
A09	A09_003028365_003026922	Cab038458.1	AT5G26610.3	D111/G-patch domain-containing protein	5.56099e-05	4.25485
C09	C09_004403814_004404776	Bo9g014540.1			5.71978e-05	4.24262
C05	C05_007831826_007834735	Bo5g021810.1	AT1G16410.1	cytochrome p450 79f1	6.04545e-05	4.21857
A09	A09_003799930_003797536	Cab038319.1	AT5G60920.1	COBRA-like extracellular glycosyl-phosphatidyl inositol-anchored protein family	6.17138e-05	4.20962
C01	C01_019287052_019286140.002	BnaC01g24060D			6.30999e-05	4.19997
A09	A09_003625980_003615212	Cab038347.2	AT5G23630.1	phosphate deficiency response 2	7.00582e-05	4.15454
C09	C09_003073331_003075429	Bo9g010430.1	AT5G27560.1	Domain of unknown function (DUF1995)	7.04055e-05	4.15239
A03	A03_029859967_029857893.001	BnaA03g49680D			7.2344e-05	4.1406
C09	C09_002448920_002449406	Bo9g009190.1			7.65724e-05	4.11593
A09	A09_003957578_003954788	Cab038283.1	AT5G61790.1	calnexin 1	7.79199e-05	4.10835
C09	C09_002887698_002889974	Bo9g010080.1	AT5G28910.2		7.89069e-05	4.10289
A07	A07_013136573_013137514	Cab008891.1			8.4276e-05	4.0743
A09	A09_003369647_003363650	Cab038396.1	AT5G25060.1	RNA recognition motif (RRM)-containing protein	8.44005e-05	4.07365
A09	A09_003728975_003728109	Cab038329.1	AT5G23090.1	nuclear factor Y, subunit B13	8.77182e-05	4.05691
C02	C02_050931684_050934267	Bo2g161640.1	AT5G61790.1	calnexin 1	8.79032e-05	4.056
A09	A09_003814323_003812150	Cab038314.1	AT5G60980.2	Nuclear transport factor 2 (NTF2) family protein with RNA binding (RRM-RBD-RNP motifs) domain	8.86608e-05	4.05227
A09	A09_002838196_002840085	Cab038490.1	AT5G27450.3	mevalonate kinase	9.12671e-05	4.03969
C09	C09_003563920_003566497	Bo9g011280.1	AT5G25630.1	Tetratricopeptide repeat (TPR)-like superfamily protein	9.98787e-05	4.00053
