# Supplementary material for: Data in support of genetic architecture of glucosinolate variations in Brassica napus
Source: Data Brief. 2019 Aug 14;25:104402. doi: 10.1016/j.dib.2019.104402 (PMC6722234; doi:10.1016/j.dib.2019.104402)
Supplement: Supplementary file 1 [file mmc1.zip › Appendix14_RootAro_SNP.xlsx]

## Sheet: SNP-A3
Appendix 14. Markers and genomic regions showing association with variation for aromatic GSL content in the roots. Excerpts from the ordered list of CDS gene model-based Brassica AC pan transcriptome representing the genomic regions included in the SNP association peaks on chromosome A3. SNP markers with significant value above threshold for Bonferroni significance of -log10P > 5.8 were shown. Or…
Legend: navy, chromosome 1 (At1g prefix); green, chromosome 2 (At2g prefix); blue, chromosome 3 (At3g prefix); yellow, chromosome 4 (At4g prefix); orange, chromosome 5 (At5g prefix).
Chromosome	cds_name	interpolate_loc	TAIR_id	TAIR_description	SNP_marker	P.value	log10P	maf
A03	Cab015546.1	A03_001082645_001084699
A03	Cab015547.1	A03_001085466_001088853	AT5G05980.2	DHFS-FPGS homolog B
A03	Cab015548.1	A03_001091309_001092816	AT5G05987.1	prenylated RAB acceptor 1.A2
A03	Cab015549.1	A03_001093175_001094142	AT5G05990.1	Mitochondrial glycoprotein family protein
A03	Cab015550.1	A03_001098081_001098734	AT5G06070.1	C2H2 and C2HC zinc fingers superfamily protein
A03	Cab015551.1	A03_001099915_001102092	AT5G06110.2	DJ domain ;Myb-like D-binding domain
A03	Cab015552.1	A03_001102857_001103837	AT5G43690.1	P-loop containing nucleoside triphosphate hydrolases superfamily protein
A03	Cab015553.1	A03_001105656_001107277	AT5G06110.2	DJ domain ;Myb-like D-binding domain
A03	Cab015554.1	A03_001107621_001108598	AT5G43690.1	P-loop containing nucleoside triphosphate hydrolases superfamily protein
A03	Cab015556.1	A03_001116695_001118277
A03	Cab015557.1	A03_001119031_001121049	AT5G06150.1	Cyclin family protein	Cab015557.1:825:C	8.38422e-07	6.07654	0.487847
A03	BA03g01910D	A03_001121278_001123099	AT2G47990.1	transducin family protein / WD-40 repeat family protein	BA03g01910D:685:G	8.10363e-08	7.09132	0.4375
A03	BA03g01910D	A03_001121278_001123099	AT2G47990.1	transducin family protein / WD-40 repeat family protein	BA03g01910D:1498:C	2.82999e-07	6.54822	0.458333
A03	Cab015558.2	A03_001123394_001126523	AT5G06160.1	splicing factor-related
A03	Cab015559.1	A03_001128479_001130083	AT5G43610.1	sucrose-proton symporter 6
A03	Cab015561.1	A03_001132670_001139985	AT5G06220.2	LETM1-like protein
A03	Cab015562.1	A03_001140530_001141440	AT5G06240.1	embryo defective 2735
A03	Cab015563.1	A03_001142173_001142442
A03	Cab015564.1	A03_001143560_001145840	AT3G11980.1	Jojoba acyl CoA reductase-related male sterility protein
A03	Cab015565.1	A03_001150052_001151314	AT5G06250.2	AP2/B3-like transcriptiol factor family protein
A03	Cab015566.1	A03_001155972_001157049			Cab015566.1:171:G	1.80172e-08	7.74431	0.373264
A03	Cab015566.1	A03_001155972_001157049			Cab015566.1:165:T	6.24477e-08	7.20448	0.409722
A03	Cab015567.1	A03_001157565_001158993	AT5G06270.1
A03	Cab015568.1	A03_001165573_001167261
A03	Cab015569.1	A03_001168984_001169424
A03	Cab015570.1	A03_001170708_001171651	AT5G06320.1	NDR1/HIN1-like 3
A03	Cab015571.1	A03_001172869_001173510
A03	Cab015572.1	A03_001173852_001175344	AT5G06370.1	NC domain-containing protein-related	Cab015572.1:276:C	1.23536e-07	6.90821	0.414931
A03	Cab015572.1	A03_001173852_001175344	AT5G06370.1	NC domain-containing protein-related	Cab015572.1:723:A	9.31962e-07	6.0306	0.366319
A03	Cab015572.1	A03_001173852_001175344	AT5G06370.1	NC domain-containing protein-related	Cab015572.1:393:C	1.44201e-06	5.84103	0.40625
A03	Cab015573.1	A03_001175855_001178375	AT5G06390.1	FASCICLIN-like arabinogalactan protein 17 precursor
A03	Cab015574.1	A03_001180273_001181802	AT5G06410.1	DJ heat shock N-termil domain-containing protein
A03	Cab015575.1	A03_001182446_001183826
A03	Cab015577.1	A03_001184610_001185179
A03	Cab015576.1	A03_001184610_001185209
A03	Cab015578.1	A03_001187183_001188229	AT5G06470.1	Glutaredoxin family protein
A03	Cab015579.1	A03_001190096_001193091	AT5G06570.2	alpha/beta-Hydrolases superfamily protein
A03	Cab015580.1	A03_001194546_001204460	AT5G06600.3	ubiquitin-specific protease 12
A03	Cab015581.1	A03_001206541_001210185	AT5G06610.1	Protein of unknown function (DUF620)
A03	Cab015582.1	A03_001210519_001211145
A03	Cab015583.2	A03_001216439_001218108	AT5G03770.1	KDO transferase A
A03	Cab015584.1	A03_001218226_001219185
A03	Cab015585.1	A03_001221837_001222130
A03	Cab015586.1	A03_001222746_001223373
A03	Cab015587.1	A03_001229384_001230568
A03	Cab015588.1	A03_001239446_001243282	AT5G06700.1	Plant protein of unknown function (DUF828)
A03	Cab015589.2	A03_001251723_001253180
A03	Cab015590.1	A03_001255755_001257930
A03	Cab015591.1	A03_001260808_001261554	AT5G06760.1	Late Embryogenesis Abundant 4-5
A03	Cab015592.1	A03_001273372_001275752	AT5G06800.1	myb-like HTH transcriptiol regulator family protein
A03	Cab015593.1	A03_001284971_001288321	AT5G06820.1	STRUBBELIG-receptor family 2
A03	Cab015594.1	A03_001290765_001295935	AT5G06839.3	bZIP transcription factor family protein
A03	Cab015595.1	A03_001296889_001300103	AT5G06850.1	C2 calcium/lipid-binding plant phosphoribosyltransferase family protein
A03	Cab015596.1	A03_001300860_001302259	AT5G06870.1	polygalacturose inhibiting protein 2
A03	Cab015597.1	A03_001303191_001304086	AT5G24840.1	tR (guanine-N-7) methyltransferase
A03	Cab015598.1	A03_001304861_001305975	AT5G06870.1	polygalacturose inhibiting protein 2
A03	Cab015599.1	A03_001309046_001309958	AT5G06870.1	polygalacturose inhibiting protein 2
A03	Cab015600.1	A03_001310947_001312011
A03	Cab015601.1	A03_001312438_001313720	AT5G06865.1	other R
A03	Cab015602.1	A03_001314825_001315451
A03	BA03g44250D	A03_001317017_001315772
A03	Cab015603.1	A03_001317634_001318692	AT5G06920.1	FASCICLIN-like arabinogalactan protein 21 precursor
A03	Cab015605.1	A03_001321808_001322804
A03	Cab015608.1	A03_001330070_001332444	AT5G07030.1	Eukaryotic aspartyl protease family protein	Cab015608.1:807:G	1.70349e-07	6.76866	0.425347
A03	Cab015609.1	A03_001333131_001335129	AT5G07090.1	Ribosomal protein S4 (RPS4A) family protein
A03	Cab015610.2	A03_001335358_001338616	AT5G07120.1	sorting nexin 2B	Cab015610.2:1436:G	2.75567e-07	6.55977	0.407986
A03	Cab015610.2	A03_001335358_001338616	AT5G07120.1	sorting nexin 2B	Cab015610.2:1461:T	3.3794e-07	6.47116	0.388889
A03	Cab015611.1	A03_001339439_001345137	AT5G07170.1	Cell cycle regulated microtubule associated protein
A03	Cab015612.1	A03_001351411_001353003	AT5G07200.1	gibberellin 20-oxidase 3
A03	Cab015613.1	A03_001367413_001371644	AT5G07210.1	response regulator 21
A03	Cab015614.1	A03_001373618_001375640	AT5G07240.1	IQ-domain 24
A03	Cab015615.1	A03_001375690_001377099
A03	Cab015616.1	A03_001378097_001381787	AT5G07300.1	Calcium-dependent phospholipid-binding Copine family protein	Cab015616.1:1056:C	1.87754e-07	6.72641	0.487847
A03	Cab015616.1	A03_001378097_001381787	AT5G07300.1	Calcium-dependent phospholipid-binding Copine family protein	Cab015616.1:429:G	2.13891e-07	6.66981	0.467014
A03	Cab015617.1	A03_001384752_001385741	AT5G07310.1	Integrase-type D-binding superfamily protein
A03	Cab015618.1	A03_001393729_001398369	AT5G07350.1	TUDOR-SN protein 1	Cab015618.1:2469:C	1.09337e-06	5.96123	0.348958
A03	BA03g02020D	A03_001398934_001393491.001	AT5G07390.1	respiratory burst oxidase homolog A
A03	Cab015619.1	A03_001404496_001406253	AT5G07430.1	Pectin lyase-like superfamily protein
A03	Cab015620.1	A03_001408833_001411766	AT5G07440.2	glutamate dehydrogese 2
A03	Cab015621.1	A03_001413277_001413444
A03	Cab015622.1	A03_001418548_001418805
A03	Cab015623.1	A03_001420800_001421717
A03	Cab015624.1	A03_001423206_001423520
A03	Cab015625.1	A03_001426237_001427287
A03	Cab015626.1	A03_001429408_001432974	AT5G07475.1	Cupredoxin superfamily protein
A03	Cab015627.1	A03_001435103_001435739	AT5G07490.1
A03	Cab015628.2	A03_001437144_001438125
A03	Cab015629.1	A03_001443507_001443746
A03	Cab015630.1	A03_001446801_001447088
A03	Cab015631.1	A03_001451208_001451606
A03	Cab015632.1	A03_001452324_001453999
A03	Cab015633.1	A03_001454006_001457851	AT5G07620.1	Protein kise superfamily protein
A03	Cab015634.1	A03_001467853_001469715	AT5G07690.1	myb domain protein 29
A03	BA03g02200D	A03_001477821_001476693	AT5G07730.1
A03	Cab015635.5	A03_001478431_001485060	AT5G07740.1	actin binding
