# Supplementary material for: Data in support of genetic architecture of glucosinolate variations in Brassica napus
Source: Data Brief. 2019 Aug 14;25:104402. doi: 10.1016/j.dib.2019.104402 (PMC6722234; doi:10.1016/j.dib.2019.104402)
Supplement: Supplementary file 1 [file mmc1.zip › Appendix15_Root-Differential-Expression.xlsx]

## Sheet: LinesRDE
Appendix 15. Eight accessions with different levels of aromatic glucosinolates were selected for root differential analysis. The two accessions highlighted in yellow are different only in root aromatic glucosinolate but same in other glucosinolates these were selected for further stringent analysis.
York accession_id	Cultivar name	Crop type description with accession	Crop type for cladogram	Root_Aro	Root_Ali	Root_Ind	Root_Total	Root_Total StdDev	Leaf_Ali	Leaf_Ind	Leaf_Aro	Leaf_Total	Leaf_Total StdDev
a-0000255	N01D-1330	Spring OSR	SpOSR	11.1936	0.0520463	3.95158	15.1972	1.85056	0.0376538	0.806554	0.0734969	0.917705	0.565657
a-0000348	Olivia	Spring OSR	SpOSR	11.1486	1.31512	2.50259	14.9663	4.27158	8.12707	1.19185	0.410362	9.72929	6.29833
a-0000162	Moldavia	Winter OSR	WOSR	11.0422	3.02912	3.01038	17.0817	3.22654	13.9834	1.17989	0.409672	15.573	9.64701
a-0000107	JANETZKIS SCHLESISCHER	Winter OSR	WOSR	9.63919	1.01814	1.63801	12.2953	3.70127	7.90548	1.28181	1.01049	10.1978	1.51058
a-0000248	KARAT	Spring OSR	SpOSR	0	0	3.58788	3.58788	0.644862	0	0.630535	0	0.630535	0.477789
a-0000270	Bronowski	Spring OSR	SpOSR	0	0	4.67557	4.67557	2.66388	0.0292514	1.91034	0	1.9396	1.09136
a-0000431	Brandhaug	Swede	Swede	0	0.664213	3.70938	4.37359	0.482908	2.12131	3.98792	0.111648	6.22087	1.46764
a-0000442	Troendersk Kvithamar	Swede	Swede	0	0.823041	6.20708	7.03012	4.20393	0.913061	3.45358	0	4.36664	1.54761

## Sheet: RDE_A3
Appendix 15. Root differential expression analysis of the associated region on chromosome A3. Genes with significance value p < 0.001 are shown and arranged in genomic position and R2 for the correlation between root RPKM with root aromatic GSL level were calculated
Position (bp)	Gene	TAIR	Annotation	log2FC	P value	R2
A03_000841160_000842330	Cab015489.1			1.66131	8.2578e-06	0.270945
A03_000945889_000944612	Cab015514.1	AT5G05110.1	Cystatin/monellin family protein	-6.32375	9.12538e-15	0.0519798
A03_000988788_000986055	Cab015525.1	AT5G05200.1	Protein kinase superfamily protein	2.06482	2.09661e-06	0.541203
A03_000996354_000994715	Cab015527.1	AT5G05340.1	Peroxidase superfamily protein	-9.17906	1.25719e-07	0.350462
A03_001000241_000999543	Cab015528.1			-4.72796	1.11902e-06	0.0459014
A03_001021359_001018304	Cab015532.1	AT5G05480.1	Peptide-N4-(N-acetyl-beta-glucosaminyl)asparagine amidase A protein	2.10085	9.502e-06	0.318271
A03_001067949_001070032	Cab015543.2	AT5G05780.2	RP non-ATPase subunit 8A	4.27922	5.26495e-12	0.358683
A03_001073255_001070720	Cab015544.1	AT5G05820.1	Nucleotide-sugar transporter family protein	3.16763	8.33852e-16	0.434546
A03_001088853_001085466	Cab015547.1	AT5G05980.2	DHFS-FPGS homolog B	4.26259	0.000944385	0.313857
A03_001091309_001092816	Cab015548.1	AT5G05987.1	prenylated RAB acceptor 1.A2	1.5074	6.35281e-05	0.22364
A03_001102092_001099915	Cab015551.1	AT5G06110.2	DnaJ domain ;Myb-like DNA-binding domain	2.31509	6.06187e-08	0.454147
A03_001103837_001102857	Cab015552.1	AT5G43690.1	P-loop containing nucleoside triphosphate hydrolases superfamily protein	-11.3455	1.56364e-13	0.403951
A03_001105656_001107277	Cab015553.1	AT5G06110.2	DnaJ domain ;Myb-like DNA-binding domain	-1.69651	1.39989e-05	0.247443
A03_001116695_001118277	Cab015556.1			-4.84989	0.000151514	0.215931
A03_001126523_001123394	Cab015558.2	AT5G06160.1	splicing factor-related	2.4767	1.68695e-06	0.276291
A03_001132670_001139985	Cab015561.1	AT5G06220.2	LETM1-like protein	-2.14111	0.00010705	0.309323
A03_001165573_001167261	Cab015568.1			14.258	5.45991e-11	0.172207
A03_001183826_001182446	Cab015575.1			4.05913	0.000525878	0.738272
A03_001253180_001251723	Cab015589.2			-12.8981	5.96075e-18	0.105294
A03_001378097_001381787	Cab015616.1	AT5G07300.1	Calcium-dependent phospholipid-binding Copine family protein	1.38215	0.000101971	0.137981
A03_001398369_001393729	Cab015618.1	AT5G07350.2	TUDOR-SN protein 1	1.46862	0.000590011	0.127108
A03_001432974_001429408	Cab015626.1			3.65522	2.46125e-05	0.252892
A03_001467853_001469715	Cab015634.1	AT5G07690.1	myb domain protein 29	14.7593	5.46955e-11	0.799934
A03_001477712_001476873	Bra005951	AT5G07730.1		5.65351	1.47462e-09	0.775862
