# Supplementary material for: Data in support of genetic architecture of glucosinolate variations in Brassica napus
Source: Data Brief. 2019 Aug 14;25:104402. doi: 10.1016/j.dib.2019.104402 (PMC6722234; doi:10.1016/j.dib.2019.104402)
Supplement: Supplementary file 1 [file mmc1.zip › Appendix16_TopRDE.xlsx]

## Sheet: TopRDE
Appendix 16. Root differential expression analysis of TAIR annotated genes with log2 fold-change ≥ 4 and stringent significance value p < 1×10-10. Genes that are known to be involved in the glucosinolate biosynthetic pathway are highlighted
Position (bp)	Gene	TAIR	Annotation	log2FC
C06_012223536_012224616	Bo6g044040.1	AT1G34750.1	Protein phosphatase 2C family protein	12.09
C05_009760804_009761140	Bo5g025690.1	AT5G50110.1	S-adenosyl-L-methionine-dependent methyltransferases superfamily protein	9.50309
A08_025347266_025344705	Cab032296.1	AT1G03310.1	debranching enzyme 1	9.26528
C03_032558434_032560023	BOLEPAN_00002448.1	AT1G05620.2	uridine-ribohydrolase 2	8.91558
A05_019292557_019294261	Cab041128.1	AT5G49152.2		8.45182
C08_033290495_033291703	BOLEPAN_00004950.1	AT3G57650.1	lysophosphatidyl acyltransferase 2	8.29474
C08_011160579_011161297	Bo8g032470.1	AT1G31260.1	zinc transporter 10 precursor	8.07384
A03_022833784_022831510	Cab001420.1	AT5G23020.1	2-isopropylmalate synthase 2	7.82855
A10_005968685_005968169	Cab042698.1	AT4G27780.1	acyl-CoA binding protein 2	7.80765
A09_013241925_013240044	Cab010233.1	AT2G27010.1	cytochrome P450, family 705, subfamily A, polypeptide 9	7.65339
C08_013183963_013196550.002	Bol033435	AT4G13780.1	methionine--tRNA ligase, putative / methionyl-tRNA synthetase, putative / MetRS, putative	7.36075
A04_006011661_006013286	Cab016602.1	AT4G13770.1	cytochrome P450, family 83, subfamily A, polypeptide 1	6.98636
A05_017623001_017624275	Bra033845	AT1G32210.1	Defender against death (DAD family) protein	6.95172
C04_009945183_009947185	Bo4g039980.1	AT4G39080.1	vacuolar proton ATPase A3	6.84631
A05_019353064_019357540	Cab041116.1	AT5G34838.1	transposable element gene	6.83584
A05_007631928_007634816	Cab034792.1	AT2G31790.1	UDP-Glycosyltransferase superfamily protein	6.77479
A09_021154852_021153771	Cab017888.1	AT1G34750.1	Protein phosphatase 2C family protein	6.71252
C08_011165134_011165937	Bo8g032480.1	AT1G31260.1	zinc transporter 10 precursor	6.68057
C07_039881032_039883855	Bo7g097120.1	AT5G24150.2	FAD/NAD(P)-binding oxidoreductase family protein	6.55607
A05_023892169_023884693	Cab023933.1	AT3G14840.2	Leucine-rich repeat transmembrane protein kinase	6.55535
A05_004268820_004270345	Cab025597.1	AT2G37678.1	far-red elongated hypocotyl 1	6.36929
C09_049081756_049083255	Bo9g154540.1	AT1G25580.1	NAC (No Apical Meristem) domain transcriptional regulator superfamily protein	6.3637
C07_044064088_044070708	BOLEPAN_00001271.1	AT4G19520.1	disease resistance protein (TIR-NBS-LRR class) family	6.36113
C05_048877253_048879614	Bo5g148650.1	AT5G34838.1	transposable element gene	6.35951
C04_035540042_035541664	Bo4g130780.1	AT4G13770.1	cytochrome P450, family 83, subfamily A, polypeptide 1	6.35488
C02_051285824_051286804	Bo2g155030.1	AT4G01290.2		6.31789
A08_005281008_005285364	Cab022491.1	AT4G13780.1	methionine--tRNA ligase, putative / methionyl-tRNA synthetase, putative / MetRS, putative	6.24293
C03_007728703_007731152	Bo3g019760.1	AT5G56650.1	IAA-leucine resistant (ILR)-like 1	6.21173
A03_031731234_031734785	Cab010958.1	AT4G33630.2	Protein of unknown function (DUF3506)	6.1007
A08_005770856_005753639	Cab022534.1	AT4G15320.1	cellulose synthase-like B6	6.0895
A03_011985002_011983279	Cab003283.1	AT4G16080.1	Protein of unknown function (DUF295)	6.03935
C02_001749577_001756451	Bo2g007540.1	AT5G07210.1	response regulator 21	6.03579
A05_010282028_010283843	Cab040854.1	AT1G55300.2	TBP-associated factor 7	5.88582
C09_018147985_018148992	Bo9g056000.1	AT2G03750.1	P-loop containing nucleoside triphosphate hydrolases superfamily protein	5.84436
C02_050847551_050848595	Bo2g151620.1	AT1G71110.1		5.70617
C01_035741392_035744143	Bo1g108610.1	AT5G34838.1	transposable element gene	5.66244
A02_032032307_032035157	Cab021883.1	AT4G11900.1	S-locus lectin protein kinase family protein	5.63516
C08_039694380_039695965	Bo8g105390.1	AT1G16670.1	Protein kinase superfamily protein	5.54532
C07_036789810_036792240	BOLEPAN_00005362.1	AT3G27930.2		5.49096
C01_009997347_009998302	Bo1g024370.1	AT4G21680.1	NITRATE TRANSPORTER 1.8	5.476
A09_014460041_014462591	Cab012360.1	AT2G03270.1	DNA-binding protein, putative	5.45223
A10_006592575_006591564	Cab043030.1	AT5G50200.1	nitrate transmembrane transporters	5.43159
C08_031142331_031143770	Bo8g087020.1	AT5G12310.1	RING/U-box superfamily protein	5.37128
C08_019672009_019673121	BOLEPAN_00003017.1	AT1G09430.1	ATP-citrate lyase A-3	5.35464
C07_037245928_037249982	Bo7g092560.1	AT5G49190.1	sucrose synthase 2	5.22276
C01_010837904_010841764	Bo1g028460.1	AT1G18450.1	actin-related protein 4	5.20987
A05_016138617_016136034	Cab030124.1	AT1G34190.1	NAC domain containing protein 17	5.16818
C05_002844519_002845239	Bo5g007910.1	AT1G07050.1	CCT motif family protein	5.15678
C08_036020277_036021652	Bo8g098640.1	AT5G63620.2	GroES-like zinc-binding alcohol dehydrogenase family protein	5.13388
A03_031549742_031547587	Cab010988.1	AT1G56130.1	Leucine-rich repeat transmembrane protein kinase	5.12869
C01_016229528_016230580.010	BnaC01g14730.1T	AT4G17210.1	Plant protein of unknown function (DUF827)	5.11598
C06_017597968_017598082	BnaC06g22920.1T	AT3G48000.1	aldehyde dehydrogenase 2B4	5.11082
C07_036569486_036570418	Bo7g089600.1	AT5G48620.1	Disease resistance protein (CC-NBS-LRR class) family	5.08104
C05_006725180_006727323	Bo5g018000.1	AT1G14020.1	O-fucosyltransferase family protein	5.06192
A08_024706574_024708671	Cab032164.1	AT1G06460.1	alpha-crystallin domain 32.1	5.04492
A03_011244287_011246400	Cab003141.1	AT2G42780.2		5.02668
A07_016836754_016840365	Cab012459.1	AT3G54600.1	Class I glutamine amidotransferase-like superfamily protein	5.00204
A10_018046152_018044164	Cab007443.1	AT5G07050.1	nodulin MtN21 /EamA-like transporter family protein	4.99225
C04_000443604_000445828	Bo4g004600.1	AT2G01280.1	Cyclin/Brf1-like TBP-binding protein	4.96128
C04_002750004_002750780	Bo4g018590.1	AT2G43100.1	isopropylmalate isomerase 2	4.93476
C03_069813272_069815180	Bo3g185010.1	AT1G53320.1	tubby like protein 7	4.8627
C02_042371688_042372611	Bo2g127580.1	AT5G44290.4	Protein kinase superfamily protein	4.86198
C02_053721368_053723956	Bo2g160870.1	AT5G23580.1	calmodulin-like domain protein kinase 9	4.83747
C01_017353558_017357676	Bo1g054840.1	AT5G28700.1	transposable element gene	4.73417
A06_000511325_000512594	Cab045773.2	AT1G54040.2	epithiospecifier protein	4.69069
A01_031898373_031900076	Cab047158.1	AT3G05690.1	nuclear factor Y, subunit A2	4.6658
C07_005606564_005607006	Bo7g014650.1	AT2G17350.1		4.62448
A02_023643193_023640426	Cab038819.1	AT5G46050.1	peptide transporter 3	4.60823
C06_036117470_036122850	BOLEPAN_00002294.1	AT3G52940.2	Ergosterol biosynthesis ERG4/ERG24 family	4.6055
C08_040573480_040575906	Bo8g106910.1	AT1G14250.1	GDA1/CD39 nucleoside phosphatase family protein	4.59507
C09_041276552_041276945.008	BnaC09g31050.1T	AT1G56010.2	NAC domain containing protein 1	4.57765
A04_019313171_019310880	Cab034996.1	AT2G37460.1	nodulin MtN21 /EamA-like transporter family protein	4.54711
A09_014404542_014399937	Cab012356.1	AT2G03240.1	EXS (ERD1/XPR1/SYG1) family protein	4.54314
A05_023014908_023007322	Cab045499.1	AT3G16360.2	HPT phosphotransmitter 4	4.5357
C04_043775313_043780703	Bo4g151390.1	AT2G23250.1	UDP-glucosyl transferase 84B2	4.52607
C07_005628670_005630619	Bo7g014670.1	AT2G17290.1	Calcium-dependent protein kinase family protein	4.51697
A01_015642127_015643580	Cab042395.1	AT3G46668.1	other RNA	4.46838
A06_023821829_023815912	Cab007025.1	AT5G48940.1	Leucine-rich repeat transmembrane protein kinase family protein	4.45448
A01_003659694_003660588	Cab019871.1	AT4G30520.1	Leucine-rich repeat protein kinase family protein	4.44633
A01_031784214_031785464	Cab046963.1	AT3G06035.1	Glycoprotein membrane precursor GPI-anchored	4.41087
C07_036572772_036574451	BOLEPAN_00002876.1	AT5G43470.2	Disease resistance protein (CC-NBS-LRR class) family	4.40576
C09_045821583_045822805	Bo9g142300.1	AT1G17760.1	Tetratricopeptide repeat (TPR)-like superfamily protein	4.39546
C09_055348193_055350194	Bo9g175100.1	AT5G07050.1	nodulin MtN21 /EamA-like transporter family protein	4.36781
A05_021786435_021778474	Cab011669.1	AT3G48000.1	aldehyde dehydrogenase 2B4	4.35462
A01_031915862_031910250	Cab047160.1	AT3G05630.1	phospholipase D P2	4.34362
C02_027453784_027457541	Bo2g092970.1	AT5G34838.1	transposable element gene	4.32402
C07_031656349_031657729	Bo7g078900.1	AT2G01820.1	Leucine-rich repeat protein kinase family protein	4.29594
A02_017833849_017832350	Cab014616.1	AT3G55130.1	white-brown complex homolog 19	4.27979
A08_012407216_012410600	Cab033218.1	AT4G16830.3	Hyaluronan / mRNA binding family	4.26951
C05_005396671_005402486	Bo5g015140.1	AT1G20230.1	Pentatricopeptide repeat (PPR) superfamily protein	4.24743
C09_030214248_030214789	Bo9g091210.1	AT4G11220.1	VIRB2-interacting protein 2	4.23544
A01_032830564_032829238	Cab044802.1	AT3G01180.1	starch synthase 2	4.22808
A08_005706818_005705944	Cab022532.1	AT4G13160.1	Protein of unknown function, DUF593	4.20784
C06_039870297_039872018	Bo6g119000.1	AT1G74830.1	Protein of unknown function, DUF593	4.18206
C09_027539330_027539701	Bo9g082100.1	AT3G32135.1	transposable element gene	4.16011
A05_028700596_028700958.014	BnaA05g26000.1T	AT3G04910.3	with no lysine (K) kinase 1	4.14856
A08_016774684_016773350	Bra010321	AT4G29680.1	Alkaline-phosphatase-like family protein	4.14677
A01_010812742_010814108	Cab012947.1	AT4G17280.1	Auxin-responsive family protein	4.12222
C03_018026158_018027316	Bo3g039980.1	AT2G29310.2	NAD(P)-binding Rossmann-fold superfamily protein	4.1181
C07_050575913_050576149	BnaC07g46120D	AT1G63810.1		4.07128
C04_033818662_033822597	Bo4g124080.1	AT4G25240.1	SKU5 similar 1	4.05787
A04_016161134_016160238	Cab026150.1	AT2G29480.1	glutathione S-transferase tau 2	4.05541
C02_022542169_022545358	Bo2g072960.1	AT1G71528.1	other RNA	4.03832
C04_027300536_027302327	Bo4g103640.1	AT3G60830.1	actin-related protein 7	4.02495
A03_031715621_031719309	Cab010961.1	AT1G61190.1	LRR and NB-ARC domains-containing disease resistance protein	4.00959
C02_047971600_047972579	BOLEPAN_00005044.1	AT3G26380.1	Melibiase family protein	4.00762
A06_007988852_007989539.076	BnaA06g12150.1T	AT1G19900.1	glyoxal oxidase-related protein	4.00053
