# Supplementary material for: Data in support of genetic architecture of glucosinolate variations in Brassica napus
Source: Data Brief. 2019 Aug 14;25:104402. doi: 10.1016/j.dib.2019.104402 (PMC6722234; doi:10.1016/j.dib.2019.104402)
Supplement: Supplementary file 1 [file mmc1.zip › Appendix8_Heritability.xlsx]

## Sheet: LeafKinship
Appendix 8. Summary of optimal algorithm showing calculated group kinship matrix, 2*log likelihood function and the estimated heritability for all leaf glucosinolate traits.
Leaf GSL	Estimated heritability	Optimal group number (kinship matrix)	2*log likelihood function
Total Leaf GSL	0.859	363	1476.86
Leaf Aliphatic	0.92	363	1429.07
Leaf Indole	0.506	253	727.72
Leaf Aromatic	0.745	273	-159.2
Progoitrin	0.6	253	1072.15
Glucoraphenin	1	363	-1201.6
Glucoputranjivin	0.668	383	-265.71
Gluconapoleiferin	0.967	363	114.01
Glucoalyssin	0.58	363	261.95
Gluconapin	0.612	163	302.68
4-Hydroxybrassicin	0.646	93	-971.94
Glucobrassicanapin	1	383	843.65
Glucobrassicin	1	383	649.59
Gluconasturtin	0.745	273	-159.2
4-Methoxyglucobrassicin	0.659	193	-888.54
Neoglucobrassicin	0.877	123	-150.37

## Sheet: RootKinship
Appendix 8. Summary of optimal algorithm showing calculated group kinship matrix, 2*log likelihood function and the estimated heritability for all root glucosinolate traits.
Root GSL	Estimated heritability	Optimal group number (kinship matrix)	2*log likelihood function
Total Root GSL	0.604	323	1348.79
Root Aliphatic	1	383	399.14
Root Indole	1	383	984.98
Root Aromatic	1	383	1254.35
Progoitrin	0.793	363	177.87
Glucoraphanin	1	363	-433.14
Glucoraphenin	0.706	203	-1495.98
Glucoputranjivin	0.892	173	-1283.64
Gluconapoleiferin	0.899	333	-912.46
Glucoalyssin	0.592	243	-914.24
Gluconapin	0.87	63	-1058.86
4-Hydroxybrassicin	1	383	-448.55
Glucobrassicanapin	0.601	323	-772.52
Glucoerucin	0.176	313	-397.06
Glucobrassicin	0.655	113	-4.16
Gluconasturtin	1	383	1254.35
4-Methoxyglucobrassicin	1	383	-36.47
Neoglucobrassicin	0.639	303	884.46
