# Supplementary material for: Data in support of genetic architecture of glucosinolate variations in Brassica napus
Source: Data Brief. 2019 Aug 14;25:104402. doi: 10.1016/j.dib.2019.104402 (PMC6722234; doi:10.1016/j.dib.2019.104402)
Supplement: Supplementary file 1 [file mmc1.zip › Appendix9_LeafAli_SNP.xlsx]

## Sheet: chrm A2
Appendix 9. Markers and genomic regions showing association with variation for aliphatic GSL content in the leaf. Excerpts from the ordered list of CDS gene model-based Brassica AC pan transcriptome representing the genomic regions included in the SNP association peaks on chromosome A2. SNP markers with significant value above threshold for Bonferroni significance of -log10P > 6.7 were shown. Ort…
Legend: navy, chromosome 1 (At1g prefix); green, chromosome 2 (At2g prefix); blue, chromosome 3 (At3g prefix); yellow, chromosome 4 (At4g prefix); orange, chromosome 5 (At5g prefix).
Chromosome	cds_name	interpolate_loc	TAIR_id	TAIR_description	SNP_marker	P.value	log10P	maf
A2	Cab021734.1	A02_033006819_033007527	AT5G61550.2	U-box domain-containing protein kinase family protein
A2	Cab021735.1	A02_033007527_033006819	AT5G61550.2	U-box domain-containing protein kinase family protein
A2	Cab021732.1	A02_033015645_033014896
A2	Cab021731.1	A02_033019216_033016338
A2	Cab021730.1	A02_033030463_033028951	AT5G61430.1	NAC domain containing protein 100
A2	Cab021729.1	A02_033032119_033031778
A2	Cab021728.1	A02_033057664_033056053	AT5G61420.2	myb domain protein 28
A2	Cab021727.1	A02_033062344_033060767	AT4G34880.1	Amidase family protein
A2	Cab021726.1	A02_033066076_033065170
A2	Cab021725.1	A02_033078961_033071276	AT5G61780.1	TUDOR-SN protein 2
A2	Cab021724.1	A02_033083524_033079765	AT5G61790.1	calnexin 1	Cab021724.1:682:G	2.61704e-10	9.58219	0.329861
A2	Cab021724.1	A02_033083524_033079765	AT5G61790.1	calnexin 1	Cab021724.1:858:G	4.22293e-08	7.37439	0.232639
A2	Cab021723.1	A02_033085199_033084914	AT5G61820.1
A2	Cab021722.1	A02_033092515_033090697	AT5G61820.1
A2	Cab021721.1	A02_033103489_033100932	AT5G61850.1	floral meristem identity control protein LEAFY (LFY)
A2	Cab021720.1	A02_033107070_033104201	AT2G27630.1	Ubiquitin carboxyl-terminal hydrolase-related protein
A2	Cab021719.1	A02_033109567_033107639
A2	Cab021718.2	A02_033113771_033110590	AT5G51530.1	Ubiquitin carboxyl-terminal hydrolase-related protein
A2	Cab021717.1	A02_033118045_033116831	AT5G61890.1	Integrase-type DNA-binding superfamily protein
A2	Cab021716.1	A02_033125458_033121966	AT5G61910.4	DCD (Development and Cell Death) domain protein
A2	Cab021715.2	A02_033130980_033127989
A2	Cab021714.1	A02_033137006_033132435	AT1G52450.1	Ubiquitin carboxyl-terminal hydrolase-related protein
A2	Cab021713.1	A02_033138948_033138739
A2	Cab021712.1	A02_033144359_033139665	AT5G61940.1	Ubiquitin carboxyl-terminal hydrolase-related protein
A2	Cab021711.1	A02_033148871_033144959	AT5G61960.2	MEI2-like protein 1
A2	Cab021710.1	A02_033160073_033155393	AT5G61970.1	signal recognition particle-related / SRP-related
A2	Cab021709.2	A02_033171609_033166190	AT5G61980.1	ARF-GAP domain 1
A2	Cab021708.1	A02_033183857_033183140
A2	Cab021707.1	A02_033189567_033185814	AT5G62000.3	auxin response factor 2	Cab021707.1:939:A	1.11965e-08	7.95092	0.168403
A2	Cab021707.1	A02_033189567_033185814	AT5G62000.3	auxin response factor 2	Cab021707.1:426:T	8.68693e-08	7.06113	0.0954861
A2	Cab021706.1	A02_033192672_033191863	AT5G62020.1	heat shock transcription factor B2A
A2	Cab021705.1	A02_033201986_033201119
A2	Cab021704.1	A02_033206553_033204414	AT5G62050.1	homolog of yeast oxidase assembly 1 (OXA1)
A2	Cab021703.1	A02_033211860_033207619	AT5G62090.2	SEUSS-like 2
A2	Cab021702.1	A02_033216051_033214756	AT5G62100.2	BCL-2-associated athanogene 2
A2	Cab021701.1	A02_033221171_033216988
A2	Cab047952.2	A02_033235581_033235977	AT5G62130.1	Per1-like family protein
A2	Cab021700.1	A02_033237611_033234397	AT5G62130.1	Per1-like family protein
A2	Cab021697.1	A02_033243800_033242191	AT5G62140.1
A2	Cab021695.1	A02_033253268_033252708	AT5G62150.1	peptidoglycan-binding LysM domain-containing protein

## Sheet: chrm A9
Appendix 9. Markers and genomic regions showing association with variation for aliphatic GSL content in the leaf. Excerpts from the ordered list of CDS gene model-based Brassica AC pan transcriptome representing the genomic regions included in the SNP association peaks on chromosome A9. SNP markers with significant value above threshold for Bonferroni significance of -log10P > 6.7 were shown. Ort…
Legend: navy, chromosome 1 (At1g prefix); green, chromosome 2 (At2g prefix); blue, chromosome 3 (At3g prefix); yellow, chromosome 4 (At4g prefix); orange, chromosome 5 (At5g prefix).
Chromosome	cds_name	interpolate_loc	TAIR_id	TAIR_description	SNP_marker	P.value	log10P	maf
A9	Cab012050.1	A09_002841860_002840357	AT5G27460.1	Tetratricopeptide repeat (TPR)-like superfamily protein
A9	Cab031220.1	A09_002841860_002840357	AT5G27460.1	Tetratricopeptide repeat (TPR)-like superfamily protein
A9	Cab038492.1	A09_002841860_002840357	AT5G27460.1	Tetratricopeptide repeat (TPR)-like superfamily protein
A9	Cab047487.1	A09_002858546_002859317	AT5G27540.2	MIRO-related GTP-ase 1
A9	BnaA09g03760D	A09_002858546_002859317.001
A9	BnaA09g03770D	A09_002858546_002859317.002	AT5G27470.1	seryl-tRNA synthetase / serine--tRNA ligase
A9	BnaA09g03780D	A09_002858546_002859317.003	AT5G27520.1	peroxisomal adenine nucleotide carrier 2
A9	Cab038488.5	A09_002864382_002861254	AT5G27550.1	P-loop containing nucleoside triphosphate hydrolases superfamily protein
A9	BnaA09g03800D	A09_002865700_002867475	AT5G27560.1	Domain of unknown function (DUF1995)
A9	Cab038487.1	A09_002877535_002874197	AT5G27650.1	Tudor/PWWP/MBT superfamily protein	Cab038487.1:2238:A	6.33343e-07	6.19836	0.230903
A9	Cab038486.1	A09_002879572_002878353	AT5G27670.1	histone H2A 7
A9	Cab038485.1	A09_002880776_002880246	AT5G27700.1	Ribosomal protein S21e
A9	Cab038484.1	A09_002889850_002889273
A9	Cab038483.6	A09_002892838_002890673	AT5G27710.1
A9	BnaA09g03990D	A09_002896029_002895796
A9	Cab038482.1	A09_002908991_002908006	AT5G27850.1	Ribosomal protein L18e/L15 superfamily protein
A9	Cab038481.1	A09_002913490_002911372	AT5G27870.1	Plant invertase/pectin methylesterase inhibitor superfamily
A9	Cab038480.1	A09_002919333_002918128
A9	Cab038479.1	A09_002924216_002923389
A9	Cab038478.1	A09_002936323_002935672
A9	Cab038477.1	A09_002940122_002939241
A9	Cab038476.2	A09_002944996_002941604	AT5G27920.1	F-box family protein
A9	Cab038475.1	A09_002951117_002949261	AT5G27930.2	Protein phosphatase 2C family protein
A9	BnaA09g03960D	A09_002951915_002949136.001
A9	Cab038474.1	A09_002957694_002956882
A9	Cab038473.1	A09_002959694_002958135	AT5G27000.1	kinesin 4
A9	Cab038472.1	A09_002963295_002959834	AT5G27000.1	kinesin 4
A9	Cab038471.1	A09_002969351_002968545	AT5G26990.1	Drought-responsive family protein
A9	Cab038470.1	A09_002970725_002970206
A9	Cab038469.1	A09_002975456_002973641	AT5G26960.1	Galactose oxidase/kelch repeat superfamily protein
A9	Cab038468.2	A09_002985657_002983889	AT5G04380.1	S-adenosyl-L-methionine-dependent methyltransferases superfamily protein
A9	Cab038467.1	A09_002988564_002987674	AT5G26930.1	GATA transcription factor 23
A9	Cab038466.1	A09_002992717_002989675
A9	Cab038465.1	A09_003003281_002999994	AT5G26910.3
A9	Cab038464.1	A09_003008607_003003998	AT5G26850.4	Uncharacterized protein
A9	Cab038463.1	A09_003015456_003009559	AT5G26830.1	Threonyl-tRNA synthetase
A9	Cab038462.1	A09_003017573_003016211	AT3G05810.1
A9	Cab038461.1	A09_003020705_003018187	AT5G26770.1
A9	Cab038460.1	A09_003025162_003022827	AT5G26751.1	shaggy-related kinase 11
A9	Cab038459.1	A09_003026470_003025509
A9	Cab038458.1	A09_003028365_003026922	AT5G26610.3	D111/G-patch domain-containing protein	Cab038458.1:712:C	5.43512e-07	6.26479	0.194444
A9	Cab038458.1	A09_003028365_003026922	AT5G26610.3	D111/G-patch domain-containing protein	Cab038458.1:600:G	7.61067e-07	6.11858	0.175347
A9	Cab038457.1	A09_003030641_003029999	AT2G32080.2	purin-rich alpha 1
A9	Cab038456.1	A09_003032095_003030856
A9	Cab038454.1	A09_003040843_003040583	AT5G26620.1
A9	Cab038455.1	A09_003040843_003040583	AT5G26620.1
A9	Cab038453.1	A09_003060201_003058987	AT5G26660.1	myb domain protein 86
A9	Cab038452.1	A09_003069805_003067264	AT5G26670.1	Pectinacetylesterase family protein
A9	Cab038451.1	A09_003075442_003071673	AT5G26710.1	Glutamyl/glutaminyl-tRNA synthetase, class Ic
A9	Cab038450.2	A09_003077653_003076327
A9	Cab038449.1	A09_003088111_003083433	AT5G26742.2	DEAD box RNA helicase (RH3)
A9	Cab038448.1	A09_003088829_003088428	AT5G26717.1	Putative membrane lipoprotein
A9	Cab038447.1	A09_003092479_003089596	AT5G26667.3	P-loop containing nucleoside triphosphate hydrolases superfamily protein
A9	Cab038446.1	A09_003095008_003094304	AT5G26594.1	response regulator 24
A9	Cab038445.1	A09_003096467_003096151	AT5G26717.1	Putative membrane lipoprotein
A9	Cab038444.1	A09_003102799_003097422	AT5G26570.1	catalytics;carbohydrate kinases;phosphoglucan, water dikinases
A9	Cab038443.1	A09_003107739_003107492
A9	Cab038442.1	A09_003113372_003109252	AT5G26340.1	Major facilitator superfamily protein
A9	Cab038441.1	A09_003117109_003116358	AT5G26330.1	Cupredoxin superfamily protein
A9	Cab038440.1	A09_003119528_003117441	AT5G26280.1	TRAF-like family protein
A9	Cab038439.1	A09_003124014_003122514
A9	Cab038438.1	A09_003127460_003125708
A9	Cab038437.1	A09_003130170_003128622	AT5G26230.1
A9	Cab038436.1	A09_003141338_003134345	AT5G26220.1	ChaC-like family protein
A9	Cab038435.1	A09_003145470_003144607
A9	Cab038434.1	A09_003149309_003147458	AT5G26210.1	alfin-like 4
A9	Cab038433.1	A09_003150772_003149771	AT5G26200.1	Mitochondrial substrate carrier family protein
A9	Cab038432.1	A09_003156488_003155528
A9	Cab038431.1	A09_003159848_003157978	AT3G45310.1	Cysteine proteinases superfamily protein
A9	Cab038430.2	A09_003163895_003161183	AT5G26180.2	S-adenosyl-L-methionine-dependent methyltransferases superfamily protein
A9	Cab038429.1	A09_003166272_003165086	AT5G26170.1	WRKY DNA-binding protein 50
A9	Cab038428.1	A09_003168521_003166741	AT5G11950.2	Putative lysine decarboxylase family protein
A9	Cab038427.1	A09_003170178_003169672
A9	Cab038426.1	A09_003171393_003170833	AT5G26090.1	Plant self-incompatibility protein S1 family
A9	Cab038425.1	A09_003173407_003172838	AT5G26090.1	Plant self-incompatibility protein S1 family
A9	BnaA09g04420D	A09_003176204_003176674.001	AT3G41979.1	rRNA
A9	Cab038424.1	A09_003176674_003176204	AT5G26050.1	Plant self-incompatibility protein S1 family
A9	Cab038423.1	A09_003184408_003181235	AT5G25890.1	indole-3-acetic acid inducible 28
A9	Cab038422.1	A09_003191177_003190237	AT5G25840.1	Protein of unknown function (DUF1677)
A9	Cab038421.1	A09_003194628_003193398	AT5G25830.1	GATA transcription factor 12
A9	Cab038420.1	A09_003210470_003207898	AT5G25820.1	Exostosin family protein
A9	Cab033605.1	A09_003226573_003227226	AT5G25810.1	Integrase-type DNA-binding superfamily protein
A9	Cab037862.1	A09_003226573_003227226	AT5G25810.1	Integrase-type DNA-binding superfamily protein
A9	Cab038419.1	A09_003227226_003226573	AT5G25810.1	Integrase-type DNA-binding superfamily protein
A9	Cab038418.2	A09_003234830_003232606	AT5G25790.1	Tesmin/TSO1-like CXC domain-containing protein
A9	Cab038417.2	A09_003239593_003236146	AT5G25770.3	alpha/beta-Hydrolases superfamily protein
A9	Cab038416.1	A09_003243579_003240720	AT5G25630.1	Tetratricopeptide repeat (TPR)-like superfamily protein	Cab038416.1:87:G	6.68884e-08	7.17465	0.125
A9	Cab038416.1	A09_003243579_003240720	AT5G25630.1	Tetratricopeptide repeat (TPR)-like superfamily protein	Cab038416.1:65:C	7.75924e-08	7.11018	0.125
A9	Cab038416.1	A09_003243579_003240720	AT5G25630.1	Tetratricopeptide repeat (TPR)-like superfamily protein	Cab038416.1:129:C	1.47537e-07	6.8311	0.380208
A9	Cab038416.1	A09_003243579_003240720	AT5G25630.1	Tetratricopeptide repeat (TPR)-like superfamily protein	Cab038416.1:1440:G	2.85686e-07	6.54411	0.206597
A9	Cab038415.1	A09_003258131_003254559	AT5G25620.2	Flavin-binding monooxygenase family protein
A9	Cab038414.1	A09_003271261_003268703	AT5G25610.1	BURP domain-containing protein
A9	Cab038413.1	A09_003277236_003275894
A9	BnaA09g04540D	A09_003277740_003278983.001	AT5G25460.1	Protein of unknown function, DUF642
A9	Cab038412.1	A09_003279631_003277368
A9	Cab038411.1	A09_003280886_003280451
A9	BnaA09g04570D	A09_003282460_003286147.001	AT4G31980.1
A9	Cab038410.1	A09_003285787_003282460	AT1G65550.1	Xanthine/uracil permease family protein
A9	Cab038409.1	A09_003289258_003286939	AT5G25380.1	cyclin a2;1
A9	BnaA09g04590D	A09_003292637_003291190.001
A9	Cab038408.1	A09_003292683_003291104	AT5G25390.2	Integrase-type DNA-binding superfamily protein
A9	Cab038407.1	A09_003303490_003300537	AT5G25350.1	EIN3-binding F box protein 2
A9	Cab038406.1	A09_003309280_003303690
A9	Cab038405.1	A09_003312362_003311787
A9	Cab038404.1	A09_003318508_003316834
A9	Cab038403.1	A09_003323917_003322163	AT5G25265.1
A9	Cab038402.1	A09_003325656_003325006	AT5G25240.1
A9	Cab038401.1	A09_003338725_003337604	AT5G25190.1	Integrase-type DNA-binding superfamily protein
A9	Cab038400.1	A09_003344421_003343404	AT5G25160.1	zinc finger protein 3
A9	Cab038399.1	A09_003352007_003347340	AT5G25150.1	TBP-associated factor 5
A9	Cab038398.1	A09_003353228_003353049	AT5G25140.1	cytochrome P450, family 71, subfamily B, polypeptide 13
A9	Cab038397.1	A09_003361461_003354613	AT5G25140.1	cytochrome P450, family 71, subfamily B, polypeptide 13
A9	Cab038396.1	A09_003369647_003363650	AT5G25060.1	RNA recognition motif (RRM)-containing protein
A9	Cab038395.1	A09_003371000_003369833
A9	BnaA09g04730D	A09_003371123_003372482
A9	Cab038394.1	A09_003376623_003374357
A9	Cab038393.1	A09_003382546_003381222	AT5G24890.1
A9	Cab038392.1	A09_003386865_003385996
A9	Cab038391.1	A09_003389851_003389247	AT5G24860.1	flowering promoting factor 1
A9	Cab038390.2	A09_003395944_003393044	AT5G24850.1	cryptochrome 3
A9	Cab038389.1	A09_003396649_003396458	AT5G24840.1	tRNA (guanine-N-7) methyltransferase
A9	BnaA09g04800D	A09_003409999_003413318.001	AT5G24630.6	double-stranded DNA binding
A9	Cab038388.2	A09_003413222_003405950	AT5G24710.1	Transducin/WD40 repeat-like superfamily protein
A9	Cab038387.1	A09_003416413_003413873	AT5G24690.1	Protein of unknown function (DUF3411)
A9	Cab038386.2	A09_003420330_003417923	AT5G24630.6	double-stranded DNA binding
A9	Cab038385.1	A09_003423532_003421068
A9	Cab038384.1	A09_003429730_003429178	AT5G24510.1	60S acidic ribosomal protein family
A9	Cab038383.1	A09_003432303_003430147	AT5G24490.1	30S ribosomal protein, putative	Cab038383.1:728:T	4.71213e-07	6.32678	0.322917
A9	Cab038382.1	A09_003439638_003437166	AT5G24470.1	pseudo-response regulator 5
A9	Cab038381.1	A09_003441224_003440331
A9	Cab038380.1	A09_003449156_003446546
A9	Cab038379.1	A09_003456505_003453858
A9	Cab038378.1	A09_003462666_003459915
A9	Cab038377.1	A09_003465959_003465543	AT5G24430.1	Calcium-dependent protein kinase (CDPK) family protein
A9	Cab038376.1	A09_003469485_003466057	AT5G24430.1	Calcium-dependent protein kinase (CDPK) family protein
A9	Cab038375.1	A09_003471593_003470753
A9	Cab038374.1	A09_003474061_003472627	AT5G24318.2	O-Glycosyl hydrolases family 17 protein
A9	Cab038373.1	A09_003474365_003474157
A9	BnaA09g04920D	A09_003475080_003476182
A9	Cab038372.1	A09_003477712_003477407
A9	Cab024480.1	A09_003477920_003477407
A9	Cab038371.2	A09_003487461_003485965	AT5G24270.2	Calcium-binding EF-hand family protein
A9	BnaA09g04950D	A09_003488518_003491266.001	AT4G20450.1	Leucine-rich repeat protein kinase family protein
A9	BnaA09g04960D	A09_003488518_003491266.002
A9	Cab038370.1	A09_003491316_003488251	AT5G24260.1	prolyl oligopeptidase family protein
A9	Cab038369.1	A09_003495265_003492282	AT5G24240.1	Phosphatidylinositol 3- and 4-kinase ;Ubiquitin family protein
A9	Cab038368.1	A09_003504071_003499920	AT5G24150.1	FAD/NAD(P)-binding oxidoreductase family protein
A9	Cab038367.1	A09_003511093_003507826	AT5G24120.1	sigma factor E
A9	Cab038366.3	A09_003514833_003513072	AT5G24110.1	WRKY DNA-binding protein 30
A9	Cab038365.1	A09_003518730_003516467	AT5G24100.1	Leucine-rich repeat protein kinase family protein
A9	BnaA09g05040D	A09_003518730_003516467.999
A9	Cab038364.1	A09_003525015_003523442	AT5G24090.1	chitinase A
A9	Cab033800.1	A09_003527563_003526788	AT5G24070.1	Peroxidase superfamily protein
A9	Cab038363.1	A09_003527563_003526788	AT5G24070.1	Peroxidase superfamily protein
A9	Cab038362.1	A09_003529411_003528986	AT5G24070.1	Peroxidase superfamily protein
A9	Cab047720.1	A09_003529411_003528986	AT5G24070.1	Peroxidase superfamily protein
A9	Cab014879.1	A09_003532259_003531815
A9	Cab038361.1	A09_003533343_003531947	AT2G01170.1	bidirectional amino acid transporter 1
A9	Cab038360.1	A09_003545911_003539871	AT5G24030.1	SLAC1 homologue 3
A9	Cab038359.1	A09_003550548_003549259
A9	Cab038358.1	A09_003563003_003559255
A9	Cab038357.1	A09_003566289_003565041	AT5G23950.1	Calcium-dependent lipid-binding (CaLB domain) family protein
A9	BnaA09g05090D	A09_003567388_003568276	AT5G23920.1
A9	Cab038356.2	A09_003572423_003568555	AT5G23910.1	ATP binding microtubule motor family protein
A9	Cab038355.1	A09_003573746_003572852	AT5G23900.1	Ribosomal protein L13e family protein
A9	Cab038354.1	A09_003578391_003574212	AT5G23890.1
A9	Cab038353.1	A09_003583726_003580670	AT5G23810.2	amino acid permease 7
A9	BnaA09g05140D	A09_003585727_003586899
A9	Cab038352.2	A09_003591115_003589727	AT5G23750.1	Remorin family protein
A9	BnaA09g05160D	A09_003591804_003592635.001	AT4G39160.1	Homeodomain-like superfamily protein
A9	Cab038351.1	A09_003592851_003591807	AT5G23740.1	ribosomal protein S11-beta
A9	Cab038350.1	A09_003594894_003593458	AT5G23730.1	Transducin/WD40 repeat-like superfamily protein
A9	Cab038349.1	A09_003600341_003599751
A9	Cab038348.1	A09_003611787_003609632	AT5G23660.1	homolog of Medicago truncatula MTN3
A9	Cab038347.2	A09_003625980_003615212	AT5G23630.1	phosphate deficiency response 2
A9	Cab038346.1	A09_003636321_003632347	AT5G23575.1	Transmembrane CLPTM1 family protein
A9	Cab038345.1	A09_003648477_003645926	AT5G23540.1	Mov34/MPN/PAD-1 family protein
A9	Cab038344.1	A09_003650196_003649101	AT5G23535.1	KOW domain-containing protein
A9	Cab038343.1	A09_003654348_003653095	AT5G23530.1	carboxyesterase 18
A9	Cab038342.1	A09_003665356_003659323	AT5G23490.1
A9	Cab038341.1	A09_003666788_003666167	AT5G23430.2	Transducin/WD40 repeat-like superfamily protein
A9	Cab038340.1	A09_003668836_003668456
A9	Cab038339.1	A09_003670741_003669522
A9	Cab038338.2	A09_003676119_003674368	AT5G23400.1	Leucine-rich repeat (LRR) family protein
A9	BnaA09g05330D	A09_003676119_003675959
A9	Cab038337.1	A09_003688450_003685653	AT2G21590.2	Glucose-1-phosphate adenylyltransferase family protein
A9	Cab038336.1	A09_003692503_003690168	AT5G23380.1	Protein of unknown function (DUF789)
A9	Cab038335.1	A09_003696405_003695767	AT5G23370.1	GRAM domain-containing protein / ABA-responsive protein-related
A9	Cab038334.1	A09_003700858_003698971	AT5G23310.1	Fe superoxide dismutase 3
A9	BnaA09g05390D	A09_003701757_003703176.001
A9	BnaA09g05400D	A09_003701757_003703176.002	AT5G08330.1	TCP family transcription factor
A9	Cab038333.1	A09_003703168_003701162	AT5G23300.1	pyrimidine d
A9	Cab038332.1	A09_003715980_003713981	AT5G23260.2	K-box region and MADS-box transcription factor family protein
A9	Cab038331.1	A09_003717983_003717362
A9	Cab038330.1	A09_003725161_003724394
A9	Cab038329.1	A09_003728975_003728109	AT5G23090.1	nuclear factor Y, subunit B13
A9	Cab038328.1	A09_003732442_003729365	AT5G23080.1	SWAP (Suppressor-of-White-APricot)/surp domain-containing protein
A9	Cab038327.1	A09_003734709_003733492
A9	Cab038326.1	A09_003739727_003735380	AT5G23080.2	SWAP (Suppressor-of-White-APricot)/surp domain-containing protein
A9	Cab038325.1	A09_003742440_003741937
A9	Cab038324.1	A09_003747459_003746508	AT5G60850.1	OBF binding protein 4
A9	Cab038323.1	A09_003752938_003751225
A9	Cab038322.1	A09_003764460_003762862	AT5G60890.1	myb domain protein 34
A9	Cab038321.1	A09_003785138_003772971	AT5G60900.1	receptor-like protein kinase 1
A9	Cab038320.1	A09_003790449_003786968	AT5G60910.1	AGAMOUS-like 8
A9	Cab038319.1	A09_003799930_003797536	AT5G60920.1	COBRA-like extracellular glycosyl-phosphatidyl inositol-anchored protein family
A9	BnaA09g05520D	A09_003800130_003797250.001
A9	BnaA09g05530D	A09_003800130_003797250.002
A9	Cab038317.1	A09_003805098_003804805
A9	Cab038316.1	A09_003808846_003807816	AT5G67030.2	zeaxanthin epoxidase (ZEP) (ABA1)
A9	Cab038315.1	A09_003811226_003810123	AT3G23680.1	F-box associated ubiquitination effector family protein
A9	Cab038314.1	A09_003814323_003812150	AT5G60980.2	Nuclear transport factor 2 (NTF2) family protein with RNA binding (RRM-RBD-RNP motifs) domain
A9	Cab038313.1	A09_003819599_003815088	AT5G61000.1	Replication factor-A protein 1-related
A9	Cab038312.2	A09_003822104_003820067	AT5G61030.1	glycine-rich RNA-binding protein 3
A9	Cab038311.1	A09_003827120_003823643	AT5G61060.1	histone deacetylase 5
A9	Cab038310.1	A09_003834008_003832417	AT5G61130.1	plasmodesmata callose-binding protein 1
A9	Cab047625.1	A09_003835489_003835027	AT5G61150.2	leo1-like family protein
A9	Cab038309.1	A09_003837891_003834357	AT5G61150.2	leo1-like family protein
A9	Cab033821.1	A09_003838381_003839411	AT5G61170.1	Ribosomal protein S19e family protein
A9	Cab047624.1	A09_003838956_003838563	AT5G61170.1	Ribosomal protein S19e family protein
A9	Cab038308.1	A09_003839411_003838381	AT5G61170.1	Ribosomal protein S19e family protein
A9	Cab038307.7	A09_003845592_003842491
A9	Cab038306.1	A09_003855827_003851624	AT5G61330.1	rRNA processing protein-related
A9	Cab012638.1	A09_003857066_003857356
A9	Cab013682.1	A09_003857066_003857356
A9	Cab029230.1	A09_003857066_003857356
A9	Cab041774.1	A09_003857066_003857356
A9	Cab038305.1	A09_003857356_003857066
A9	Cab038304.1	A09_003857962_003857657
A9	Cab038303.1	A09_003865670_003862812	AT5G61350.1	Protein kinase superfamily protein
A9	Cab038302.1	A09_003871626_003869356	AT5G61380.1	CCT motif -containing response regulator protein
A9	Cab038301.1	A09_003874397_003872142	AT5G61390.1	Polynucleotidyl transferase, ribonuclease H-like superfamily protein
A9	Cab038300.1	A09_003880147_003877462	AT5G61400.1	Pentatricopeptide repeat (PPR) superfamily protein
A9	Cab038299.1	A09_003880490_003880269
A9	Cab038298.3	A09_003885476_003883159	AT5G61420.1	myb domain protein 28
A9	Cab038297.1	A09_003896784_003894108
A9	Cab038296.1	A09_003899455_003897138	AT5G61510.1	GroES-like zinc-binding alcohol dehydrogenase family protein
A9	Cab038295.1	A09_003902607_003900790	AT5G61530.1	small G protein family protein / RhoGAP family protein
A9	Cab038294.1	A09_003912874_003910298	AT5G61550.2	U-box domain-containing protein kinase family protein
A9	Cab038293.1	A09_003920398_003917717	AT5G61550.2	U-box domain-containing protein kinase family protein
A9	Cab038292.1	A09_003921408_003920976	AT5G61550.2	U-box domain-containing protein kinase family protein
A9	Cab038291.1	A09_003922938_003921886	AT5G61590.1	Integrase-type DNA-binding superfamily protein
A9	BnaA09g05720D	A09_003928061_003928703
A9	Cab038290.1	A09_003929264_003929076
A9	Cab038289.1	A09_003935216_003931940
A9	Cab038288.1	A09_003942381_003941910
A9	BnaA09g05770D	A09_003943540_003942890.001	AT3G23325.1	Splicing factor 3B subunit 5/RDS3 complex subunit 10
A9	Cab038287.1	A09_003943540_003943124
A9	Cab038286.1	A09_003949903_003948256	AT5G61670.2		Cab038286.1:870:A	5.55326e-08	7.25545	0.383681
A9	Cab038285.1	A09_003951225_003950401
A9	Cab038284.1	A09_003953817_003952004	AT5G61770.3	PETER PAN-like protein
A9	Cab038283.1	A09_003957578_003954788	AT5G61790.1	calnexin 1	Cab038283.1:873:T	4.56242e-12	11.3408	0.137153
A9	Cab038283.1	A09_003957578_003954788	AT5G61790.1	calnexin 1	Cab038283.1:867:T	1.35277e-11	10.8688	0.173611
A9	Cab038283.1	A09_003957578_003954788	AT5G61790.1	calnexin 1	Cab038283.1:921:G	2.06861e-09	8.68432	0.409722
A9	Cab038283.1	A09_003957578_003954788	AT5G61790.1	calnexin 1	Cab038283.1:789:C	8.31859e-09	8.07995	0.369792
A9	Cab038283.1	A09_003957578_003954788	AT5G61790.1	calnexin 1	Cab038283.1:783:A	2.88511e-08	7.53984	0.361111
A9	Cab038282.1	A09_003959565_003958126
A9	Cab038281.1	A09_003962887_003960551
A9	Cab038280.1	A09_003976556_003972924	AT5G62000.3	auxin response factor 2
A9	BnaA09g05870D	A09_003981533_003980623.001
A9	Cab038279.1	A09_003982037_003978463	AT5G02500.1	heat shock cognate protein 70-1
A9	BnaA09g05890D	A09_003987631_003987942.001
A9	Cab038278.1	A09_003987989_003987524
A9	Cab038277.1	A09_004002150_003997730	AT5G62165.3	AGAMOUS-like 42
A9	Cab038276.1	A09_004006911_004006624
A9	Cab038275.1	A09_004015185_004014466
A9	Cab038274.1	A09_004018894_004016928	AT5G62170.1
A9	Cab038273.1	A09_004022786_004021348
A9	Cab038272.3	A09_004026872_004023359	AT5G62190.1	DEAD box RNA helicase (PRH75)
A9	Cab038271.1	A09_004031405_004029245
A9	Cab023104.1	A09_004047451_004045714
A9	Cab038270.1	A09_004047451_004045714
A9	Cab038269.1	A09_004051690_004049401	AT5G62250.1	microtubule-associated protein 65-9
A9	Cab038268.2	A09_004054886_004052967	AT5G62260.1	AT hook motif DNA-binding family protein
A9	BnaA09g05980D	A09_004058925_004058701
A9	BnaA09g05990D	A09_004058925_004058701.001	AT3G10290.1	Nucleotide-sugar transporter family protein
A9	BnaA09g06010D	A09_004063611_004064735.001
A9	Cab038267.1	A09_004064948_004063602	AT5G62280.1	Protein of unknown function (DUF1442)
A9	Cab038266.1	A09_004068041_004067177	AT5G62360.1	Plant invertase/pectin methylesterase inhibitor superfamily protein
A9	BnaA09g06000D	A09_004069166_004068788
A9	BnaA09g06040D	A09_004069166_004068788
A9	BnaA09g06050D	A09_004069166_004068788.001
A9	Cab038265.1	A09_004076702_004074163	AT5G62380.1	NAC-domain protein 101
A9	Cab038264.1	A09_004077280_004077092
A9	Cab038263.1	A09_004082274_004080385	AT5G62470.2	myb domain protein 96
A9	Cab038262.1	A09_004115981_004115571
A9	Cab038261.1	A09_004117577_004117170
A9	Cab038260.1	A09_004127511_004125221	AT5G62560.1	RING/U-box superfamily protein with ARM repeat domain
A9	Cab038259.1	A09_004138078_004136068	AT5G62580.1	ARM repeat superfamily protein
A9	Cab038258.4	A09_004151090_004139316	AT5G62600.1	ARM repeat superfamily protein
A9	Cab038257.1	A09_004166320_004164549	AT5G62680.1	Major facilitator superfamily protein
A9	Cab038256.1	A09_004169836_004169477
A9	Cab038255.1	A09_004179370_004177015	AT5G62680.1	Major facilitator superfamily protein
A9	Cab038254.1	A09_004195163_004192090	AT5G62710.1	Leucine-rich repeat protein kinase family protein
A9	Cab038253.2	A09_004216925_004212391	AT5G62770.1	Protein of unknown function (DUF1645)
A9	Cab038252.1	A09_004223151_004219957	AT5G62790.1	1-deoxy-D-xylulose 5-phosphate reductoisomerase
A9	Cab038251.1	A09_004228472_004225565	AT5G62810.1	peroxin 14	Cab038251.1:1356:G	4.63768e-10	9.3337	0.373264
A9	Cab038251.1	A09_004228472_004225565	AT5G62810.1	peroxin 14	Cab038251.1:1161:C	2.59149e-09	8.58645	0.371528
A9	Cab038251.1	A09_004228472_004225565	AT5G62810.1	peroxin 14	Cab038251.1:976:C	8.98944e-07	6.04627	0.223958
A9	Cab038250.1	A09_004230685_004229147	AT5G62850.1	Nodulin MtN3 family protein
A9	Cab038249.1	A09_004240688_004233841	AT3G48050.2	BAH domain ;TFIIS helical bundle-like domain
A9	Cab038248.1	A09_004245160_004243486
A9	Cab038247.1	A09_004252347_004246359
A9	Cab038246.1	A09_004260437_004255056	AT3G48060.1	BAH domain ;TFIIS helical bundle-like domain	Cab038246.1:4970:A	4.5309e-10	9.34382	0.388889
A9	Cab038246.1	A09_004260437_004255056	AT3G48060.1	BAH domain ;TFIIS helical bundle-like domain	Cab038246.1:3771:C	2.10985e-09	8.67575	0.380208
A9	Cab038246.1	A09_004260437_004255056	AT3G48060.1	BAH domain ;TFIIS helical bundle-like domain	Cab038246.1:3879:G	6.5889e-09	8.18119	0.381944
A9	Cab038246.1	A09_004260437_004255056	AT3G48060.1	BAH domain ;TFIIS helical bundle-like domain	Cab038246.1:3818:T	1.02841e-08	7.98783	0.378472
A9	Cab038246.1	A09_004260437_004255056	AT3G48060.1	BAH domain ;TFIIS helical bundle-like domain	Cab038246.1:3337:T	1.38133e-08	7.8597	0.375
A9	Cab038245.1	A09_004266556_004265129
A9	Cab048140.1	A09_004266556_004266071
A9	Cab038244.2	A09_004290234_004286989	AT5G62890.3	Xanthine/uracil permease family protein
A9	Cab038243.1	A09_004292632_004291554	AT5G62900.1
A9	Cab038242.1	A09_004297439_004296788
A9	Cab038241.1	A09_004300742_004298839	AT5G62940.1	Dof-type zinc finger DNA-binding family protein
A9	Cab038240.1	A09_004305679_004304528
A9	Cab038239.2	A09_004317345_004315620	AT5G62960.1
A9	Cab038238.1	A09_004328513_004326503
A9	Cab038237.1	A09_004330740_004329262	AT5G62990.1	Ubiquitin carboxyl-terminal hydrolase family protein
A9	Cab038236.1	A09_004331894_004331145
A9	Cab038235.2	A09_004336787_004332190
A9	Cab038234.1	A09_004339210_004337673	AT5G63050.2	embryo defective 2759	Cab038234.1:637:A	4.43092e-07	6.35351	0.401042
A9	Cab038234.1	A09_004339210_004337673	AT5G63050.2	embryo defective 2759	Cab038234.1:604:G	6.14279e-07	6.21163	0.355903
A9	Cab038233.1	A09_004341021_004339486	AT5G63060.1	Sec14p-like phosphatidylinositol transfer family protein
A9	Cab038232.1	A09_004343468_004343112
A9	BnaA09g06390D	A09_004359306_004359827
A9	Cab038231.1	A09_004361647_004361171	AT5G63070.1	Ribosomal protein S19 family protein
A9	BnaA09g06430D	A09_004366170_004364559.001
A9	Cab038230.1	A09_004367059_004364597	AT5G63080.1	2-oxoglutarate (2OG) and Fe(II)-dependent oxygenase superfamily protein
A9	Cab038229.1	A09_004380388_004377686	AT5G63090.4	Lateral organ boundaries (LOB) domain family protein
A9	Cab038228.1	A09_004386449_004385508	AT5G63100.1	S-adenosyl-L-methionine-dependent methyltransferases superfamily protein
A9	Cab038227.1	A09_004389096_004386607	AT5G63110.1	histone deacetylase 6
A9	Cab038226.1	A09_004393195_004389542	AT5G63120.2	P-loop containing nucleoside triphosphate hydrolases superfamily protein
A9	Cab038225.1	A09_004397130_004396208	AT3G21360.1	2-oxoglutarate (2OG) and Fe(II)-dependent oxygenase superfamily protein

## Sheet: chrm C2
Appendix 9. Markers and genomic regions showing association with variation for aliphatic GSL content in the leaf. Excerpts from the ordered list of CDS gene model-based Brassica AC pan transcriptome representing the genomic regions included in the SNP association peaks on chromosome C2. SNP markers with significant value above threshold for Bonferroni significance of -log10P > 6.7 were shown. Ort…
Legend: navy, chromosome 1 (At1g prefix); green, chromosome 2 (At2g prefix); blue, chromosome 3 (At3g prefix); yellow, chromosome 4 (At4g prefix); orange, chromosome 5 (At5g prefix).
Chromosome	cds_name	interpolate_loc	TAIR_id	TAIR_description	SNP_marker	P.value	log10P	maf
C2	Bo2g160800.1	C02_050300633_050301430	AT5G23740.1	ribosomal protein S11-beta
C2	Bo2g160810.1	C02_050311280_050312651
C2	Bo2g160820.1	C02_050319162_050326165	AT5G23630.1	phosphate deficiency response 2
C2	Bo2g160830.1	C02_050327346_050329549	AT5G23610.2
C2	Bo2g160840.1	C02_050330086_050330307
C2	Bo2g160850.1	C02_050330971_050334345
C2	Bo2g160860.1	C02_050336219_050338130	AT5G23580.1	calmodulin-like domain protein kinase 9
C2	Bo2g160870.1	C02_050339247_050341835	AT5G23580.1	calmodulin-like domain protein kinase 9
C2	Bo2g160880.1	C02_050343679_050345800	AT5G23580.1	calmodulin-like domain protein kinase 9
C2	Bo2g160890.1	C02_050348535_050350655	AT5G23480.1	SWIB/MDM2 domain;Plus-3;GYF
C2	Bo2g160900.1	C02_050353223_050357027	AT5G23450.2	long-chain base (LCB) kinase 1
C2	Bo2g160910.1	C02_050358169_050358645			Bo2g160910.1:291:C	6.33177e-07	6.19847	0.46875
C2	Bo2g160910.1	C02_050358169_050358645			Bo2g160910.1:305:T	8.59751e-07	6.06563	0.465278
C2	Bo2g160920.1	C02_050363075_050364687
C2	Bo2g160930.1	C02_050375425_050376081	AT5G23370.1	GRAM domain-containing protein / ABA-responsive protein-related
C2	Bo2g160940.1	C02_050398750_050399595	AT5G23350.1	GRAM domain-containing protein / ABA-responsive protein-related
C2	Bo2g160950.1	C02_050403071_050403718	AT5G23370.1	GRAM domain-containing protein / ABA-responsive protein-related
C2	Bo2g160960.1	C02_050404339_050407464	AT5G23340.1	RNI-like superfamily protein
C2	Bo2g160970.1	C02_050412127_050412819
C2	Bo2g160980.1	C02_050414822_050416751	AT5G23260.2	K-box region and MADS-box transcription factor family protein
C2	Bo2g160990.1	C02_050420282_050420878	AT5G23230.1	nicotinamidase 2
C2	Bo2g161000.1	C02_050421486_050425488	AT5G23210.1	serine carboxypeptidase-like 34
C2	BnaC02g41720D	C02_050429360_050428148
C2	Bo2g161010.1	C02_050432339_050435806	AT5G23190.1	cytochrome P450, family 86, subfamily B, polypeptide 1
C2	Bo2g161020.1	C02_050437549_050438380
C2	Bo2g161030.1	C02_050441119_050446738	AT5G23150.1	Tudor/PWWP/MBT domain-containing protein
C2	Bo2g161040.1	C02_050451943_050452416
C2	Bo2g161050.1	C02_050453351_050453796
C2	Bo2g161060.1	C02_050456311_050457014	AT2G47650.2	UDP-xylose synthase 4
C2	Bo2g161070.1	C02_050458117_050459390	AT5G23030.1	tetraspanin12
C2	Bo2g161080.1	C02_050461464_050463150	AT5G23020.1	2-isopropylmalate synthase 2
C2	Bo2g161090.1	C02_050470745_050471857
C2	Bo2g161100.1	C02_050486640_050490897	AT5G23010.1	methylthioalkylmalate synthase 1
C2	Bo2g161110.1	C02_050495069_050498297
C2	Bo2g161120.1	C02_050510822_050511396	AT5G60810.1	root meristem growth factor 1
C2	Bo2g161130.1	C02_050528636_050529166
C2	Bo2g161140.1	C02_050538817_050539665	AT5G60850.1	OBF binding protein 4
C2	BnaC02g41830D	C02_050538817_050539818.001
C2	BnaC02g41840D	C02_050538817_050539818.002
C2	BnaC02g41850D	C02_050544930_050544691
C2	Bo2g161150.1	C02_050546252_050547675
C2	Bo2g161160.1	C02_050560595_050561372
C2	Bo2g161170.1	C02_050563060_050567283	AT5G60890.1	myb domain protein 34
C2	Bo2g161180.1	C02_050584964_050586148	AT5G60890.1	myb domain protein 34
C2	Bo2g161190.1	C02_050590535_050591010
C2	Bo2g161200.1	C02_050598114_050600713
C2	Bo2g161210.1	C02_050609126_050612431	AT5G60910.1	AGAMOUS-like 8
C2	BnaC02g41880D	C02_050610701_050608977.001	AT5G23810.1	amino acid permease 7
C2	Bo2g161220.1	C02_050621593_050622925	AT5G60920.1	COBRA-like extracellular glycosyl-phosphatidyl inositol-anchored protein family
C2	Bo2g161230.1	C02_050623765_050630322	AT5G60930.1	P-loop containing nucleoside triphosphate hydrolases superfamily protein
C2	Bo2g161240.1	C02_050636882_050637956	AT5G60970.1	TEOSINTE BRANCHED 1, cycloidea and PCF transcription factor 5
C2	Bo2g161250.1	C02_050642398_050644719	AT5G60980.2	Nuclear transport factor 2 (NTF2) family protein with RNA binding (RRM-RBD-RNP motifs) domain
C2	Bo2g161260.1	C02_050645181_050647675	AT5G60990.1	DEA(D/H)-box RNA helicase family protein
C2	Bo2g161270.1	C02_050649833_050652275	AT5G66610.1	DA1-related protein 7
C2	Bo2g161280.1	C02_050668378_050668815
C2	Bo2g161290.1	C02_050673803_050675138
C2	Bo2g161300.1	C02_050678039_050680065	AT5G61070.1	histone deacetylase of the RPD3/HDA1 superfamily 18
C2	Bo2g161310.1	C02_050680540_050682455	AT5G61090.1	Polynucleotidyl transferase, ribonuclease H-like superfamily protein
C2	Bo2g161320.1	C02_050687367_050690357
C2	Bo2g161330.1	C02_050700345_050702073
C2	Bo2g161340.1	C02_050703060_050715331	AT5G61140.2	U5 small nuclear ribonucleoprotein helicase
C2	Bo2g161350.1	C02_050716151_050719650	AT5G61150.2	leo1-like family protein
C2	Bo2g161360.1	C02_050723808_050724569	AT5G61170.1	Ribosomal protein S19e family protein
C2	Bo2g161370.1	C02_050726689_050727714
C2	Bo2g161380.1	C02_050742182_050742523
C2	Bo2g161390.1	C02_050744453_050747249
C2	Bo2g161400.1	C02_050748931_050750525	AT5G61210.1	soluble N-ethylmaleimide-sensitive factor adaptor protein 33
C2	Bo2g161410.1	C02_050753734_050755844	AT5G65990.1	Transmembrane amino acid transporter family protein
C2	Bo2g161420.1	C02_050757288_050757551	AT5G61220.1	LYR family of Fe/S cluster biogenesis protein
C2	Bo2g161430.1	C02_050759090_050760760	AT5G61240.2	Leucine-rich repeat (LRR) family protein
C2	Bo2g161440.1	C02_050762716_050763867	AT5G61260.1	Plant calmodulin-binding protein-related
C2	BnaC02g42160D	C02_050765428_050765772.001	AT5G23350.1	GRAM domain-containing protein / ABA-responsive protein-related
C2	BnaC02g42170D	C02_050765428_050765772.002	AT5G23370.1	GRAM domain-containing protein / ABA-responsive protein-related
C2	BnaC02g42180D	C02_050765428_050765772.003	AT5G23340.1	RNI-like superfamily protein
C2	BnaC02g42190D	C02_050765428_050765772.004	AT5G23310.1	Fe superoxide dismutase 3
C2	BnaC02g42200D	C02_050765428_050765772.005	AT5G23300.1	pyrimidine d
C2	BnaC02g42210D	C02_050765428_050765772.006
C2	BnaC02g42220D	C02_050765428_050765772.007	AT5G23280.1	TCP family transcription factor
C2	BnaC02g42230D	C02_050765428_050765772.008	AT5G23270.1	sugar transporter 11
C2	BnaC02g42240D	C02_050765428_050765772.009	AT5G23260.2	K-box region and MADS-box transcription factor family protein
C2	Bo2g161450.1	C02_050765428_050765996
C2	Bo2g161460.1	C02_050772616_050773434	AT5G61630.1
C2	Bo2g161470.1	C02_050773710_050774890	AT5G61620.1	myb-like transcription factor family protein
C2	Bo2g161480.1	C02_050782997_050783668
C2	Bo2g161490.1	C02_050790716_050794216	AT5G61560.1	U-box domain-containing protein kinase family protein
C2	Bo2g161500.1	C02_050796432_050796629
C2	Bo2g161510.1	C02_050803363_050806975	AT5G61550.2	U-box domain-containing protein kinase family protein
C2	Bo2g161520.1	C02_050809056_050809289
C2	Bo2g161530.1	C02_050813213_050814182	AT5G61550.2	U-box domain-containing protein kinase family protein
C2	Bo2g161540.1	C02_050816452_050818685	AT5G61550.2	U-box domain-containing protein kinase family protein
C2	Bo2g161550.1	C02_050834222_050835025
C2	Bo2g161560.1	C02_050835735_050838836
C2	Bo2g161570.1	C02_050850016_050851152	AT5G61430.1	NAC domain containing protein 100
C2	Bo2g161580.1	C02_050860010_050861152
C2	Bo2g161590.1	C02_050898605_050900210	AT5G61420.2	myb domain protein 28
C2	Bo2g161600.1	C02_050910759_050911109
C2	Bo2g161610.1	C02_050915004_050916477	AT5G61410.2	D-ribulose-5-phosphate-3-epimerase
C2	Bo2g161620.1	C02_050918503_050919534	AT5G61340.1
C2	Bo2g161630.1	C02_050925826_050930832	AT5G61780.1	TUDOR-SN protein 2	Bo2g161630.1:1484:C	1.66115e-07	6.77959	0.373264
C2	Bo2g161640.1	C02_050931684_050934267	AT5G61790.1	calnexin 1	Bo2g161640.1:1113:A	4.26886e-10	9.36969	0.307292
C2	Bo2g161640.1	C02_050931684_050934267	AT5G61790.1	calnexin 1	Bo2g161640.1:1107:C	5.91529e-10	9.22802	0.253472
C2	Bo2g161640.1	C02_050931684_050934267	AT5G61790.1	calnexin 1	Bo2g161640.1:147:C	2.43092e-09	8.61423	0.364583
C2	Bo2g161640.1	C02_050931684_050934267	AT5G61790.1	calnexin 1	Bo2g161640.1:254:A	2.597e-09	8.58553	0.277778
C2	Bo2g161640.1	C02_050931684_050934267	AT5G61790.1	calnexin 1	Bo2g161640.1:1068:C	3.6183e-09	8.4415	0.336806
C2	Bo2g161640.1	C02_050931684_050934267	AT5G61790.1	calnexin 1	Bo2g161640.1:228:C	5.12439e-09	8.29036	0.352431
C2	Bo2g161640.1	C02_050931684_050934267	AT5G61790.1	calnexin 1	Bo2g161640.1:1344:C	8.6594e-09	8.06251	0.279514
C2	Bo2g161640.1	C02_050931684_050934267	AT5G61790.1	calnexin 1	Bo2g161640.1:1011:T	9.35217e-09	8.02909	0.350694
C2	Bo2g161640.1	C02_050931684_050934267	AT5G61790.1	calnexin 1	Bo2g161640.1:246:A	1.02874e-08	7.98769	0.347222
C2	Bo2g161640.1	C02_050931684_050934267	AT5G61790.1	calnexin 1	Bo2g161640.1:939:C	7.40417e-08	7.13052	0.102431
C2	Bo2g161640.1	C02_050931684_050934267	AT5G61790.1	calnexin 1	Bo2g161640.1:589:C	2.42952e-07	6.61448	0.248264
C2	Bo2g161650.1	C02_050935706_050938022	AT5G61820.1
C2	Bo2g161660.1	C02_050941291_050943489
C2	Bo2g161670.1	C02_050943703_050944146	AT1G43590.1	transposable element gene
C2	Bo2g161680.1	C02_050952353_050953547
C2	Bo2g161690.1	C02_050956976_050959525	AT5G61850.1	floral meristem identity control protein LEAFY (LFY)
C2	Bo2g161700.1	C02_050960842_050966630	AT2G27650.1	Ubiquitin carboxyl-terminal hydrolase-related protein
C2	Bo2g161710.1	C02_050971223_050972270	AT5G61890.1	Integrase-type DNA-binding superfamily protein
C2	Bo2g161720.1	C02_050978119_050984221	AT5G61910.4	DCD (Development and Cell Death) domain protein
C2	Bo2g161730.1	C02_050986968_050989793	AT5G61910.4	DCD (Development and Cell Death) domain protein
C2	Bo2g161740.1	C02_050991229_050995536	AT2G27650.1	Ubiquitin carboxyl-terminal hydrolase-related protein
C2	Bo2g161750.1	C02_050998203_050999089
C2	Bo2g161760.1	C02_051002835_051008977	AT5G61950.1	Ubiquitin carboxyl-terminal hydrolase-related protein
C2	Bo2g161770.1	C02_051009612_051013700	AT5G61960.2	MEI2-like protein 1
C2	Bo2g161780.1	C02_051016375_051019989	AT3G44030.1
C2	Bo2g161790.1	C02_051022984_051026770	AT5G61970.1	signal recognition particle-related / SRP-related
C2	Bo2g161800.1	C02_051027851_051033344	AT5G61980.1	ARF-GAP domain 1
C2	Bo2g161810.1	C02_051054759_051058451	AT5G62000.3	auxin response factor 2
C2	Bo2g161820.1	C02_051064008_051064882
C2	Bo2g161830.1	C02_051067305_051068091
C2	Bo2g161840.1	C02_051070372_051072646	AT5G62050.1	homolog of yeast oxidase assembly 1 (OXA1)
C2	Bo2g161850.1	C02_051074261_051077445	AT5G62090.2	SEUSS-like 2
C2	Bo2g161860.1	C02_051082727_051084004	AT5G62100.2	BCL-2-associated athanogene 2
C2	Bo2g162860.1	C02_051103321_051105635	AT5G62130.1	Per1-like family protein
C2	Bo2g162870.1	C02_051110571_051111808
C2	Bo2g162880.1	C02_051119293_051120354	AT5G62150.1	peptidoglycan-binding LysM domain-containing protein
C2	Bo2g162890.1	C02_051130245_051131056
C2	Bo2g162900.1	C02_051134181_051135652	AT5G62160.1	zinc transporter 12 precursor
C2	Bo2g162910.1	C02_051141542_051143027
C2	Bo2g162920.1	C02_051145283_051149324	AT5G62165.3	AGAMOUS-like 42
C2	Bo2g162930.1	C02_051149786_051150284
C2	Bo2g162940.1	C02_051158895_051160530
C2	Bo2g163940.1	C02_051162138_051163115
C2	Bo2g163950.1	C02_051164234_051164971
C2	Bo2g163960.1	C02_051172212_051174055	AT1G42690.1	transposable element gene
C2	Bo2g163970.1	C02_051176847_051177489
C2	Bo2g163980.1	C02_051185968_051186345
C2	Bo2g163990.1	C02_051188221_051191814	AT5G62190.1	DEAD box RNA helicase (PRH75)	Bo2g163990.1:1105:T	5.62667e-07	6.24975	0.34375
C2	Bo2g164000.1	C02_051193078_051194563	AT5G62200.1	Embryo-specific protein 3, (ATS3)
C2	Bo2g164010.1	C02_051199479_051200148
C2	Bo2g164020.1	C02_051204806_051205977	AT5G62210.1	Embryo-specific protein 3, (ATS3)
C2	Bo2g164030.1	C02_051214500_051216487	AT5G62260.1	AT hook motif DNA-binding family protein
C2	Bo2g164040.1	C02_051226494_051227426	AT5G62280.1	Protein of unknown function (DUF1442)
C2	Bo2g164050.1	C02_051233277_051235357	AT5G62290.1	nucleotide-sensitive chloride conductance regulator (ICln) family protein	Bo2g164050.1:545:C	8.28322e-07	6.0818	0.118056
C2	Bo2g164060.1	C02_051236735_051239731	AT5G62310.1	AGC (cAMP-dependent, cGMP-dependent and protein kinase C) kinase family protein
C2	Bo2g164070.1	C02_051240777_051245795	AT5G62350.1	Plant invertase/pectin methylesterase inhibitor superfamily protein
C2	Bo2g164080.1	C02_051250434_051251529
C2	Bo2g164090.1	C02_051259083_051260310	AT5G62380.1	NAC-domain protein 101
C2	Bo2g164100.1	C02_051260784_051261392
C2	Bo2g164110.1	C02_051263128_051263544
C2	Bo2g164120.1	C02_051269741_051271397	AT5G62420.1	NAD(P)-linked oxidoreductase superfamily protein
C2	Bo2g164130.1	C02_051275886_051277409	AT5G62430.1	cycling DOF factor 1
C2	Bo2g164140.1	C02_051279237_051280578			Bo2g164140.1:423:C	7.4905e-07	6.12549	0.21875
C2	Bo2g164150.1	C02_051281881_051283523	AT5G62460.1	RING/FYVE/PHD zinc finger superfamily protein
C2	Bo2g164160.1	C02_051286969_051288364	AT5G62470.2	myb domain protein 96
C2	Bo2g164170.1	C02_051298836_051300601	AT4G28360.1	Ribosomal protein L22p/L17e family protein
C2	Bo2g164180.1	C02_051302646_051303720	AT5G62490.1	HVA22 homologue B
C2	Bo2g164190.1	C02_051304526_051306475	AT5G62500.1	end binding protein 1B
C2	Bo2g164200.1	C02_051310253_051310663
C2	Bo2g164210.1	C02_051312349_051313814	AT5G62520.1	similar to RCD one 5
C2	Bo2g164220.1	C02_051315371_051316024	AT5G62530.1	aldehyde dehydrogenase 12A1
C2	Bo2g164230.1	C02_051316764_051318781	AT5G62530.1	aldehyde dehydrogenase 12A1
C2	Bo2g164240.1	C02_051319775_051321093	AT5G62530.1	aldehyde dehydrogenase 12A1
C2	Bo2g164250.1	C02_051322390_051323322
C2	Bo2g164260.1	C02_051324960_051325199
C2	Bo2g164270.1	C02_051326887_051327219
C2	Bo2g164280.1	C02_051331078_051332754	AT5G62560.1	RING/U-box superfamily protein with ARM repeat domain
C2	Bo2g164290.1	C02_051334497_051334739
C2	Bo2g164300.1	C02_051341452_051345990	AT5G62670.1	H(+)-ATPase 11	Bo2g164300.1:2733:T	3.41118e-07	6.46709	0.317708
C2	Bo2g164300.1	C02_051341452_051345990	AT5G62670.1	H(+)-ATPase 11	Bo2g164300.1:2364:G	3.66356e-07	6.4361	0.352431
C2	Bo2g164300.1	C02_051341452_051345990	AT5G62670.1	H(+)-ATPase 11	Bo2g164300.1:2670:G	6.04258e-07	6.21878	0.328125
C2	Bo2g164300.1	C02_051341452_051345990	AT5G62670.1	H(+)-ATPase 11	Bo2g164300.1:2652:G	6.41072e-07	6.19309	0.335069
C2	Bo2g164300.1	C02_051341452_051345990	AT5G62670.1	H(+)-ATPase 11	Bo2g164300.1:2667:G	7.81668e-07	6.10698	0.331597
C2	BnaC02g42270D	C02_051348268_051346388.001
C2	Bo2g165300.1	C02_051365653_051367006	AT5G62740.1	SPFH/Band 7/PHB domain-containing membrane-associated protein family
C2	Bo2g165310.1	C02_051368479_051368688
C2	Bo2g165320.1	C02_051373391_051375566	AT5G62820.1	Uncharacterised protein family (UPF0497)
C2	Bo2g165330.1	C02_051377233_051378611	AT5G62850.1	Nodulin MtN3 family protein
C2	Bo2g165340.1	C02_051381902_051383430	AT5G62850.1	Nodulin MtN3 family protein
C2	Bo2g165350.1	C02_051387192_051387578
C2	Bo2g165360.1	C02_051395329_051398398
C2	Bo2g165370.1	C02_051407790_051409347	AT5G62880.1	RAC-like 10
C2	Bo2g165380.1	C02_051418266_051421825
C2	Bo2g165390.1	C02_051422308_051422758
C2	Bo2g165400.1	C02_051427019_051430023	AT5G62890.3	Xanthine/uracil permease family protein	Bo2g165400.1:501:G	5.93255e-09	8.22676	0.199653
C2	Bo2g165400.1	C02_051427019_051430023	AT5G62890.3	Xanthine/uracil permease family protein	Bo2g165400.1:1605:C	3.0218e-07	6.51973	0.388889
C2	Bo2g165400.1	C02_051427019_051430023	AT5G62890.3	Xanthine/uracil permease family protein	Bo2g165400.1:1149:C	9.09345e-07	6.04127	0.265625
C2	Bo2g165410.1	C02_051431190_051432292
C2	Bo2g165420.1	C02_051435895_051436932	AT3G28956.1	RNA polymerase II, Rpb4, core protein
C2	Bo2g165430.1	C02_051437019_051438615	AT5G52540.1	Protein of unknown function (DUF819)
C2	Bo2g165440.1	C02_051442253_051444171	AT3G62850.1	zinc finger protein-related
C2	BnaC02g42400D	C02_051444171_051442253.001
C2	Bo2g165450.1	C02_051450887_051453232	AT5G63160.1	BTB and TAZ domain protein 1
C2	Bo2g165460.1	C02_051458270_051459783	AT5G63170.1	GDSL-like Lipase/Acylhydrolase superfamily protein
C2	Bo2g165470.1	C02_051460508_051461669	AT5G63270.1	RPM1-interacting protein 4 (RIN4) family protein
C2	Bo2g165480.1	C02_051462382_051464091	AT5G63280.1	C2H2-like zinc finger protein
C2	Bo2g165490.1	C02_051464933_051465442	AT5G63300.1	Ribosomal protein S21 family protein
C2	Bo2g165500.1	C02_051470646_051471133	AT1G18335.1	Acyl-CoA N-acyltransferases (NAT) superfamily protein
C2	Bo2g165510.1	C02_051483715_051484599	AT5G63350.1
C2	Bo2g165520.1	C02_051511049_051512787
C2	Bo2g165530.1	C02_051515052_051517371	AT5G63380.1	AMP-dependent synthetase and ligase family protein
C2	Bo2g165540.1	C02_051530693_051531420
C2	Bo2g165550.1	C02_051533580_051534037	AT1G75750.1	GAST1 protein homolog 1
C2	Bo2g165560.1	C02_051542573_051543289
C2	Bo2g165570.1	C02_051560402_051562267
C2	Bo2g165580.1	C02_051565007_051565354
C2	Bo2g165590.1	C02_051570787_051571162	AT1G29470.2	S-adenosyl-L-methionine-dependent methyltransferases superfamily protein
C2	Bo2g165600.1	C02_051590784_051592615
C2	Bo2g165610.1	C02_051603224_051603606
C2	Bo2g165620.1	C02_051623432_051624995
C2	Bo2g165630.1	C02_051641185_051643358
C2	Bo2g165640.1	C02_051650561_051651595	AT5G55890.1	Protein of unknown function (DUF295)
C2	Bo2g165650.1	C02_051664306_051666746	AT4G39830.1	Cupredoxin superfamily protein
C2	Bo2g165660.1	C02_051669635_051670846	AT4G39810.1	Polynucleotidyl transferase, ribonuclease H-like superfamily protein
C2	Bo2g165670.1	C02_051680988_051682352
C2	Bo2g165680.1	C02_051684624_051686094	AT1G77800.2	PHD finger family protein
C2	Bo2g165690.1	C02_051687547_051689070	AT5G63450.1	cytochrome P450, family 94, subfamily B, polypeptide 1
C2	Bo2g165700.1	C02_051702418_051705724	AT5G63490.1	CBS / octicosapeptide/Phox/Bemp1 (PB1) domains-containing protein
C2	Bo2g165710.1	C02_051706631_051708218	AT5G63510.1	gamma carbonic anhydrase like 1
C2	Bo2g165720.1	C02_051708959_051709291
C2	Bo2g165730.1	C02_051711043_051713635
C2	Bo2g165740.1	C02_051717903_051718064
C2	Bo2g165750.1	C02_051722649_051725382	AT5G63530.1	farnesylated protein 3
C2	Bo2g165760.1	C02_051737924_051739673	AT5G63550.2	DEK domain-containing chromatin associated protein
C2	Bo2g165770.1	C02_051748959_051750691
C2	Bo2g165780.1	C02_051756221_051756427
C2	Bo2g165790.1	C02_051758172_051761999
C2	Bo2g165800.1	C02_051762797_051765177	AT5G63640.1	ENTH/VHS/GAT family protein
C2	Bo2g165810.1	C02_051766472_051766906
C2	Bo2g165820.1	C02_051767386_051769478
C2	Bo2g165830.1	C02_051770456_051771682	AT5G63670.1	SPT4 homolog 2
C2	Bo2g165840.1	C02_051773843_051776761	AT5G63680.1	Pyruvate kinase family protein
C2	Bo2g165850.1	C02_051777476_051777904	AT5G63690.1	Nucleic acid-binding, OB-fold-like protein
C2	Bo2g165860.1	C02_051778927_051780810
C2	Bo2g165870.1	C02_051782502_051785540	AT5G63770.1	diacylglycerol kinase 2
C2	Bo2g165880.1	C02_051793319_051794403	AT5G63790.1	NAC domain containing protein 102
C2	Bo2g165890.1	C02_051796013_051802220	AT5G63800.1	Glycosyl hydrolase family 35 protein
C2	Bo2g165900.1	C02_051805841_051807787	AT5G63850.1	amino acid permease 4
C2	Bo2g165910.1	C02_051813328_051816603	AT5G63860.1	Regulator of chromosome condensation (RCC1) family protein
C2	BnaC02g42760D	C02_051816976_051817662
C2	Bo2g165920.1	C02_051817936_051819538
C2	Bo2g165930.1	C02_051820657_051822082
C2	BnaC02g42790D	C02_051822082_051820657.001
C2	BnaC02g42800D	C02_051822082_051820657.002
C2	Bo2g165940.1	C02_051831137_051836899	AT5G63920.1	topoisomerase 3alpha
C2	Bo2g165950.1	C02_051838950_051842195	AT5G63940.1	Protein kinase protein with adenine nucleotide alpha hydrolases-like domain
C2	Bo2g165960.1	C02_051842572_051844530	AT5G63970.2	Copine (Calcium-dependent phospholipid-binding protein) family
C2	Bo2g165970.1	C02_051851637_051852205
C2	Bo2g165980.1	C02_051853094_051855899	AT5G63990.1	Inositol monophosphatase family protein
C2	Bo2g165990.1	C02_051856702_051858729	AT5G64000.1	Inositol monophosphatase family protein
C2	Bo2g166000.1	C02_051864397_051867244	AT5G64020.1	TRICHOME BIREFRINGENCE-LIKE 14
C2	Bo2g166010.1	C02_051874056_051876945	AT5G64030.1	S-adenosyl-L-methionine-dependent methyltransferases superfamily protein
C2	Bo2g166020.1	C02_051879467_051885703	AT5G64070.1	phosphatidylinositol 4-OH kinase beta1
C2	Bo2g166030.1	C02_051886753_051887875
C2	Bo2g166040.1	C02_051890935_051892868	AT5G64100.1	Peroxidase superfamily protein
C2	Bo2g166050.1	C02_051916740_051918086	AT5G64120.1	Peroxidase superfamily protein
C2	Bo2g166060.1	C02_051935593_051936043
C2	Bo2g166070.1	C02_051956284_051956746
C2	Bo2g166080.1	C02_051958876_051959581
C2	Bo2g166090.1	C02_051961891_051964777
C2	Bo2g166100.1	C02_051977322_051979743	AT5G64170.2	dentin sialophosphoprotein-related
C2	Bo2g166110.1	C02_051980628_051982100	AT5G64230.1
C2	Bo2g166120.1	C02_051985414_051987462
C2	Bo2g166130.1	C02_051989898_051991801	AT5G64240.2	metacaspase 3
C2	Bo2g166140.1	C02_051999460_052000374	AT5G64260.1	EXORDIUM like 2
C2	Bo2g166150.1	C02_052029381_052040063	AT5G64280.1	dicarboxylate transporter 2.2
C2	Bo2g166160.1	C02_052040868_052041260
C2	Bo2g166170.1	C02_052041807_052043954	AT5G64320.1	Pentatricopeptide repeat (PPR) superfamily protein
C2	Bo2g166180.1	C02_052046219_052047555	AT5G64341.1	conserved peptide upstream open reading frame 40
C2	BnaC02g43040D	C02_052047438_052047188.001
C2	BnaC02g43050D	C02_052047438_052047188.002
C2	Bo2g166190.1	C02_052049614_052051011
C2	Bo2g166200.1	C02_052053130_052053411
C2	Bo2g166210.1	C02_052054888_052055994
C2	Bo2g166220.1	C02_052056802_052061179	AT5G64410.1	oligopeptide transporter 4
C2	Bo2g166230.1	C02_052064226_052068543
C2	Bo2g166240.1	C02_052071332_052072762	AT5G64430.1	Octicosapeptide/Phox/Bem1p family protein
C2	Bo2g166250.1	C02_052074727_052079064	AT5G64440.1	fatty acid amide hydrolase
C2	BnaC02g43140D	C02_052080490_052080696
C2	Bo2g166260.1	C02_052082251_052084017
C2	Bo2g166270.1	C02_052095020_052095283	AT5G61220.1	LYR family of Fe/S cluster biogenesis protein
C2	Bo2g166280.1	C02_052096815_052100398	AT5G64530.1	xylem NAC domain 1
C2	Bo2g166290.1	C02_052103970_052105646	AT5G64552.1	conserved peptide upstream open reading frame 22
C2	Bo2g166300.1	C02_052109222_052111586	AT5G64560.1	magnesium transporter 9
C2	Bo2g166310.1	C02_052112721_052116093	AT5G64570.1	beta-D-xylosidase 4
C2	Bo2g166320.1	C02_052129806_052130069
C2	Bo2g166330.1	C02_052147362_052149125
C2	Bo2g166340.1	C02_052149742_052150581
C2	Bo2g166350.1	C02_052151599_052153237
C2	Bo2g166360.1	C02_052153892_052156825	AT5G64710.1	Putative endonuclease or glycosyl hydrolase
C2	BnaC02g43260D	C02_052157791_052157484
C2	BnaC02g43270D	C02_052157791_052157484.001
C2	Bo2g166370.1	C02_052167201_052172653	AT5G64740.1	cellulose synthase 6
C2	Bo2g166380.1	C02_052183855_052185651	AT5G64750.1	Integrase-type DNA-binding superfamily protein
C2	Bo2g166390.1	C02_052186267_052186517
C2	Bo2g166400.1	C02_052188051_052188455
C2	Bo2g166410.1	C02_052192393_052194627	AT5G64790.1	O-Glycosyl hydrolases family 17 protein
C2	Bo2g166420.1	C02_052200459_052203382	AT5G64810.1	WRKY DNA-binding protein 51
C2	Bo2g166430.1	C02_052203750_052204241	AT5G64820.1
C2	BnaC02g43340D	C02_052206449_052204689
C2	Bo2g166440.1	C02_052208602_052211661	AT5G64840.1	general control non-repressible 5
C2	Bo2g166450.1	C02_052213177_052215497	AT5G64850.1
C2	BnaC02g43370D	C02_052217444_052216757
C2	Bo2g166460.1	C02_052221108_052223036	AT5G64870.1	SPFH/Band 7/PHB domain-containing membrane-associated protein family
C2	Bo2g166470.1	C02_052230011_052231020
C2	Bo2g166480.1	C02_052240736_052241023
C2	BnaC02g43400D	C02_052241103_052241997
C2	Bo2g166490.1	C02_052242208_052242813
C2	Bo2g166500.1	C02_052246159_052250452	AT1G77080.4	K-box region and MADS-box transcription factor family protein
C2	Bo2g166510.1	C02_052255568_052258030	AT5G64960.1	cyclin dependent kinase group C2
C2	Bo2g166520.1	C02_052259419_052260313	AT5G64970.1	Mitochondrial substrate carrier family protein
C2	Bo2g166530.1	C02_052272616_052275200	AT5G65020.1	annexin 2
C2	Bo2g166540.1	C02_052281885_052282364
C2	Bo2g166550.1	C02_052287318_052287779
C2	BnaC02g43480D	C02_052293391_052295281.001
C2	BnaC02g43490D	C02_052293391_052295281.002
C2	BnaC02g43500D	C02_052293391_052295281.003
C2	BnaC02g43510D	C02_052293391_052295281.004
C2	BnaC02g43520D	C02_052293391_052295281.005
C2	BnaC02g43530D	C02_052293391_052295281.006	AT5G65090.2	DNAse I-like superfamily protein
C2	BnaC02g43540D	C02_052293391_052295281.007	AT5G65130.1	Integrase-type DNA-binding superfamily protein
C2	BnaC02g43550D	C02_052293391_052295281.008	AT5G65158.1	Lipase/lipooxygenase, PLAT/LH2 family protein
C2	BnaC02g43560D	C02_052293391_052295281.009	AT5G65165.1	succinate dehydrogenase 2-3
C2	BnaC02g43570D	C02_052293391_052295281.010	AT5G65170.1	VQ motif-containing protein
C2	BnaC02g43580D	C02_052293391_052295281.011
C2	BnaC02g43590D	C02_052293391_052295281.012	AT5G65205.1	NAD(P)-binding Rossmann-fold superfamily protein
C2	BnaC02g43600D	C02_052293391_052295281.013	AT5G65207.1
C2	BnaC02g43610D	C02_052293391_052295281.014
C2	BnaC02g43620D	C02_052293391_052295281.015	AT5G65210.5	bZIP transcription factor family protein
C2	BnaC02g43630D	C02_052293391_052295281.016
C2	BnaC02g43640D	C02_052293391_052295281.017	AT5G65220.1	Ribosomal L29 family protein
C2	BnaC02g43650D	C02_052293391_052295281.018
C2	BnaC02g43660D	C02_052293391_052295281.019
C2	Bo2g166560.1	C02_052293687_052295187	AT1G77080.4	K-box region and MADS-box transcription factor family protein
C2	Bo2g167560.1	C02_052302950_052309022	AT5G65930.2	kinesin-like calmodulin-binding protein (ZWICHEL)
C2	Bo2g167570.1	C02_052309559_052312167	AT5G65940.1	beta-hydroxyisobutyryl-CoA hydrolase 1
C2	Bo2g167580.1	C02_052314813_052316612	AT5G65980.1	Auxin efflux carrier family protein
C2	Bo2g167590.1	C02_052319019_052319998	AT5G66090.1
C2	Bo2g167600.1	C02_052323375_052324257	AT5G66170.3	sulfurtransferase 18
C2	Bo2g167610.1	C02_052326904_052331114	AT5G66200.1	armadillo repeat only 2	Bo2g167610.1:2655:C	4.70385e-08	7.32755	0.0104167
C2	Bo2g167620.1	C02_052332228_052334120	AT5G66240.2	Transducin/WD40 repeat-like superfamily protein
C2	Bo2g167630.1	C02_052334961_052335626	AT5G66400.1	Dehydrin family protein
C2	Bo2g167640.1	C02_052336614_052337387
C2	Bo2g167650.1	C02_052339723_052341483	AT5G66380.1	folate transporter 1
C2	Bo2g167660.1	C02_052342358_052343443	AT5G66280.1	GDP-D-mannose 4,6-dehydratase 1
C2	Bo2g167670.1	C02_052349271_052350246	AT5G66450.2	Phosphatidic acid phosphatase (PAP2) family protein
C2	Bo2g167680.1	C02_052350635_052351995	AT5G66510.1	gamma carbonic anhydrase 3
C2	Bo2g167690.1	C02_052354673_052356042	AT5G66570.1	PS II oxygen-evolving complex 1
C2	Bo2g167700.1	C02_052431162_052431461
C2	Bo2g167710.1	C02_052439163_052440234	AT5G66650.1	Protein of unknown function (DUF607)
C2	Bo2g167720.1	C02_052450467_052450673

## Sheet: chrm C7
Appendix 9. Markers and genomic regions showing association with variation for aliphatic GSL content in the leaf. Excerpts from the ordered list of CDS gene model-based Brassica AC pan transcriptome representing the genomic regions included in the SNP association peaks for leaf aliphatic GSL on chromosome C7. SNP markers in the association peak with significant value above FDR threshold (-log10P …
Legend: navy, chromosome 1 (At1g prefix); green, chromosome 2 (At2g prefix); blue, chromosome 3 (At3g prefix); yellow, chromosome 4 (At4g prefix); orange, chromosome 5 (At5g prefix).
Chromosome	cds_name	interpolate_loc	TAIR_id	TAIR_description	SNP_marker	P.value	log10P	maf
C7	BnaC07g31030D	C07_038458015_038458176
C7	Bo7g098360.1	C07_038458223_038459084	AT5G61170.1	Ribosomal protein S19e family protein
C7	Bo7g098370.1	C07_038460030_038464024
C7	Bo7g098380.1	C07_038467120_038471964
C7	Bo7g098390.1	C07_038475486_038478750
C7	Bo7g098400.1	C07_038484051_038487214
C7	Bo7g098410.1	C07_038488983_038490476	AT5G61210.1	soluble N-ethylmaleimide-sensitive factor adaptor protein 33
C7	Bo7g098420.1	C07_038490910_038491173	AT5G61220.1	LYR family of Fe/S cluster biogenesis protein
C7	Bo7g098430.1	C07_038492691_038493218
C7	Bo7g098440.1	C07_038493847_038496091	AT5G61240.1	Leucine-rich repeat (LRR) family protein	Bo7g098440.1:666:T	9.26217e-06	5.03329	0.201389
C7	Bo7g098440.1	C07_038493847_038496091	AT5G61240.1	Leucine-rich repeat (LRR) family protein	Bo7g098440.1:738:A	9.26217e-06	5.03329	0.201389
C7	Bo7g098440.1	C07_038493847_038496091	AT5G61240.1	Leucine-rich repeat (LRR) family protein	Bo7g098440.1:783:T	1.14407e-05	4.94155	0.199653
C7	Bo7g098440.1	C07_038493847_038496091	AT5G61240.1	Leucine-rich repeat (LRR) family protein	Bo7g098440.1:522:C	2.00133e-05	4.69868	0.197917
C7	Bo7g098440.1	C07_038493847_038496091	AT5G61240.1	Leucine-rich repeat (LRR) family protein	Bo7g098440.1:150:T	6.21594e-05	4.20649	0.229167
C7	Bo7g098450.1	C07_038496452_038499792	AT5G61250.1	glucuronidase 1
C7	Bo7g098460.1	C07_038502328_038503711
C7	Bo7g098470.1	C07_038503956_038505848	AT5G61270.1	phytochrome-interacting factor7
C7	Bo7g098480.1	C07_038511291_038512384	AT5G61280.1	Remorin family protein
C7	Bo7g098490.1	C07_038519540_038521124	AT5G61290.1	Flavin-binding monooxygenase family protein
C7	Bo7g098500.1	C07_038523355_038524076	AT5G61290.1	Flavin-binding monooxygenase family protein
C7	Bo7g098510.1	C07_038535568_038537916	AT5G61290.1	Flavin-binding monooxygenase family protein
C7	Bo7g098520.1	C07_038538542_038542498	AT5G61330.1	rRNA processing protein-related	Bo7g098520.1:1449:C	7.46733e-05	4.12683	0.201389
C7	Bo7g098530.1	C07_038544355_038545329	AT5G61340.1
C7	BnaC07g31190D	C07_038545382_038544355.001	AT2G40550.1	E2F target gene 1
C7	Bo7g098540.1	C07_038550390_038551163
C7	Bo7g098550.1	C07_038551308_038552759	AT5G61370.1	Pentatricopeptide repeat (PPR) superfamily protein
C7	Bo7g098560.1	C07_038556324_038556797
C7	Bo7g098570.1	C07_038559233_038561366	AT5G61380.1	CCT motif -containing response regulator protein
C7	Bo7g098580.1	C07_038562167_038563858	AT5G61410.2	D-ribulose-5-phosphate-3-epimerase
C7	Bo7g098590.1	C07_038581171_038582546	AT5G61420.2	myb domain protein 28
C7	Bo7g098600.1	C07_038597482_038598924
C7	Bo7g098610.1	C07_038599471_038599908
C7	Bo7g098620.1	C07_038615605_038616755	AT5G61430.1	NAC domain containing protein 100
C7	Bo7g098630.1	C07_038622957_038623518
C7	Bo7g098640.1	C07_038623594_038624072
C7	Bo7g098650.1	C07_038626608_038627662	AT5G61440.1	atypical CYS HIS rich thioredoxin 5
C7	Bo7g098660.1	C07_038634261_038636719	AT5G61450.1	P-loop containing nucleoside triphosphate hydrolases superfamily protein	Bo7g098660.1:933:G	1.10908e-06	5.95504	0.163194
C7	Bo7g098660.1	C07_038634261_038636719	AT5G61450.1	P-loop containing nucleoside triphosphate hydrolases superfamily protein	Bo7g098660.1:989:A	1.15147e-06	5.93875	0.164931
C7	Bo7g098660.1	C07_038634261_038636719	AT5G61450.1	P-loop containing nucleoside triphosphate hydrolases superfamily protein	Bo7g098660.1:1143:T	2.24315e-06	5.64914	0.163194
C7	Bo7g098660.1	C07_038634261_038636719	AT5G61450.1	P-loop containing nucleoside triphosphate hydrolases superfamily protein	Bo7g098660.1:1137:A	2.73197e-06	5.56352	0.164931
C7	Bo7g098660.1	C07_038634261_038636719	AT5G61450.1	P-loop containing nucleoside triphosphate hydrolases superfamily protein	Bo7g098660.1:1005:G	3.2641e-06	5.48624	0.166667
C7	Bo7g098670.1	C07_038639927_038640112
C7	Bo7g098680.1	C07_038641053_038641679
C7	Bo7g098690.1	C07_038645827_038646562
C7	Bo7g098700.1	C07_038647541_038654259	AT5G61460.1	P-loop containing nucleoside triphosphate hydrolases superfamily protein	Bo7g098700.1:2550:G	2.25039e-06	5.64774	0.161458
C7	Bo7g098700.1	C07_038647541_038654259	AT5G61460.1	P-loop containing nucleoside triphosphate hydrolases superfamily protein	Bo7g098700.1:2598:C	3.78859e-06	5.42152	0.111111
C7	Bo7g098700.1	C07_038647541_038654259	AT5G61460.1	P-loop containing nucleoside triphosphate hydrolases superfamily protein	Bo7g098700.1:2682:C	6.76108e-06	5.16998	0.168403
C7	Bo7g098700.1	C07_038647541_038654259	AT5G61460.1	P-loop containing nucleoside triphosphate hydrolases superfamily protein	Bo7g098700.1:2103:C	5.04943e-05	4.29676	0.157986
C7	Bo7g098710.1	C07_038656201_038658423
C7	Bo7g098720.1	C07_038660296_038660550
C7	Bo7g098730.1	C07_038663633_038665019
C7	Bo7g098740.1	C07_038666020_038666844
C7	Bo7g098750.1	C07_038668328_038671586	AT5G61480.1	Leucine-rich repeat protein kinase family protein
C7	BnaC07g31230D	C07_038679995_038681026	AT5G61490.1	Uncharacterised conserved protein (UCP012943)
C7	Bo7g098760.1	C07_038681322_038683135	AT5G61500.1	autophagy 3 (APG3)
C7	Bo7g098770.1	C07_038683767_038686026	AT5G61520.1	Major facilitator superfamily protein
C7	Bo7g098780.1	C07_038688726_038693036	AT5G61530.1	small G protein family protein / RhoGAP family protein
C7	Bo7g098790.1	C07_038694449_038698113	AT5G61550.2	U-box domain-containing protein kinase family protein
C7	Bo7g098800.1	C07_038701034_038704238	AT5G61560.1	U-box domain-containing protein kinase family protein

## Sheet: chrm C9
Appendix 9. Markers and genomic regions showing association with variation for aliphatic GSL content in the leaf. Excerpts from the ordered list of CDS gene model-based Brassica AC pan transcriptome representing the genomic regions included in the SNP association peaks on chromosome C9. SNP markers with significant value above threshold for Bonferroni significance of -log10P > 6.7 were shown. Ort…
Legend: navy, chromosome 1 (At1g prefix); green, chromosome 2 (At2g prefix); blue, chromosome 3 (At3g prefix); yellow, chromosome 4 (At4g prefix); orange, chromosome 5 (At5g prefix).
Chromosome	cds_name	interpolate_loc	TAIR_id	TAIR_description	SNP_marker	P.value	log10P	maf
C9	Bo9g010370.1	C09_003051873_003053385	AT5G27460.1	Tetratricopeptide repeat (TPR)-like superfamily protein
C9	Bo9g010380.1	C09_003054579_003055082
C9	BnaC09g03180D	C09_003054908_003055080
C9	Bo9g010390.1	C09_003058459_003060761	AT5G27470.1	seryl-tRNA synthetase / serine--tRNA ligase
C9	Bo9g010400.1	C09_003061134_003062557	AT5G27520.1	peroxisomal adenine nucleotide carrier 2
C9	Bo9g010410.1	C09_003064418_003068190	AT5G27540.2	MIRO-related GTP-ase 1
C9	Bo9g010420.1	C09_003069330_003072818	AT5G27550.1	P-loop containing nucleoside triphosphate hydrolases superfamily protein
C9	Bo9g010430.1	C09_003073331_003075429	AT5G27560.1	Domain of unknown function (DUF1995)
C9	Bo9g010440.1	C09_003076241_003078810	AT5G27620.1	cyclin H;1
C9	Bo9g010450.1	C09_003084293_003087627	AT5G27650.1	Tudor/PWWP/MBT superfamily protein	Bo9g010450.1:2766:A	3.67251e-08	7.43504	0.144097
C9	Bo9g010460.1	C09_003088655_003089202	AT5G27670.1	histone H2A 7
C9	Bo9g010470.1	C09_003090532_003091080	AT3G27450.1
C9	Bo9g010480.1	C09_003095185_003095535
C9	Bo9g010490.1	C09_003096715_003098492	AT5G27710.1
C9	Bo9g010500.1	C09_003099142_003100604	AT5G27720.1	Small nuclear ribonucleoprotein family protein
C9	Bo9g010510.1	C09_003110041_003113505	AT5G27830.1
C9	BnaC09g03310D	C09_003117031_003116192
C9	Bo9g010520.1	C09_003118806_003119820	AT5G27850.1	Ribosomal protein L18e/L15 superfamily protein
C9	Bo9g010530.1	C09_003120759_003123344	AT5G27870.1	Plant invertase/pectin methylesterase inhibitor superfamily
C9	Bo9g010540.1	C09_003126702_003127853
C9	Bo9g010550.1	C09_003144223_003146444
C9	Bo9g010560.1	C09_003149842_003150621
C9	Bo9g010570.1	C09_003155401_003156186
C9	Bo9g010580.1	C09_003167368_003168183
C9	Bo9g010590.1	C09_003191510_003192304
C9	Bo9g010600.1	C09_003198419_003201239	AT5G27920.1	F-box family protein
C9	Bo9g010610.1	C09_003209482_003211342	AT5G27930.2	Protein phosphatase 2C family protein
C9	Bo9g010620.1	C09_003214933_003215088
C9	Bo9g010630.1	C09_003217075_003217707	AT5G27020.1
C9	Bo9g010640.1	C09_003218086_003223008	AT5G27000.1	kinesin 4
C9	Bo9g010650.1	C09_003228692_003229817	AT5G26990.1	Drought-responsive family protein
C9	Bo9g010660.1	C09_003230145_003233498
C9	Bo9g010670.1	C09_003239192_003239551
C9	Bo9g010680.1	C09_003241275_003242504	AT5G26960.1	Galactose oxidase/kelch repeat superfamily protein
C9	Bo9g010690.1	C09_003260075_003260480
C9	BnaC09g03380D	C09_003261041_003260557
C9	Bo9g010700.1	C09_003266925_003267350	AT5G26930.1	GATA transcription factor 23
C9	Bo9g010710.1	C09_003273378_003276631
C9	Bo9g010720.1	C09_003282595_003283082
C9	Bo9g010730.1	C09_003289775_003293032	AT5G26910.3		Bo9g010730.1:1763:G	1.37455e-09	8.86184	0.104167
C9	Bo9g010730.1	C09_003289775_003293032	AT5G26910.3		Bo9g010730.1:1764:T	1.37455e-09	8.86184	0.104167
C9	Bo9g010730.1	C09_003289775_003293032	AT5G26910.3		Bo9g010730.1:1887:C	8.56701e-08	7.06717	0.102431
C9	Bo9g010740.1	C09_003293291_003293802	AT5G26860.1	lon protease 1
C9	Bo9g010750.1	C09_003294834_003295384
C9	Bo9g010760.1	C09_003298153_003303280	AT5G26850.4	Uncharacterized protein
C9	Bo9g010770.1	C09_003304318_003308367	AT5G26830.1	Threonyl-tRNA synthetase
C9	Bo9g010780.1	C09_003309184_003310125	AT3G05810.1
C9	Bo9g010790.1	C09_003311276_003313113	AT5G26770.1
C9	Bo9g010800.1	C09_003315518_003318162	AT5G26751.1	shaggy-related kinase 11
C9	Bo9g010810.1	C09_003318557_003319209	AT5G26749.1	C2H2 and C2HC zinc fingers superfamily protein
C9	Bo9g010820.1	C09_003319969_003321400	AT5G26610.3	D111/G-patch domain-containing protein
C9	Bo9g010830.1	C09_003328594_003328854	AT5G26620.1
C9	BnaC09g03520D	C09_003328594_003328854.001
C9	Bo9g010840.1	C09_003343843_003344355
C9	Bo9g010850.1	C09_003346104_003348082
C9	Bo9g010860.1	C09_003351198_003352440	AT5G26660.1	myb domain protein 86
C9	Bo9g010870.1	C09_003360438_003363006	AT5G26670.1	Pectinacetylesterase family protein
C9	Bo9g010880.1	C09_003364965_003368232	AT5G26710.1	Glutamyl/glutaminyl-tRNA synthetase, class Ic	Bo9g010880.1:1098:G	2.23686e-09	8.65036	0.151042
C9	Bo9g010880.1	C09_003364965_003368232	AT5G26710.1	Glutamyl/glutaminyl-tRNA synthetase, class Ic	Bo9g010880.1:1888:A	5.13222e-09	8.28969	0.0920139
C9	Bo9g010880.1	C09_003364965_003368232	AT5G26710.1	Glutamyl/glutaminyl-tRNA synthetase, class Ic	Bo9g010880.1:1722:C	1.75447e-08	7.75585	0.171875
C9	Bo9g010880.1	C09_003364965_003368232	AT5G26710.1	Glutamyl/glutaminyl-tRNA synthetase, class Ic	Bo9g010880.1:1683:G	6.27712e-08	7.20224	0.161458
C9	Bo9g010880.1	C09_003364965_003368232	AT5G26710.1	Glutamyl/glutaminyl-tRNA synthetase, class Ic	Bo9g010880.1:1828:T	6.58333e-08	7.18155	0.102431
C9	Bo9g010890.1	C09_003369172_003370540
C9	Bo9g010900.1	C09_003371783_003372145
C9	Bo9g010910.1	C09_003375815_003379989	AT5G26742.2	DEAD box RNA helicase (RH3)	Bo9g010910.1:1392:A	1.06398e-09	8.97307	0.157986
C9	Bo9g010910.1	C09_003375815_003379989	AT5G26742.2	DEAD box RNA helicase (RH3)	Bo9g010910.1:1224:G	6.76695e-09	8.16961	0.137153
C9	Bo9g010910.1	C09_003375815_003379989	AT5G26742.2	DEAD box RNA helicase (RH3)	Bo9g010910.1:1341:A	8.14628e-09	8.08904	0.149306
C9	Bo9g010910.1	C09_003375815_003379989	AT5G26742.2	DEAD box RNA helicase (RH3)	Bo9g010910.1:1380:G	7.98652e-08	7.09764	0.182292
C9	Bo9g010910.1	C09_003375815_003379989	AT5G26742.2	DEAD box RNA helicase (RH3)	Bo9g010910.1:918:T	9.62136e-08	7.01676	0.104167
C9	Bo9g010920.1	C09_003380567_003380803
C9	Bo9g010930.1	C09_003383118_003384653	AT5G26667.3	P-loop containing nucleoside triphosphate hydrolases superfamily protein
C9	Bo9g010940.1	C09_003386385_003387629	AT5G26594.1	response regulator 24
C9	Bo9g010950.1	C09_003388371_003393673	AT5G26570.1	catalytics;carbohydrate kinases;phosphoglucan, water dikinases
C9	Bo9g010960.1	C09_003402255_003405872	AT5G26340.1	Major facilitator superfamily protein
C9	Bo9g010970.1	C09_003407129_003407883	AT5G26330.1	Cupredoxin superfamily protein
C9	Bo9g010980.1	C09_003408434_003410300	AT5G26280.1	TRAF-like family protein	Bo9g010980.1:543:G	8.50705e-09	8.07022	0.133681
C9	Bo9g010980.1	C09_003408434_003410300	AT5G26280.1	TRAF-like family protein	Bo9g010980.1:708:T	5.19396e-08	7.2845	0.0850694
C9	Bo9g010990.1	C09_003412884_003413036
C9	Bo9g011000.1	C09_003423813_003426639	AT5G26300.1	TRAF-like family protein
C9	Bo9g011010.1	C09_003429970_003431722
C9	Bo9g011020.1	C09_003433671_003434546	AT5G26230.1
C9	Bo9g011030.1	C09_003445136_003446434
C9	Bo9g011040.1	C09_003449937_003450794
C9	Bo9g011050.1	C09_003464971_003466650	AT5G26210.1	alfin-like 4	Bo9g011050.1:819:A	2.23613e-08	7.6505	0.0989583
C9	Bo9g011060.1	C09_003467295_003468284	AT5G26200.1	Mitochondrial substrate carrier family protein
C9	Bo9g011070.1	C09_003470397_003473117	AT5G26180.2	S-adenosyl-L-methionine-dependent methyltransferases superfamily protein
C9	BnaC09g03800D	C09_003475988_003476951.001	AT5G07440.3	glutamate dehydrogenase 2
C9	Bo9g011080.1	C09_003475988_003476956	AT5G26170.1	WRKY DNA-binding protein 50
C9	Bo9g011090.1	C09_003478092_003479445	AT5G11950.2	Putative lysine decarboxylase family protein
C9	Bo9g011100.1	C09_003484953_003487638	AT4G24450.1	phosphoglucan, water dikinase
C9	Bo9g011110.1	C09_003488734_003489237
C9	Bo9g011120.1	C09_003489804_003490417	AT5G26090.1	Plant self-incompatibility protein S1 family
C9	Bo9g011130.1	C09_003491560_003492129	AT5G26090.1	Plant self-incompatibility protein S1 family
C9	Bo9g011140.1	C09_003498917_003499387	AT5G26050.1	Plant self-incompatibility protein S1 family
C9	Bo9g011150.1	C09_003500461_003501200	AT5G26030.2	ferrochelatase 1
C9	Bo9g011160.1	C09_003503546_003504210	AT5G25890.1	indole-3-acetic acid inducible 28
C9	BnaC09g03880D	C09_003504210_003502980.001
C9	Bo9g011170.1	C09_003510634_003511164	AT5G25840.1	Protein of unknown function (DUF1677)
C9	Bo9g011180.1	C09_003512761_003513968
C9	BnaC09g03910D	C09_003512761_003513968.001
C9	Bo9g011190.1	C09_003520149_003522807	AT5G25820.1	Exostosin family protein
C9	Bo9g011200.1	C09_003523007_003523324
C9	Bo9g011210.1	C09_003540706_003541362	AT5G25810.1	Integrase-type DNA-binding superfamily protein
C9	Bo9g011220.1	C09_003551274_003552307
C9	Bo9g011230.1	C09_003553814_003554424
C9	Bo9g011240.1	C09_003556251_003556481
C9	Bo9g011250.1	C09_003557120_003559298	AT5G25770.3	alpha/beta-Hydrolases superfamily protein
C9	Bo9g011260.1	C09_003559403_003560367	AT5G25760.2	peroxin4
C9	Bo9g011270.1	C09_003562697_003563383
C9	Bo9g011280.1	C09_003563920_003566497	AT5G25630.1	Tetratricopeptide repeat (TPR)-like superfamily protein	Bo9g011280.1:486:T	3.0825e-11	10.5111	0.130208
C9	Bo9g011280.1	C09_003563920_003566497	AT5G25630.1	Tetratricopeptide repeat (TPR)-like superfamily protein	Bo9g011280.1:405:A	3.74342e-11	10.4267	0.133681
C9	Bo9g011280.1	C09_003563920_003566497	AT5G25630.1	Tetratricopeptide repeat (TPR)-like superfamily protein	Bo9g011280.1:414:A	1.0969e-10	9.95983	0.135417
C9	Bo9g011280.1	C09_003563920_003566497	AT5G25630.1	Tetratricopeptide repeat (TPR)-like superfamily protein	Bo9g011280.1:411:G	3.21762e-10	9.49247	0.133681
C9	Bo9g011280.1	C09_003563920_003566497	AT5G25630.1	Tetratricopeptide repeat (TPR)-like superfamily protein	Bo9g011280.1:642:G	3.73116e-10	9.42816	0.314236
C9	Bo9g011280.1	C09_003563920_003566497	AT5G25630.1	Tetratricopeptide repeat (TPR)-like superfamily protein	Bo9g011280.1:664:G	3.84765e-10	9.4148	0.243056
C9	Bo9g011280.1	C09_003563920_003566497	AT5G25630.1	Tetratricopeptide repeat (TPR)-like superfamily protein	Bo9g011280.1:996:T	1.21297e-09	8.91615	0.125
C9	Bo9g011280.1	C09_003563920_003566497	AT5G25630.1	Tetratricopeptide repeat (TPR)-like superfamily protein	Bo9g011280.1:867:G	8.66082e-09	8.06244	0.0833333
C9	Bo9g011280.1	C09_003563920_003566497	AT5G25630.1	Tetratricopeptide repeat (TPR)-like superfamily protein	Bo9g011280.1:906:C	1.53737e-08	7.81322	0.142361
C9	Bo9g011280.1	C09_003563920_003566497	AT5G25630.1	Tetratricopeptide repeat (TPR)-like superfamily protein	Bo9g011280.1:1236:A	2.35627e-08	7.62778	0.0850694
C9	Bo9g011280.1	C09_003563920_003566497	AT5G25630.1	Tetratricopeptide repeat (TPR)-like superfamily protein	Bo9g011280.1:1185:C	4.50549e-08	7.34626	0.078125
C9	Bo9g011280.1	C09_003563920_003566497	AT5G25630.1	Tetratricopeptide repeat (TPR)-like superfamily protein	Bo9g011280.1:1152:C	7.13436e-08	7.14665	0.131944
C9	Bo9g011290.1	C09_003594499_003597093	AT5G25620.2	Flavin-binding monooxygenase family protein
C9	Bo9g011300.1	C09_003610804_003615051	AT5G25610.1	BURP domain-containing protein
C9	BnaC09g03950D	C09_003622196_003624464
C9	Bo9g011310.1	C09_003626580_003629465	AT5G25590.1	Protein of unknown function (DUF630 and DUF632)
C9	Bo9g011320.1	C09_003630536_003631156
C9	Bo9g011330.1	C09_003632251_003633736	AT5G25510.1	Protein phosphatase 2A regulatory B subunit family protein
C9	Bo9g011340.1	C09_003637930_003638597
C9	BnaC09g04000D	C09_003642226_003643336	AT5G25450.2	Cytochrome bd ubiquinol oxidase, 14kDa subunit
C9	Bo9g011350.1	C09_003644214_003647564	AT1G65550.1	Xanthine/uracil permease family protein
C9	Bo9g011360.1	C09_003648696_003650880	AT5G25380.1	cyclin a2;1
C9	Bo9g011370.1	C09_003651471_003652714	AT4G31980.1
C9	Bo9g011380.1	C09_003655313_003662253	AT5G25390.2	Integrase-type DNA-binding superfamily protein
C9	Bo9g011390.1	C09_003679995_003681979	AT5G25350.1	EIN3-binding F box protein 2
C9	Bo9g011400.1	C09_003687191_003687781			Bo9g011400.1:246:C	6.48488e-10	9.1881	0.0711806
C9	Bo9g011410.1	C09_003699728_003700351	AT2G47840.1	Uncharacterised conserved protein ycf60	Bo9g011410.1:204:G	2.16453e-09	8.66464	0.0989583
C9	Bo9g011410.1	C09_003699728_003700351	AT2G47840.1	Uncharacterised conserved protein ycf60	Bo9g011410.1:228:G	3.37345e-09	8.47193	0.119792
C9	Bo9g011410.1	C09_003699728_003700351	AT2G47840.1	Uncharacterised conserved protein ycf60	Bo9g011410.1:405:G	5.18599e-09	8.28517	0.145833
C9	Bo9g011410.1	C09_003699728_003700351	AT2G47840.1	Uncharacterised conserved protein ycf60	Bo9g011410.1:131:C	7.03205e-09	8.15292	0.078125
C9	Bo9g011410.1	C09_003699728_003700351	AT2G47840.1	Uncharacterised conserved protein ycf60	Bo9g011410.1:591:T	2.33665e-08	7.63141	0.142361
C9	Bo9g011410.1	C09_003699728_003700351	AT2G47840.1	Uncharacterised conserved protein ycf60	Bo9g011410.1:288:A	3.98315e-08	7.39977	0.180556
C9	Bo9g011410.1	C09_003699728_003700351	AT2G47840.1	Uncharacterised conserved protein ycf60	Bo9g011410.1:342:G	3.98315e-08	7.39977	0.180556
C9	Bo9g011410.1	C09_003699728_003700351	AT2G47840.1	Uncharacterised conserved protein ycf60	Bo9g011410.1:138:G	4.14515e-08	7.38246	0.0815972
C9	Bo9g011410.1	C09_003699728_003700351	AT2G47840.1	Uncharacterised conserved protein ycf60	Bo9g011410.1:144:A	4.51148e-08	7.34568	0.0833333
C9	Bo9g011420.1	C09_003701058_003702858	AT5G25265.1
C9	Bo9g011430.1	C09_003704016_003704387	AT5G25240.1
C9	BnaC09g04100D	C09_003704016_003704387.001
C9	Bo9g011440.1	C09_003720635_003721264	AT5G25190.1	Integrase-type DNA-binding superfamily protein
C9	Bo9g011450.1	C09_003730025_003730780	AT5G25160.1	zinc finger protein 3
C9	Bo9g011460.1	C09_003733465_003737780	AT5G25150.1	TBP-associated factor 5
C9	Bo9g011470.1	C09_003738853_003739041	AT5G25140.1	cytochrome P450, family 71, subfamily B, polypeptide 13
C9	Bo9g011480.1	C09_003740427_003741991	AT5G25140.1	cytochrome P450, family 71, subfamily B, polypeptide 13
C9	Bo9g011490.1	C09_003744095_003745530	AT5G25080.1	Sas10/Utp3/C1D family
C9	Bo9g011500.1	C09_003746342_003751833	AT5G25060.1	RNA recognition motif (RRM)-containing protein	Bo9g011500.1:2606:C	4.84579e-08	7.31464	0.0850694
C9	Bo9g011510.1	C09_003752692_003753884
C9	Bo9g011520.1	C09_003755114_003755754
C9	Bo9g011530.1	C09_003756156_003757704			Bo9g011530.1:548:A	1.11768e-09	8.95168	0.154514
C9	Bo9g011530.1	C09_003756156_003757704			Bo9g011530.1:375:A	1.89418e-09	8.72258	0.196181
C9	Bo9g011530.1	C09_003756156_003757704			Bo9g011530.1:276:G	1.34162e-08	7.87237	0.0815972
C9	Bo9g011540.1	C09_003764308_003765093	AT5G24890.1		Bo9g011540.1:342:G	1.73264e-08	7.76129	0.0746528
C9	Bo9g011540.1	C09_003764308_003765093	AT5G24890.1		Bo9g011540.1:131:T	2.64068e-08	7.57828	0.0815972
C9	BnaC09g04220D	C09_003769013_003768179
C9	BnaC09g04230D	C09_003769123_003769236
C9	Bo9g011550.1	C09_003771233_003771559	AT5G24860.1	flowering promoting factor 1
C9	Bo9g011560.1	C09_003775718_003778918	AT5G24850.1	cryptochrome 3
C9	BnaC09g04260D	C09_003776332_003778935.001	AT4G39160.1	Homeodomain-like superfamily protein
C9	Bo9g012560.1	C09_003785730_003787992	AT5G24850.1	cryptochrome 3
C9	Bo9g012570.1	C09_003788029_003788397	AT5G24840.1	tRNA (guanine-N-7) methyltransferase
C9	Bo9g012580.1	C09_003794670_003806441	AT5G24710.1	Transducin/WD40 repeat-like superfamily protein	Bo9g012580.1:4974:G	1.31982e-09	8.87949	0.151042
C9	Bo9g012580.1	C09_003794670_003806441	AT5G24710.1	Transducin/WD40 repeat-like superfamily protein	Bo9g012580.1:5206:G	3.66797e-09	8.43557	0.138889
C9	Bo9g012580.1	C09_003794670_003806441	AT5G24710.1	Transducin/WD40 repeat-like superfamily protein	Bo9g012580.1:5205:A	3.66797e-09	8.43557	0.138889
C9	Bo9g012580.1	C09_003794670_003806441	AT5G24710.1	Transducin/WD40 repeat-like superfamily protein	Bo9g012580.1:4866:C	3.95427e-09	8.40293	0.366319
C9	Bo9g012580.1	C09_003794670_003806441	AT5G24710.1	Transducin/WD40 repeat-like superfamily protein	Bo9g012580.1:5049:A	4.63344e-09	8.3341	0.142361
C9	Bo9g012580.1	C09_003794670_003806441	AT5G24710.1	Transducin/WD40 repeat-like superfamily protein	Bo9g012580.1:4989:G	1.15533e-08	7.9373	0.128472
C9	Bo9g012580.1	C09_003794670_003806441	AT5G24710.1	Transducin/WD40 repeat-like superfamily protein	Bo9g012580.1:5137:C	3.57773e-08	7.44639	0.121528
C9	Bo9g012580.1	C09_003794670_003806441	AT5G24710.1	Transducin/WD40 repeat-like superfamily protein	Bo9g012580.1:4311:A	4.40151e-08	7.3564	0.0868056
C9	Bo9g012580.1	C09_003794670_003806441	AT5G24710.1	Transducin/WD40 repeat-like superfamily protein	Bo9g012580.1:4370:A	5.89238e-08	7.22971	0.182292
C9	Bo9g012580.1	C09_003794670_003806441	AT5G24710.1	Transducin/WD40 repeat-like superfamily protein	Bo9g012580.1:4359:C	7.01348e-08	7.15407	0.178819
C9	Bo9g012590.1	C09_003807544_003812376	AT5G24630.5	double-stranded DNA binding	Bo9g012590.1:2309:C	8.95534e-09	8.04792	0.107639
C9	Bo9g012590.1	C09_003807544_003812376	AT5G24630.5	double-stranded DNA binding	Bo9g012590.1:2328:G	1.16262e-08	7.93456	0.0850694
C9	Bo9g012590.1	C09_003807544_003812376	AT5G24630.5	double-stranded DNA binding	Bo9g012590.1:2342:T	3.48224e-08	7.45814	0.0868056
C9	Bo9g012590.1	C09_003807544_003812376	AT5G24630.5	double-stranded DNA binding	Bo9g012590.1:2202:G	3.73269e-08	7.42798	0.144097
C9	Bo9g012600.1	C09_003813814_003814086	AT5G24510.1	60S acidic ribosomal protein family
C9	Bo9g012610.1	C09_003816032_003817788	AT5G24490.1	30S ribosomal protein, putative	Bo9g012610.1:171:T	5.67121e-10	9.24632	0.0850694
C9	Bo9g012610.1	C09_003816032_003817788	AT5G24490.1	30S ribosomal protein, putative	Bo9g012610.1:117:G	9.80623e-10	9.0085	0.0746528
C9	Bo9g012610.1	C09_003816032_003817788	AT5G24490.1	30S ribosomal protein, putative	Bo9g012610.1:690:A	2.90215e-08	7.53728	0.184028
C9	Bo9g012610.1	C09_003816032_003817788	AT5G24490.1	30S ribosomal protein, putative	Bo9g012610.1:717:T	3.80439e-08	7.41972	0.178819
C9	Bo9g012610.1	C09_003816032_003817788	AT5G24490.1	30S ribosomal protein, putative	Bo9g012610.1:721:A	6.40372e-08	7.19357	0.175347
C9	Bo9g012610.1	C09_003816032_003817788	AT5G24490.1	30S ribosomal protein, putative	Bo9g012610.1:459:T	6.91475e-08	7.16022	0.206597
C9	BnaC09g04360D	C09_003825812_003826876
C9	Bo9g012620.1	C09_003831405_003833042
C9	Bo9g012630.1	C09_003839225_003841827	AT5G24470.1	pseudo-response regulator 5
C9	Bo9g012640.1	C09_003842727_003843620
C9	Bo9g013640.1	C09_003850714_003851456	AT5G24240.1	Phosphatidylinositol 3- and 4-kinase ;Ubiquitin family protein
C9	Bo9g013650.1	C09_003866263_003867918
C9	Bo9g013660.1	C09_003879238_003881823
C9	Bo9g013670.1	C09_003884412_003887964	AT5G24430.1	Calcium-dependent protein kinase (CDPK) family protein
C9	Bo9g013680.1	C09_003888706_003889850
C9	Bo9g013690.1	C09_003891303_003892127
C9	BnaC09g04460D	C09_003892894_003893381
C9	BnaC09g04470D	C09_003892894_003893381.001
C9	Bo9g013700.1	C09_003895546_003896158
C9	Bo9g013710.1	C09_003898635_003901284	AT5G24260.1	prolyl oligopeptidase family protein
C9	Bo9g013720.1	C09_003903497_003904165
C9	Bo9g013730.1	C09_003904824_003906703
C9	Bo9g013740.1	C09_003921302_003922774	AT5G24240.1	Phosphatidylinositol 3- and 4-kinase ;Ubiquitin family protein
C9	Bo9g013750.1	C09_003939394_003940251
C9	BnaC09g04530D	C09_003939394_003940401.001
C9	Bo9g013760.1	C09_003943104_003946415	AT5G24150.1	FAD/NAD(P)-binding oxidoreductase family protein
C9	Bo9g013770.1	C09_003963379_003965885	AT5G24120.1	sigma factor E
C9	Bo9g013780.1	C09_003968195_003969953	AT5G24110.1	WRKY DNA-binding protein 30
C9	Bo9g013790.1	C09_003970423_003970814
C9	Bo9g013800.1	C09_003971724_003973999	AT5G24100.1	Leucine-rich repeat protein kinase family protein
C9	Bo9g013810.1	C09_003980224_003984142
C9	Bo9g013820.1	C09_003989399_003991380	AT5G24090.1	chitinase A
C9	Bo9g013830.1	C09_003998600_004000323	AT5G24070.1	Peroxidase superfamily protein
C9	Bo9g013840.1	C09_004010983_004013320	AT5G24030.1	SLAC1 homologue 3	Bo9g013840.1:472:A	4.07248e-09	8.39014	0.0625
C9	BnaC09g04630D	C09_004016032_004015865	AT5G23970.1	HXXXD-type acyl-transferase family protein
C9	Bo9g013850.1	C09_004022377_004024683	AT3G23010.1	receptor like protein 36
C9	Bo9g013860.1	C09_004031515_004033824	AT3G23010.1	receptor like protein 36
C9	Bo9g013870.1	C09_004042481_004043254	AT5G23950.1	Calcium-dependent lipid-binding (CaLB domain) family protein
C9	BnaC09g04650D	C09_004045281_004046136	AT5G23920.1		BnaC09g04650D:435:G	5.29381e-11	10.2762	0.119792
C9	BnaC09g04650D	C09_004045281_004046136	AT5G23920.1		BnaC09g04650D:165:A	4.30848e-10	9.36568	0.368056
C9	BnaC09g04650D	C09_004045281_004046136	AT5G23920.1		BnaC09g04650D:438:T	8.84741e-10	9.05318	0.125
C9	BnaC09g04650D	C09_004045281_004046136	AT5G23920.1		BnaC09g04650D:236:G	6.87019e-08	7.16303	0.28125
C9	BnaC09g04650D	C09_004045281_004046136	AT5G23920.1		BnaC09g04650D:324:C	8.99607e-08	7.04595	0.227431
C9	Bo9g013880.1	C09_004046396_004050302	AT5G23910.1	ATP binding microtubule motor family protein
C9	Bo9g013890.1	C09_004050744_004051616	AT5G23900.1	Ribosomal protein L13e family protein	Bo9g013890.1:194:A	3.00299e-08	7.52245	0.0815972
C9	Bo9g013900.1	C09_004052045_004056014	AT5G23890.1
C9	Bo9g013910.1	C09_004058845_004059264	AT5G23810.1	amino acid permease 7
C9	Bo9g013920.1	C09_004065586_004067401	AT5G23810.2	amino acid permease 7
C9	Bo9g013930.1	C09_004068690_004069617	AT5G23760.1	Copper transport protein family
C9	Bo9g013940.1	C09_004075960_004077434	AT5G23750.1	Remorin family protein
C9	Bo9g013950.1	C09_004078569_004079319	AT5G23740.1	ribosomal protein S11-beta
C9	Bo9g013960.1	C09_004081318_004082418	AT5G23730.1	Transducin/WD40 repeat-like superfamily protein
C9	Bo9g013970.1	C09_004086922_004087617
C9	Bo9g013980.1	C09_004089632_004090645	AT1G42690.1	transposable element gene
C9	Bo9g013990.1	C09_004091593_004093115
C9	Bo9g014000.1	C09_004108598_004109202
C9	Bo9g014010.1	C09_004114213_004116076	AT5G23660.1	homolog of Medicago truncatula MTN3
C9	Bo9g014020.1	C09_004118627_004119254
C9	Bo9g014030.1	C09_004129532_004139608	AT5G23630.1	phosphate deficiency response 2
C9	Bo9g014040.1	C09_004149153_004152234	AT5G23575.1	Transmembrane CLPTM1 family protein	Bo9g014040.1:1308:C	4.71193e-11	10.3268	0.234375
C9	Bo9g014040.1	C09_004149153_004152234	AT5G23575.1	Transmembrane CLPTM1 family protein	Bo9g014040.1:846:A	4.19352e-10	9.37742	0.342014
C9	Bo9g014040.1	C09_004149153_004152234	AT5G23575.1	Transmembrane CLPTM1 family protein	Bo9g014040.1:1248:C	1.10085e-09	8.95827	0.229167
C9	Bo9g014040.1	C09_004149153_004152234	AT5G23575.1	Transmembrane CLPTM1 family protein	Bo9g014040.1:1203:A	2.02192e-09	8.69424	0.232639
C9	Bo9g014040.1	C09_004149153_004152234	AT5G23575.1	Transmembrane CLPTM1 family protein	Bo9g014040.1:1311:A	2.36096e-09	8.62691	0.230903
C9	Bo9g014040.1	C09_004149153_004152234	AT5G23575.1	Transmembrane CLPTM1 family protein	Bo9g014040.1:1665:A	9.95399e-09	8.002	0.171875
C9	Bo9g014050.1	C09_004153434_004154175	AT5G23550.1	Got1/Sft2-like vescicle transport protein family
C9	Bo9g014060.1	C09_004154603_004156139	AT5G23540.1	Mov34/MPN/PAD-1 family protein	Bo9g014060.1:456:C	3.71677e-09	8.42983	0.196181
C9	Bo9g014060.1	C09_004154603_004156139	AT5G23540.1	Mov34/MPN/PAD-1 family protein	Bo9g014060.1:570:C	7.31166e-09	8.13598	0.201389
C9	Bo9g014060.1	C09_004154603_004156139	AT5G23540.1	Mov34/MPN/PAD-1 family protein	Bo9g014060.1:606:A	1.02974e-08	7.98727	0.314236
C9	Bo9g014060.1	C09_004154603_004156139	AT5G23540.1	Mov34/MPN/PAD-1 family protein	Bo9g014060.1:366:T	2.40164e-08	7.61949	0.0972222
C9	Bo9g014070.1	C09_004156872_004158014	AT5G23535.1	KOW domain-containing protein	Bo9g014070.1:381:T	2.80634e-08	7.55186	0.105903
C9	Bo9g014070.1	C09_004156872_004158014	AT5G23535.1	KOW domain-containing protein	Bo9g014070.1:210:G	8.25773e-08	7.08314	0.0920139
C9	Bo9g014070.1	C09_004156872_004158014	AT5G23535.1	KOW domain-containing protein	Bo9g014070.1:378:T	9.29363e-08	7.03181	0.107639
C9	Bo9g014080.1	C09_004158944_004159951	AT5G23530.1	carboxyesterase 18
C9	Bo9g014090.1	C09_004164751_004170209	AT5G23490.1
C9	Bo9g014100.1	C09_004174950_004175330
C9	Bo9g014110.1	C09_004183027_004186013	AT5G23400.1	Leucine-rich repeat (LRR) family protein
C9	Bo9g014120.1	C09_004187273_004187644
C9	Bo9g014130.1	C09_004190319_004190724
C9	Bo9g014140.1	C09_004193209_004194620	AT5G23420.1	high-mobility group box 6
C9	Bo9g014150.1	C09_004195057_004196808	AT5G23400.1	Leucine-rich repeat (LRR) family protein
C9	Bo9g014160.1	C09_004206220_004207344
C9	Bo9g014170.1	C09_004210960_004211199
C9	Bo9g014180.1	C09_004214245_004214484
C9	Bo9g014190.1	C09_004216384_004216623
C9	Bo9g014200.1	C09_004218150_004220547	AT5G23380.1	Protein of unknown function (DUF789)
C9	Bo9g014210.1	C09_004223960_004224598	AT5G23370.1	GRAM domain-containing protein / ABA-responsive protein-related
C9	Bo9g014220.1	C09_004226229_004226591
C9	Bo9g014230.1	C09_004226963_004228030	AT5G23310.1	Fe superoxide dismutase 3	Bo9g014230.1:384:A	2.48851e-08	7.60406	0.0798611
C9	Bo9g014230.1	C09_004226963_004228030	AT5G23310.1	Fe superoxide dismutase 3	Bo9g014230.1:330:C	2.88333e-08	7.54011	0.0833333
C9	Bo9g014230.1	C09_004226963_004228030	AT5G23310.1	Fe superoxide dismutase 3	Bo9g014230.1:482:G	4.78336e-08	7.32027	0.128472
C9	Bo9g014230.1	C09_004226963_004228030	AT5G23310.1	Fe superoxide dismutase 3	Bo9g014230.1:538:C	9.82014e-08	7.00788	0.119792
C9	Bo9g014240.1	C09_004229354_004231727	AT5G23300.1	pyrimidine d
C9	Bo9g014250.1	C09_004232803_004233087
C9	Bo9g014260.1	C09_004236342_004236992	AT5G08330.1	TCP family transcription factor	Bo9g014260.1:420:A	3.30724e-09	8.48053	0.114583
C9	Bo9g014270.1	C09_004241024_004243220	AT5G23260.2	K-box region and MADS-box transcription factor family protein
C9	Bo9g014280.1	C09_004244935_004245763	AT3G16380.1	poly(A) binding protein 6
C9	Bo9g014290.1	C09_004254028_004254461
C9	Bo9g014300.1	C09_004260323_004260825	AT5G23120.1	photosystem II stability/assembly factor, chloroplast (HCF136)
C9	BnaC09g04980D	C09_004260825_004260336.001	AT5G65010.1	asparagine synthetase 2
C9	Bo9g014310.1	C09_004262789_004263565
C9	Bo9g014320.1	C09_004268940_004269779	AT5G23090.1	nuclear factor Y, subunit B13
C9	Bo9g014330.1	C09_004270168_004275374	AT5G23080.1	SWAP (Suppressor-of-White-APricot)/surp domain-containing protein
C9	Bo9g014340.1	C09_004275651_004276442
C9	Bo9g014350.1	C09_004278765_004279343
C9	Bo9g014360.1	C09_004284309_004285061	AT5G60850.1	OBF binding protein 4
C9	Bo9g014370.1	C09_004289682_004290974
C9	Bo9g014380.1	C09_004303846_004304977	AT5G60890.1	myb domain protein 34
C9	BnaC09g05070D	C09_004306459_004306238
C9	Bo9g014390.1	C09_004312308_004317297	AT5G60900.1	receptor-like protein kinase 1	Bo9g014390.1:3414:T	5.60619e-08	7.25133	0.0885417
C9	Bo9g014400.1	C09_004322211_004325531	AT5G60910.1	AGAMOUS-like 8
C9	Bo9g014410.1	C09_004335927_004338346	AT5G60920.1	COBRA-like extracellular glycosyl-phosphatidyl inositol-anchored protein family	Bo9g014410.1:1050:C	2.79129e-10	9.55419	0.0885417
C9	Bo9g014410.1	C09_004335927_004338346	AT5G60920.1	COBRA-like extracellular glycosyl-phosphatidyl inositol-anchored protein family	Bo9g014410.1:1063:C	2.20689e-08	7.65622	0.168403
C9	Bo9g014410.1	C09_004335927_004338346	AT5G60920.1	COBRA-like extracellular glycosyl-phosphatidyl inositol-anchored protein family	Bo9g014410.1:126:T	3.13599e-08	7.50362	0.147569
C9	Bo9g014410.1	C09_004335927_004338346	AT5G60920.1	COBRA-like extracellular glycosyl-phosphatidyl inositol-anchored protein family	Bo9g014410.1:1303:C	4.49788e-08	7.34699	0.0763889
C9	Bo9g014410.1	C09_004335927_004338346	AT5G60920.1	COBRA-like extracellular glycosyl-phosphatidyl inositol-anchored protein family	Bo9g014410.1:1296:T	4.80508e-08	7.3183	0.0798611
C9	Bo9g014410.1	C09_004335927_004338346	AT5G60920.1	COBRA-like extracellular glycosyl-phosphatidyl inositol-anchored protein family	Bo9g014410.1:1134:A	6.42014e-08	7.19246	0.126736
C9	Bo9g014420.1	C09_004343994_004346010
C9	Bo9g014430.1	C09_004349734_004352299	AT5G60980.2	Nuclear transport factor 2 (NTF2) family protein with RNA binding (RRM-RBD-RNP motifs) domain
C9	Bo9g014440.1	C09_004353014_004355753	AT5G61000.1	Replication factor-A protein 1-related
C9	Bo9g014450.1	C09_004356269_004357647	AT5G61030.1	glycine-rich RNA-binding protein 3
C9	Bo9g014460.1	C09_004358136_004358911	AT5G61050.1	histone deacetylase-related / HD-related
C9	Bo9g014470.1	C09_004360051_004363699	AT5G61060.1	histone deacetylase 5	Bo9g014470.1:1680:C	5.37933e-08	7.26927	0.0972222
C9	Bo9g014480.1	C09_004370656_004372224	AT5G61130.1	plasmodesmata callose-binding protein 1
C9	Bo9g014490.1	C09_004372711_004376287	AT5G61150.2	leo1-like family protein	Bo9g014490.1:1352:C	2.0098e-08	7.69685	0.0850694
C9	Bo9g014500.1	C09_004376599_004377629	AT5G61170.1	Ribosomal protein S19e family protein
C9	Bo9g014510.1	C09_004388626_004391977
C9	Bo9g014520.1	C09_004393891_004396986	AT5G61240.1	Leucine-rich repeat (LRR) family protein	Bo9g014520.1:201:G	2.20873e-08	7.65586	0.0885417
C9	Bo9g014530.1	C09_004400558_004402750	AT5G61330.1	rRNA processing protein-related
C9	Bo9g014540.1	C09_004403814_004404776
C9	Bo9g014550.1	C09_004409962_004411065
C9	Bo9g014560.1	C09_004411828_004414449	AT5G61350.1	Protein kinase superfamily protein
C9	Bo9g014570.1	C09_004418616_004420848	AT5G61380.1	CCT motif -containing response regulator protein
C9	Bo9g014580.1	C09_004425224_004427417	AT5G61390.1	Polynucleotidyl transferase, ribonuclease H-like superfamily protein
C9	Bo9g014590.1	C09_004430967_004432892	AT5G61400.1	Pentatricopeptide repeat (PPR) superfamily protein
C9	Bo9g014600.1	C09_004433354_004433578
C9	Bo9g014610.1	C09_004435723_004437065	AT5G61420.2	myb domain protein 28
C9	BnaC09g05310D	C09_004440585_004440246
C9	Bo9g014620.1	C09_004460416_004463131
C9	Bo9g014630.1	C09_004464508_004466566	AT5G61510.1	GroES-like zinc-binding alcohol dehydrogenase family protein	Bo9g014630.1:783:C	2.2974e-09	8.63876	0.145833
C9	Bo9g014630.1	C09_004464508_004466566	AT5G61510.1	GroES-like zinc-binding alcohol dehydrogenase family protein	Bo9g014630.1:888:T	3.98559e-08	7.39951	0.0815972
C9	Bo9g014640.1	C09_004467639_004469523	AT5G61530.1	small G protein family protein / RhoGAP family protein
C9	Bo9g014650.1	C09_004480198_004485922	AT5G61550.2	U-box domain-containing protein kinase family protein
C9	Bo9g014660.1	C09_004486693_004487298	AT5G61590.1	Integrase-type DNA-binding superfamily protein
C9	Bo9g014670.1	C09_004491955_004492301
C9	Bo9g014680.1	C09_004497757_004497945
C9	Bo9g014690.1	C09_004502180_004502878
C9	Bo9g014700.1	C09_004503758_004504174
C9	Bo9g014710.1	C09_004510747_004512482	AT5G61670.2		Bo9g014710.1:874:A	7.58293e-10	9.12016	0.399306
C9	Bo9g014720.1	C09_004513558_004514415
C9	Bo9g014730.1	C09_004515365_004516903	AT5G61770.3	PETER PAN-like protein
C9	Bo9g014740.1	C09_004517798_004520864	AT5G61790.1	calnexin 1	Bo9g014740.1:1803:G	1.25691e-11	10.9007	0.131944
C9	Bo9g014740.1	C09_004517798_004520864	AT5G61790.1	calnexin 1	Bo9g014740.1:1653:C	2.10856e-11	10.676	0.123264
C9	Bo9g014740.1	C09_004517798_004520864	AT5G61790.1	calnexin 1	Bo9g014740.1:837:A	2.84621e-11	10.5457	0.199653
C9	Bo9g014740.1	C09_004517798_004520864	AT5G61790.1	calnexin 1	Bo9g014740.1:1632:C	3.55069e-11	10.4497	0.119792
C9	Bo9g014740.1	C09_004517798_004520864	AT5G61790.1	calnexin 1	Bo9g014740.1:1293:A	4.59695e-11	10.3375	0.116319
C9	Bo9g014740.1	C09_004517798_004520864	AT5G61790.1	calnexin 1	Bo9g014740.1:1678:A	4.59695e-11	10.3375	0.116319
C9	Bo9g014740.1	C09_004517798_004520864	AT5G61790.1	calnexin 1	Bo9g014740.1:735:A	4.59695e-11	10.3375	0.116319
C9	Bo9g014740.1	C09_004517798_004520864	AT5G61790.1	calnexin 1	Bo9g014740.1:717:G	7.17102e-11	10.1444	0.210069
C9	Bo9g014740.1	C09_004517798_004520864	AT5G61790.1	calnexin 1	Bo9g014740.1:840:C	7.50281e-11	10.1248	0.201389
C9	Bo9g014740.1	C09_004517798_004520864	AT5G61790.1	calnexin 1	Bo9g014740.1:1263:C	9.00145e-11	10.0457	0.118056
C9	Bo9g014740.1	C09_004517798_004520864	AT5G61790.1	calnexin 1	Bo9g014740.1:369:A	4.29354e-10	9.36718	0.182292
C9	Bo9g014740.1	C09_004517798_004520864	AT5G61790.1	calnexin 1	Bo9g014740.1:1162:G	3.57201e-09	8.44709	0.364583
C9	Bo9g014740.1	C09_004517798_004520864	AT5G61790.1	calnexin 1	Bo9g014740.1:1173:G	6.76846e-09	8.16951	0.380208
C9	Bo9g014740.1	C09_004517798_004520864	AT5G61790.1	calnexin 1	Bo9g014740.1:1242:A	1.41442e-08	7.84942	0.215278
C9	Bo9g014740.1	C09_004517798_004520864	AT5G61790.1	calnexin 1	Bo9g014740.1:711:C	1.46967e-08	7.83278	0.189236
C9	Bo9g014740.1	C09_004517798_004520864	AT5G61790.1	calnexin 1	Bo9g014740.1:1729:G	2.9972e-08	7.52328	0.175347
C9	Bo9g014740.1	C09_004517798_004520864	AT5G61790.1	calnexin 1	Bo9g014740.1:1731:A	3.41541e-08	7.46656	0.184028
C9	Bo9g014740.1	C09_004517798_004520864	AT5G61790.1	calnexin 1	Bo9g014740.1:990:C	4.04853e-08	7.3927	0.329861
C9	Bo9g014740.1	C09_004517798_004520864	AT5G61790.1	calnexin 1	Bo9g014740.1:885:A	8.88515e-08	7.05134	0.397569
C9	Bo9g014750.1	C09_004527780_004529037
C9	Bo9g014760.1	C09_004543369_004545170	AT5G61930.2	Arabidopsis thaliana protein of unknown function (DUF794)
C9	BnaC09g05440D	C09_004560886_004562274
C9	Bo9g014770.1	C09_004562333_004565949	AT5G62000.3	auxin response factor 2	Bo9g014770.1:1455:C	6.83907e-09	8.165	0.282986
C9	Bo9g014770.1	C09_004562333_004565949	AT5G62000.3	auxin response factor 2	Bo9g014770.1:1552:A	5.75352e-08	7.24007	0.251736
C9	Bo9g014770.1	C09_004562333_004565949	AT5G62000.3	auxin response factor 2	Bo9g014770.1:1038:G	8.19366e-08	7.08652	0.277778
C9	Bo9g014770.1	C09_004562333_004565949	AT5G62000.3	auxin response factor 2	Bo9g014770.1:1628:C	8.92441e-08	7.04942	0.145833
C9	Bo9g014780.1	C09_004568931_004569726
C9	Bo9g014790.1	C09_004570699_004572461	AT5G02500.1	heat shock cognate protein 70-1
C9	Bo9g014800.1	C09_004589108_004589419
C9	BnaC09g05470D	C09_004589108_004589419.001
C9	BnaC09g05480D	C09_004589108_004589419.002
C9	Bo9g014810.1	C09_004590488_004591324	AT5G28700.1	transposable element gene
C9	Bo9g014820.1	C09_004592374_004593252
C9	Bo9g014830.1	C09_004603275_004608786	AT5G62165.3	AGAMOUS-like 42
C9	Bo9g014840.1	C09_004618510_004619496
C9	Bo9g014850.1	C09_004620176_004620713
C9	Bo9g014860.1	C09_004621854_004624999	AT5G62190.1	DEAD box RNA helicase (PRH75)	Bo9g014860.1:1446:C	6.27139e-09	8.20264	0.114583
C9	Bo9g014860.1	C09_004621854_004624999	AT5G62190.1	DEAD box RNA helicase (PRH75)	Bo9g014860.1:801:G	9.9754e-09	8.00107	0.119792
C9	Bo9g014860.1	C09_004621854_004624999	AT5G62190.1	DEAD box RNA helicase (PRH75)	Bo9g014860.1:96:T	4.12641e-08	7.38443	0.130208
C9	BnaC09g05520D	C09_004625099_004622201.001
C9	Bo9g014870.1	C09_004638626_004640599	AT5G62200.1	Embryo-specific protein 3, (ATS3)
C9	Bo9g014880.1	C09_004641225_004650694
C9	Bo9g014890.1	C09_004651090_004653434	AT5G62250.1	microtubule-associated protein 65-9
C9	Bo9g014900.1	C09_004655797_004657748	AT5G62260.1	AT hook motif DNA-binding family protein
C9	Bo9g014910.1	C09_004662494_004662670
C9	Bo9g014920.1	C09_004667957_004668838	AT5G62280.1	Protein of unknown function (DUF1442)
C9	Bo9g014930.1	C09_004671638_004672237	AT5G62360.1	Plant invertase/pectin methylesterase inhibitor superfamily protein
C9	BnaC09g05600D	C09_004674711_004674341	AT5G62370.1	Tetratricopeptide repeat (TPR)-like superfamily protein
C9	Bo9g014940.1	C09_004679001_004680183	AT5G62380.1	NAC-domain protein 101
C9	Bo9g014950.1	C09_004682547_004683445	AT4G13430.1	isopropyl malate isomerase large subunit 1
C9	Bo9g014960.1	C09_004685149_004685834	AT3G45030.1	Ribosomal protein S10p/S20e family protein	Bo9g014960.1:159:G	8.69766e-08	7.0606	0.0746528
C9	Bo9g014960.1	C09_004685149_004685834	AT3G45030.1	Ribosomal protein S10p/S20e family protein	Bo9g014960.1:162:A	8.69766e-08	7.0606	0.0746528
C9	Bo9g014970.1	C09_004686452_004687779
C9	Bo9g014980.1	C09_004708298_004709669	AT5G62470.2	myb domain protein 96
C9	Bo9g014990.1	C09_004717768_004718885
C9	Bo9g015000.1	C09_004724816_004725232
C9	Bo9g015010.1	C09_004738496_004738906
C9	Bo9g015020.1	C09_004746662_004748429	AT5G62560.1	RING/U-box superfamily protein with ARM repeat domain
C9	Bo9g015030.1	C09_004750508_004750915
C9	Bo9g015040.1	C09_004769167_004771171	AT5G62580.1	ARM repeat superfamily protein
C9	Bo9g015050.1	C09_004772612_004780231	AT5G62600.1	ARM repeat superfamily protein
C9	Bo9g015060.1	C09_004781793_004783420	AT5G62610.1	basic helix-loop-helix (bHLH) DNA-binding superfamily protein
C9	Bo9g015070.1	C09_004787591_004789638	AT2G25710.2	holocarboxylase synthase 1
C9	BnaC09g05740D	C09_004789638_004787591.998
C9	BnaC09g05750D	C09_004789638_004787591.999
C9	BnaC09g05770D	C09_004800171_004800562.001
C9	BnaC09g05780D	C09_004800171_004800562.002
C9	BnaC09g05790D	C09_004800171_004800562.003
C9	BnaC09g05800D	C09_004800171_004800562.004
C9	Bo9g015080.1	C09_004800319_004800564
C9	Bo9g015090.1	C09_004804627_004805797	AT1G42570.1
C9	Bo9g015100.1	C09_004824486_004826864	AT5G62680.1	Major facilitator superfamily protein
C9	Bo9g015110.1	C09_004828818_004829335
C9	Bo9g015120.1	C09_004830846_004832092	AT5G57630.1	CBL-interacting protein kinase 21
C9	Bo9g015130.1	C09_004833615_004834745
C9	Bo9g015140.1	C09_004853688_004853828	AT5G04630.1	cytochrome P450, family 77, subfamily A, polypeptide 9
C9	Bo9g015150.1	C09_004855779_004858480	AT5G62710.1	Leucine-rich repeat protein kinase family protein
C9	BnaC09g05830D	C09_004855779_004858600.001	AT5G62900.1
C9	BnaC09g05840D	C09_004855779_004858600.002
C9	Bo9g015160.1	C09_004859797_004860147
C9	Bo9g015170.1	C09_004869828_004870943	AT5G62720.1	Integral membrane HPP family protein
C9	Bo9g015180.1	C09_004877259_004878255
C9	Bo9g015190.1	C09_004882741_004883406	AT5G62770.1	Protein of unknown function (DUF1645)
C9	Bo9g015200.1	C09_004886653_004889604	AT5G62790.1	1-deoxy-D-xylulose 5-phosphate reductoisomerase	Bo9g015200.1:1194:T	6.12006e-09	8.21324	0.114583
C9	Bo9g015200.1	C09_004886653_004889604	AT5G62790.1	1-deoxy-D-xylulose 5-phosphate reductoisomerase	Bo9g015200.1:687:A	2.34929e-08	7.62906	0.243056
C9	Bo9g015200.1	C09_004886653_004889604	AT5G62790.1	1-deoxy-D-xylulose 5-phosphate reductoisomerase	Bo9g015200.1:582:A	3.28856e-08	7.48299	0.0868056
C9	Bo9g015210.1	C09_004890423_004893423	AT5G62810.1	peroxin 14	Bo9g015210.1:595:G	1.0109e-08	7.99529	0.161458
C9	Bo9g015220.1	C09_004893912_004895522	AT5G62850.1	Nodulin MtN3 family protein
C9	Bo9g015230.1	C09_004899756_004901407	AT5G62880.1	RAC-like 10	Bo9g015230.1:84:T	8.5473e-10	9.06817	0.392361
C9	Bo9g015230.1	C09_004899756_004901407	AT5G62880.1	RAC-like 10	Bo9g015230.1:285:C	5.88648e-09	8.23014	0.0954861
C9	Bo9g015230.1	C09_004899756_004901407	AT5G62880.1	RAC-like 10	Bo9g015230.1:563:G	7.50791e-08	7.12448	0.355903
C9	Bo9g015240.1	C09_004902288_004906636	AT3G48060.1	BAH domain ;TFIIS helical bundle-like domain
C9	Bo9g015250.1	C09_004911579_004916160	AT3G48060.1	BAH domain ;TFIIS helical bundle-like domain	Bo9g015250.1:3032:C	1.15375e-09	8.93789	0.385417
C9	Bo9g015250.1	C09_004911579_004916160	AT3G48060.1	BAH domain ;TFIIS helical bundle-like domain	Bo9g015250.1:2950:G	1.67246e-09	8.77664	0.394097
C9	Bo9g015250.1	C09_004911579_004916160	AT3G48060.1	BAH domain ;TFIIS helical bundle-like domain	Bo9g015250.1:3708:T	4.00248e-08	7.39767	0.137153
C9	Bo9g015260.1	C09_004921704_004923081
C9	Bo9g015270.1	C09_004935041_004935397
C9	Bo9g015280.1	C09_004940318_004943185	AT5G62890.3	Xanthine/uracil permease family protein	Bo9g015280.1:723:G	1.72557e-11	10.7631	0.116319
C9	Bo9g015280.1	C09_004940318_004943185	AT5G62890.3	Xanthine/uracil permease family protein	Bo9g015280.1:642:A	1.01367e-09	8.9941	0.0711806
C9	Bo9g015280.1	C09_004940318_004943185	AT5G62890.3	Xanthine/uracil permease family protein	Bo9g015280.1:420:C	5.64995e-08	7.24796	0.0868056
C9	Bo9g015290.1	C09_004945196_004945483
C9	Bo9g015300.1	C09_004951353_004956497	AT2G38720.1	microtubule-associated protein 65-5
C9	Bo9g015310.1	C09_004959133_004961382	AT5G62890.3	Xanthine/uracil permease family protein
C9	Bo9g016310.1	C09_004962049_004962953
C9	Bo9g016320.1	C09_004965312_004966777	AT5G62940.1	Dof-type zinc finger DNA-binding family protein	Bo9g016320.1:567:C	9.8958e-09	8.00455	0.40625
C9	Bo9g016330.1	C09_004970239_004971343
C9	Bo9g016340.1	C09_004975420_004977139	AT5G62960.1
C9	BnaC09g05880D	C09_004975420_004977279.001
C9	Bo9g017340.1	C09_004987167_004988648	AT5G62990.1	Ubiquitin carboxyl-terminal hydrolase family protein
C9	Bo9g017350.1	C09_004989367_004990381
C9	Bo9g017360.1	C09_004990798_004991463	AT5G63030.1	Thioredoxin superfamily protein
C9	Bo9g017370.1	C09_004992043_004993677	AT5G63040.2
C9	Bo9g017380.1	C09_004996220_004997671	AT5G63050.1	embryo defective 2759	Bo9g017380.1:492:A	1.01143e-09	8.99506	0.109375
C9	Bo9g017380.1	C09_004996220_004997671	AT5G63050.1	embryo defective 2759	Bo9g017380.1:494:A	3.83654e-09	8.41606	0.0868056
C9	Bo9g017380.1	C09_004996220_004997671	AT5G63050.1	embryo defective 2759	Bo9g017380.1:435:G	8.61178e-09	8.06491	0.114583
C9	Bo9g017380.1	C09_004996220_004997671	AT5G63050.1	embryo defective 2759	Bo9g017380.1:408:C	2.01419e-08	7.6959	0.352431
C9	Bo9g017380.1	C09_004996220_004997671	AT5G63050.1	embryo defective 2759	Bo9g017380.1:411:G	2.01419e-08	7.6959	0.352431
C9	Bo9g017380.1	C09_004996220_004997671	AT5G63050.1	embryo defective 2759	Bo9g017380.1:478:C	4.35859e-08	7.36065	0.0677083
C9	Bo9g017390.1	C09_004997946_004999585	AT5G63060.1	Sec14p-like phosphatidylinositol transfer family protein
C9	Bo9g017400.1	C09_005010626_005010961
C9	Bo9g017410.1	C09_005011728_005012089
C9	Bo9g017420.1	C09_005028620_005031932
C9	Bo9g017430.1	C09_005035560_005035897
C9	Bo9g017440.1	C09_005039869_005040354	AT5G63070.1	Ribosomal protein S19 family protein
C9	Bo9g017450.1	C09_005041242_005041433
C9	Bo9g017460.1	C09_005042370_005044790	AT5G63080.1	2-oxoglutarate (2OG) and Fe(II)-dependent oxygenase superfamily protein
C9	Bo9g017470.1	C09_005062062_005062592	AT5G63090.4	Lateral organ boundaries (LOB) domain family protein
C9	Bo9g017480.1	C09_005073469_005074154
C9	Bo9g017490.1	C09_005075680_005076223
C9	Bo9g017500.1	C09_005077414_005078358	AT5G63100.1	S-adenosyl-L-methionine-dependent methyltransferases superfamily protein
C9	Bo9g017510.1	C09_005078519_005080998	AT5G63110.1	histone deacetylase 6
C9	Bo9g017520.1	C09_005081591_005085068	AT5G63120.2	P-loop containing nucleoside triphosphate hydrolases superfamily protein
C9	Bo9g017530.1	C09_005086096_005086864	AT5G63130.1	Octicosapeptide/Phox/Bem1p family protein
C9	Bo9g017540.1	C09_005089769_005090381
C9	Bo9g017550.1	C09_005093593_005095690	AT5G63140.1	purple acid phosphatase 29	Bo9g017550.1:411:A	8.65116e-10	9.06293	0.201389
C9	Bo9g017550.1	C09_005093593_005095690	AT5G63140.1	purple acid phosphatase 29	Bo9g017550.1:412:C	7.00921e-09	8.15433	0.199653
C9	Bo9g017560.1	C09_005104780_005107685	AT5G63180.1	Pectin lyase-like superfamily protein
C9	Bo9g017570.1	C09_005112332_005115470	AT5G63200.1	tetratricopeptide repeat (TPR)-containing protein
C9	Bo9g017580.1	C09_005119399_005120691
C9	Bo9g017590.1	C09_005120872_005122394	AT5G63290.1	Radical SAM superfamily protein
C9	Bo9g017600.1	C09_005127067_005128516	AT5G63310.1	nucleoside diphosphate kinase 2
C9	Bo9g017610.1	C09_005128966_005133434	AT5G63320.1	nuclear protein X1
C9	Bo9g017620.1	C09_005134932_005136332	AT5G63400.1	adenylate kinase 1
